# Supplementary material for: Salinity Stress Acclimation Strategies in Chlamydomonas sp. Revealed by Physiological, Morphological and Transcriptomic Approaches
Source: Mar Drugs. 2024 Jul 29;22(8):351. doi: 10.3390/md22080351 (PMC11355073; doi:10.3390/md22080351)
Supplement: Supplementary file 1 [file marinedrugs-22-00351-s001.zip]

Archive with 20 entries (19 files):
- supplementary/
- __MACOSX/._supplementary
- supplementary/Suppl table S3.xlsx
- __MACOSX/supplementary/._Suppl table S3.xlsx
- supplementary/Suppl table S2.xlsx
- __MACOSX/supplementary/._Suppl table S2.xlsx
- supplementary/.DS_Store
- __MACOSX/supplementary/._.DS_Store
- supplementary/Suppl table S4.xlsx
- __MACOSX/supplementary/._Suppl table S4.xlsx
- supplementary/Supplem table S5.xlsx
- __MACOSX/supplementary/._Supplem table S5.xlsx
- supplementary/Supplementary table s7 oligo.xlsx
- __MACOSX/supplementary/._Supplementary table s7 oligo.xlsx
- supplementary/Suppl table S1.xlsx
- __MACOSX/supplementary/._Suppl table S1.xlsx
- supplementary/Supplementary figure 1_PCA con didascalia.pdf
- __MACOSX/supplementary/._Supplementary figure 1_PCA con didascalia.pdf
- supplementary/Supplementary table S6 rt.docx
- __MACOSX/supplementary/._Supplementary table S6 rt.docx
