# Supplementary material for: Salinity Stress Acclimation Strategies in Chlamydomonas sp. Revealed by Physiological, Morphological and Transcriptomic Approaches
Source: Mar Drugs. 2024 Jul 29;22(8):351. doi: 10.3390/md22080351 (PMC11355073; doi:10.3390/md22080351)
Supplement: Supplementary file 1 [file marinedrugs-22-00351-s001.zip › supplementary/Suppl table S3.xlsx]

## Sheet: DE_genes_annotation
Table S3: Differential expressed genes in the comparison S20_Exp vs S70_Exp
Gene	Fold-Change	prot_id	prot_coords	sprot_Top_BLASTX_hit	sprot_Top_BLASTP_hit	Pfam	Kegg	gene_ontology_BLASTX	gene_ontology_BLASTP	gene_ontology_Pfam
TRINITY_DN4841_c1_g2	25519.6	NA	NA	NA	NA	NA	NA	NA	NA	NA
TRINITY_DN10981_c0_g1	23971.6	NA	NA	NA	NA	NA	NA	NA	NA	NA
TRINITY_DN4060_c1_g2	14109.5	NA	NA	NA	NA	NA	NA	NA	NA	NA
TRINITY_DN3780_c4_g1	8455.55	NA	NA	NA	NA	NA	NA	NA	NA	NA
TRINITY_DN52793_c0_g1	6157.52	NA	NA	NA	NA	NA	NA	NA	NA	NA
TRINITY_DN3172_c0_g2	4484.7	NA	NA	NA	NA	NA	NA	NA	NA	NA
TRINITY_DN9853_c0_g1	3782.56	NA	NA	NA	NA	NA	NA	NA	NA	NA
TRINITY_DN5100_c4_g1	2892.33	NA	NA	NA	NA	NA	NA	NA	NA	NA
TRINITY_DN3572_c1_g3	2805.49	NA	NA	NA	NA	NA	NA	NA	NA	NA
TRINITY_DN4060_c0_g1	2560.55	NA	NA	NA	NA	NA	NA	NA	NA	NA
TRINITY_DN3434_c0_g1	2371.81	NA	NA	NA	NA	NA	NA	NA	NA	NA
TRINITY_DN40494_c0_g2	2363.78	NA	NA	NA	NA	NA	NA	NA	NA	NA
TRINITY_DN15112_c0_g1	2245.62	NA	NA	NA	NA	NA	NA	NA	NA	NA
TRINITY_DN10981_c0_g3	2075.27	NA	NA	NA	NA	NA	NA	NA	NA	NA
TRINITY_DN5581_c1_g1	1850.17	NA	NA	NA	NA	NA	NA	NA	NA	NA
TRINITY_DN6704_c2_g1	1829.81	NA	NA	NA	NA	NA	NA	NA	NA	NA
TRINITY_DN5318_c0_g4	1604.2	NA	NA	NA	NA	NA	NA	NA	NA	NA
TRINITY_DN10454_c0_g1	1542.52	NA	NA	NA	NA	NA	NA	NA	NA	NA
TRINITY_DN3983_c0_g2	1481.84	NA	NA	NA	NA	NA	NA	NA	NA	NA
TRINITY_DN58098_c0_g1	1479.25	NA	NA	NA	NA	NA	NA	NA	NA	NA
TRINITY_DN10086_c0_g1	1367.26	NA	NA	NA	NA	NA	NA	NA	NA	NA
TRINITY_DN10690_c0_g1	1317.95	NA	NA	NA	NA	NA	NA	NA	NA	NA
TRINITY_DN36884_c0_g1	1298.7	NA	NA	NA	NA	NA	NA	NA	NA	NA
TRINITY_DN48196_c0_g1	1297.05	NA	NA	NA	NA	NA	NA	NA	NA	NA
TRINITY_DN5128_c0_g2	1290.33	NA	NA	NA	NA	NA	NA	NA	NA	NA
TRINITY_DN3422_c0_g2	1279.89	NA	NA	NA	NA	NA	NA	NA	NA	NA
TRINITY_DN162_c1_g2	1209.16	NA	NA	NA	NA	NA	NA	NA	NA	NA
TRINITY_DN1072_c0_g1	1160.71	NA	NA	NA	NA	NA	NA	NA	NA	NA
TRINITY_DN12165_c3_g1	1075.98	NA	NA	NA	NA	NA	NA	NA	NA	NA
TRINITY_DN25565_c0_g2	992.089	NA	NA	NA	NA	NA	NA	NA	NA	NA
TRINITY_DN9554_c2_g1	987.804	NA	NA	NA	NA	NA	NA	NA	NA	NA
TRINITY_DN24246_c0_g1	984.364	NA	NA	NA	NA	NA	NA	NA	NA	NA
TRINITY_DN25137_c0_g1	983.455	NA	NA	NA	NA	NA	NA	NA	NA	NA
TRINITY_DN8739_c0_g1	939.111	NA	NA	NA	NA	NA	NA	NA	NA	NA
TRINITY_DN321_c6_g1	929.912	NA	NA	NA	NA	NA	NA	NA	NA	NA
TRINITY_DN6703_c0_g3	926.108	NA	NA	NA	NA	NA	NA	NA	NA	NA
TRINITY_DN2951_c4_g1	887.718	NA	NA	NA	NA	NA	NA	NA	NA	NA
TRINITY_DN309_c0_g2	887.131	NA	NA	NA	NA	NA	NA	NA	NA	NA
TRINITY_DN271_c8_g1	855.002	NA	NA	NA	NA	NA	NA	NA	NA	NA
TRINITY_DN39816_c0_g3	847.257	NA	NA	NA	NA	NA	NA	NA	NA	NA
TRINITY_DN2464_c0_g2	834.83	NA	NA	NA	NA	NA	NA	NA	NA	NA
TRINITY_DN10778_c0_g1	830.404	NA	NA	NA	NA	NA	NA	NA	NA	NA
TRINITY_DN1313_c2_g1	796.771	NA	NA	NA	NA	NA	NA	NA	NA	NA
TRINITY_DN8073_c2_g2	790.222	NA	NA	NA	NA	NA	NA	NA	NA	NA
TRINITY_DN276_c1_g1	786.263	NA	NA	NA	NA	NA	NA	NA	NA	NA
TRINITY_DN63920_c0_g1	782.761	NA	NA	NA	NA	NA	NA	NA	NA	NA
TRINITY_DN9294_c0_g1	769.517	NA	NA	NA	NA	NA	NA	NA	NA	NA
TRINITY_DN60141_c0_g1	751.562	NA	NA	NA	NA	NA	NA	NA	NA	NA
TRINITY_DN12463_c1_g1	750.162	NA	NA	NA	NA	NA	NA	NA	NA	NA
TRINITY_DN5045_c0_g1	748.799	NA	NA	NA	NA	NA	NA	NA	NA	NA
TRINITY_DN22729_c0_g1	707.086	NA	NA	NA	NA	NA	NA	NA	NA	NA
TRINITY_DN35033_c0_g1	706.818	NA	NA	NA	NA	NA	NA	NA	NA	NA
TRINITY_DN32726_c0_g1	698.083	NA	NA	NA	NA	NA	NA	NA	NA	NA
TRINITY_DN63908_c0_g1	690.295	NA	NA	NA	NA	NA	NA	NA	NA	NA
TRINITY_DN12598_c1_g1	664.071	NA	NA	NA	NA	NA	NA	NA	NA	NA
TRINITY_DN405_c13_g1	654.605	NA	NA	NA	NA	NA	NA	NA	NA	NA
TRINITY_DN27780_c1_g1	644.33	NA	NA	NA	NA	NA	NA	NA	NA	NA
TRINITY_DN16741_c0_g2	634.301	NA	NA	NA	NA	NA	NA	NA	NA	NA
TRINITY_DN70_c8_g1	632.208	NA	NA	NA	NA	NA	NA	NA	NA	NA
TRINITY_DN8100_c0_g1	619.733	NA	NA	NA	NA	NA	NA	NA	NA	NA
TRINITY_DN6729_c0_g1	606.175	NA	NA	NA	NA	NA	NA	NA	NA	NA
TRINITY_DN62393_c0_g1	602.458	NA	NA	NA	NA	NA	NA	NA	NA	NA
TRINITY_DN5210_c1_g1	595.514	NA	NA	NA	NA	NA	NA	NA	NA	NA
TRINITY_DN7995_c0_g1	580.284	NA	NA	NA	NA	NA	NA	NA	NA	NA
TRINITY_DN59738_c0_g1	576.004	NA	NA	NA	NA	NA	NA	NA	NA	NA
TRINITY_DN29888_c0_g1	560.813	NA	NA	NA	NA	NA	NA	NA	NA	NA
TRINITY_DN50419_c0_g1	549.202	NA	NA	NA	NA	NA	NA	NA	NA	NA
TRINITY_DN18281_c0_g2	545.28	NA	NA	NA	NA	NA	NA	NA	NA	NA
TRINITY_DN50129_c0_g1	544.082	NA	NA	NA	NA	NA	NA	NA	NA	NA
TRINITY_DN1622_c14_g1	529.685	NA	NA	NA	NA	NA	NA	NA	NA	NA
TRINITY_DN14083_c0_g1	523.104	NA	NA	NA	NA	NA	NA	NA	NA	NA
TRINITY_DN62657_c0_g1	516.167	NA	NA	NA	NA	NA	NA	NA	NA	NA
TRINITY_DN36023_c0_g2	507.86	NA	NA	NA	NA	NA	NA	NA	NA	NA
TRINITY_DN71260_c0_g1	494.143	NA	NA	NA	NA	NA	NA	NA	NA	NA
TRINITY_DN19245_c0_g1	483.192	NA	NA	NA	NA	NA	NA	NA	NA	NA
TRINITY_DN65305_c0_g1	479.568	NA	NA	NA	NA	NA	NA	NA	NA	NA
TRINITY_DN8967_c0_g1	478.776	NA	NA	NA	NA	NA	NA	NA	NA	NA
TRINITY_DN185_c4_g1	469.656	NA	NA	NA	NA	NA	NA	NA	NA	NA
TRINITY_DN20670_c0_g1	465.073	NA	NA	NA	NA	NA	NA	NA	NA	NA
TRINITY_DN64633_c0_g1	458.38	NA	NA	NA	NA	NA	NA	NA	NA	NA
TRINITY_DN70940_c0_g1	457.53	NA	NA	NA	NA	NA	NA	NA	NA	NA
TRINITY_DN23358_c0_g1	456.436	NA	NA	NA	NA	NA	NA	NA	NA	NA
TRINITY_DN4746_c1_g1	454.544	NA	NA	NA	NA	NA	NA	NA	NA	NA
TRINITY_DN42725_c0_g1	450.404	NA	NA	NA	NA	NA	NA	NA	NA	NA
TRINITY_DN60885_c0_g1	444.913	NA	NA	NA	NA	NA	NA	NA	NA	NA
TRINITY_DN1313_c1_g1	442.852	NA	NA	NA	NA	NA	NA	NA	NA	NA
TRINITY_DN29565_c1_g1	441.8	NA	NA	NA	NA	NA	NA	NA	NA	NA
TRINITY_DN1226_c3_g1	437.989	NA	NA	NA	NA	NA	NA	NA	NA	NA
TRINITY_DN60404_c0_g1	437.583	NA	NA	NA	NA	NA	NA	NA	NA	NA
TRINITY_DN70841_c0_g1	436.364	NA	NA	NA	NA	NA	NA	NA	NA	NA
TRINITY_DN4442_c1_g1	427.218	NA	NA	NA	NA	NA	NA	NA	NA	NA
TRINITY_DN3384_c0_g1	425.633	NA	NA	NA	NA	NA	NA	NA	NA	NA
TRINITY_DN2403_c0_g1	416.58	NA	NA	NA	NA	NA	NA	NA	NA	NA
TRINITY_DN9192_c2_g2	415.772	NA	NA	NA	NA	NA	NA	NA	NA	NA
TRINITY_DN29050_c0_g1	412.039	NA	NA	NA	NA	NA	NA	NA	NA	NA
TRINITY_DN66086_c0_g1	408.989	NA	NA	NA	NA	NA	NA	NA	NA	NA
TRINITY_DN5585_c2_g5	408.873	NA	NA	NA	NA	NA	NA	NA	NA	NA
TRINITY_DN51331_c0_g1	408.358	NA	NA	NA	NA	NA	NA	NA	NA	NA
TRINITY_DN70909_c0_g1	400.804	NA	NA	NA	NA	NA	NA	NA	NA	NA
TRINITY_DN67558_c0_g1	393.125	NA	NA	NA	NA	NA	NA	NA	NA	NA
TRINITY_DN19985_c2_g1	389.857	NA	NA	NA	NA	NA	NA	NA	NA	NA
TRINITY_DN73235_c0_g1	389.708	NA	NA	NA	NA	NA	NA	NA	NA	NA
TRINITY_DN10566_c0_g1	388.867	NA	NA	NA	NA	NA	NA	NA	NA	NA
TRINITY_DN2845_c4_g1	383.817	NA	NA	NA	NA	NA	NA	NA	NA	NA
TRINITY_DN822_c11_g1	372.171	NA	NA	NA	NA	NA	NA	NA	NA	NA
TRINITY_DN54088_c0_g1	356.632	NA	NA	NA	NA	NA	NA	NA	NA	NA
TRINITY_DN61622_c0_g1	345.294	NA	NA	NA	NA	NA	NA	NA	NA	NA
TRINITY_DN67476_c0_g1	337.034	NA	NA	NA	NA	NA	NA	NA	NA	NA
TRINITY_DN433_c1_g2	336.605	NA	NA	NA	NA	NA	NA	NA	NA	NA
TRINITY_DN67180_c0_g1	331.453	NA	NA	NA	NA	NA	NA	NA	NA	NA
TRINITY_DN59971_c0_g1	326.495	NA	NA	NA	NA	NA	NA	NA	NA	NA
TRINITY_DN1804_c0_g1	320.813	NA	NA	NA	NA	NA	NA	NA	NA	NA
TRINITY_DN11021_c0_g1	295.465	NA	NA	NA	NA	NA	NA	NA	NA	NA
TRINITY_DN456_c1_g1	273.663	NA	NA	NA	NA	NA	NA	NA	NA	NA
TRINITY_DN4164_c0_g1	266.754	NA	NA	NA	NA	NA	NA	NA	NA	NA
TRINITY_DN9548_c0_g1	266.338	NA	NA	NA	NA	NA	NA	NA	NA	NA
TRINITY_DN10077_c0_g2	264.942	NA	NA	NA	NA	NA	NA	NA	NA	NA
TRINITY_DN17439_c0_g1	241.021	NA	NA	NA	NA	NA	NA	NA	NA	NA
TRINITY_DN162_c1_g1	233.578	NA	NA	NA	NA	NA	NA	NA	NA	NA
TRINITY_DN7963_c0_g1	228.306	NA	NA	NA	NA	NA	NA	NA	NA	NA
TRINITY_DN2933_c0_g1	201.234	NA	NA	NA	NA	NA	NA	NA	NA	NA
TRINITY_DN31_c18_g1	189.492	NA	NA	NA	NA	NA	NA	NA	NA	NA
TRINITY_DN530_c7_g1	188.147	NA	NA	NA	NA	NA	NA	NA	NA	NA
TRINITY_DN5079_c0_g1	186.251	NA	NA	NA	NA	NA	NA	NA	NA	NA
TRINITY_DN309_c0_g1	184.513	NA	NA	NA	NA	NA	NA	NA	NA	NA
TRINITY_DN48636_c0_g1	183.779	NA	NA	NA	NA	NA	NA	NA	NA	NA
TRINITY_DN6753_c0_g1	169.032	NA	NA	NA	NA	NA	NA	NA	NA	NA
TRINITY_DN11287_c0_g1	160.063	NA	NA	NA	NA	NA	NA	NA	NA	NA
TRINITY_DN2334_c0_g1	148.55	NA	NA	NA	NA	NA	NA	NA	NA	NA
TRINITY_DN4750_c0_g2	147.437	NA	NA	NA	NA	NA	NA	NA	NA	NA
TRINITY_DN435_c3_g1	135.222	NA	NA	NA	NA	NA	NA	NA	NA	NA
TRINITY_DN48934_c0_g1	134.356	NA	NA	NA	NA	NA	NA	NA	NA	NA
TRINITY_DN8215_c0_g1	130.888	NA	NA	NA	NA	NA	NA	NA	NA	NA
TRINITY_DN13903_c0_g1	127.466	NA	NA	NA	NA	NA	NA	NA	NA	NA
TRINITY_DN15347_c0_g1	126.423	NA	NA	NA	NA	NA	NA	NA	NA	NA
TRINITY_DN10809_c0_g1	124.783	NA	NA	NA	NA	NA	NA	NA	NA	NA
TRINITY_DN5949_c1_g2	123.153	NA	NA	NA	NA	NA	NA	NA	NA	NA
TRINITY_DN53111_c0_g1	121.654	NA	NA	NA	NA	NA	NA	NA	NA	NA
TRINITY_DN54533_c0_g1	120.732	NA	NA	NA	NA	NA	NA	NA	NA	NA
TRINITY_DN25003_c0_g1	120.178	NA	NA	NA	NA	NA	NA	NA	NA	NA
TRINITY_DN53096_c0_g1	118.058	NA	NA	NA	NA	NA	NA	NA	NA	NA
TRINITY_DN10595_c4_g1	117.644	NA	NA	NA	NA	NA	NA	NA	NA	NA
TRINITY_DN4813_c0_g1	116.783	NA	NA	NA	NA	NA	NA	NA	NA	NA
TRINITY_DN58344_c0_g1	115.242	NA	NA	NA	NA	NA	NA	NA	NA	NA
TRINITY_DN10881_c0_g1	109.215	NA	NA	NA	NA	NA	NA	NA	NA	NA
TRINITY_DN546_c3_g1	107.73	NA	NA	NA	NA	NA	NA	NA	NA	NA
TRINITY_DN1546_c5_g1	106.924	NA	NA	NA	NA	NA	NA	NA	NA	NA
TRINITY_DN53289_c0_g1	105.976	NA	NA	NA	NA	NA	NA	NA	NA	NA
TRINITY_DN36_c1_g2	104.492	NA	NA	NA	NA	NA	NA	NA	NA	NA
TRINITY_DN5405_c0_g1	102.827	NA	NA	NA	NA	NA	NA	NA	NA	NA
TRINITY_DN453_c0_g1	102.665	NA	NA	NA	NA	NA	NA	NA	NA	NA
TRINITY_DN3311_c2_g1	102.177	NA	NA	NA	NA	NA	NA	NA	NA	NA
TRINITY_DN3944_c0_g3	101.895	NA	NA	NA	NA	NA	NA	NA	NA	NA
TRINITY_DN8348_c2_g1	96.973	NA	NA	NA	NA	NA	NA	NA	NA	NA
TRINITY_DN9182_c0_g2	93.17	NA	NA	NA	NA	NA	NA	NA	NA	NA
TRINITY_DN72503_c0_g1	93.049	NA	NA	NA	NA	NA	NA	NA	NA	NA
TRINITY_DN8855_c5_g1	92.624	NA	NA	NA	NA	NA	NA	NA	NA	NA
TRINITY_DN6443_c0_g1	92.558	NA	NA	NA	NA	NA	NA	NA	NA	NA
TRINITY_DN63671_c0_g1	91.235	NA	NA	NA	NA	NA	NA	NA	NA	NA
TRINITY_DN464_c1_g1	87.684	NA	NA	NA	NA	NA	NA	NA	NA	NA
TRINITY_DN557_c4_g1	87.028	NA	NA	NA	NA	NA	NA	NA	NA	NA
TRINITY_DN463_c1_g1	85.412	NA	NA	NA	NA	NA	NA	NA	NA	NA
TRINITY_DN28871_c0_g1	83.788	NA	NA	NA	NA	NA	NA	NA	NA	NA
TRINITY_DN7930_c1_g1	82.843	NA	NA	NA	NA	NA	NA	NA	NA	NA
TRINITY_DN11049_c0_g3	82.157	NA	NA	NA	NA	NA	NA	NA	NA	NA
TRINITY_DN14663_c3_g1	77.625	NA	NA	NA	NA	NA	NA	NA	NA	NA
TRINITY_DN28494_c0_g1	76.528	NA	NA	NA	NA	NA	NA	NA	NA	NA
TRINITY_DN39834_c0_g1	74.734	NA	NA	NA	NA	NA	NA	NA	NA	NA
TRINITY_DN66023_c0_g1	72.716	NA	NA	NA	NA	NA	NA	NA	NA	NA
TRINITY_DN19378_c3_g1	72.053	NA	NA	NA	NA	NA	NA	NA	NA	NA
TRINITY_DN38924_c0_g1	64.432	NA	NA	NA	NA	NA	NA	NA	NA	NA
TRINITY_DN2089_c8_g1	62.525	NA	NA	NA	NA	NA	NA	NA	NA	NA
TRINITY_DN49409_c0_g1	60.877	NA	NA	NA	NA	NA	NA	NA	NA	NA
TRINITY_DN25981_c3_g1	60.495	NA	NA	NA	NA	NA	NA	NA	NA	NA
TRINITY_DN3425_c1_g1	59.931	NA	NA	NA	NA	NA	NA	NA	NA	NA
TRINITY_DN12328_c0_g1	58.879	NA	NA	NA	NA	NA	NA	NA	NA	NA
TRINITY_DN4025_c0_g1	57.994	NA	NA	NA	NA	NA	NA	NA	NA	NA
TRINITY_DN6545_c0_g1	57.922	NA	NA	NA	NA	NA	NA	NA	NA	NA
TRINITY_DN16894_c3_g1	57.846	NA	NA	NA	NA	NA	NA	NA	NA	NA
TRINITY_DN26202_c0_g1	56.686	NA	NA	NA	NA	NA	NA	NA	NA	NA
TRINITY_DN24181_c0_g1	56.655	NA	NA	NA	NA	NA	NA	NA	NA	NA
TRINITY_DN57954_c0_g1	55.419	NA	NA	NA	NA	NA	NA	NA	NA	NA
TRINITY_DN26656_c0_g1	54.823	NA	NA	NA	NA	NA	NA	NA	NA	NA
TRINITY_DN5949_c1_g1	53.7	NA	NA	NA	NA	NA	NA	NA	NA	NA
TRINITY_DN1290_c1_g1	53.665	NA	NA	NA	NA	NA	NA	NA	NA	NA
TRINITY_DN8934_c2_g1	52.514	NA	NA	NA	NA	NA	NA	NA	NA	NA
TRINITY_DN3858_c0_g1	51.696	NA	NA	NA	NA	NA	NA	NA	NA	NA
TRINITY_DN19478_c0_g1	51.258	NA	NA	NA	NA	NA	NA	NA	NA	NA
TRINITY_DN7588_c0_g1	50.829	NA	NA	NA	NA	NA	NA	NA	NA	NA
TRINITY_DN58714_c0_g1	50.764	NA	NA	NA	NA	NA	NA	NA	NA	NA
TRINITY_DN8164_c2_g2	50.247	NA	NA	NA	NA	NA	NA	NA	NA	NA
TRINITY_DN4060_c4_g1	50.234	NA	NA	NA	NA	NA	NA	NA	NA	NA
TRINITY_DN34243_c0_g1	50.218	NA	NA	NA	NA	NA	NA	NA	NA	NA
TRINITY_DN55039_c0_g1	49.577	NA	NA	NA	NA	NA	NA	NA	NA	NA
TRINITY_DN22672_c1_g1	49.185	NA	NA	NA	NA	NA	NA	NA	NA	NA
TRINITY_DN7415_c0_g2	48.771	NA	NA	NA	NA	NA	NA	NA	NA	NA
TRINITY_DN8119_c0_g1	48.143	NA	NA	NA	NA	NA	NA	NA	NA	NA
TRINITY_DN7224_c1_g1	47.947	NA	NA	NA	NA	NA	NA	NA	NA	NA
TRINITY_DN3944_c0_g1	47.524	NA	NA	NA	NA	NA	NA	NA	NA	NA
TRINITY_DN13084_c5_g1	47.262	NA	NA	NA	NA	NA	NA	NA	NA	NA
TRINITY_DN2388_c3_g1	47.24	NA	NA	NA	NA	NA	NA	NA	NA	NA
TRINITY_DN13958_c0_g1	47.23	NA	NA	NA	NA	NA	NA	NA	NA	NA
TRINITY_DN58820_c0_g1	47.007	NA	NA	NA	NA	NA	NA	NA	NA	NA
TRINITY_DN452_c4_g1	46.844	NA	NA	NA	NA	NA	NA	NA	NA	NA
TRINITY_DN9230_c0_g1	46.402	NA	NA	NA	NA	NA	NA	NA	NA	NA
TRINITY_DN3572_c1_g2	46.312	NA	NA	NA	NA	NA	NA	NA	NA	NA
TRINITY_DN5839_c5_g1	46.248	NA	NA	NA	NA	NA	NA	NA	NA	NA
TRINITY_DN9757_c1_g1	46.149	NA	NA	NA	NA	NA	NA	NA	NA	NA
TRINITY_DN53841_c0_g1	45.791	NA	NA	NA	NA	NA	NA	NA	NA	NA
TRINITY_DN35910_c0_g2	45.631	NA	NA	NA	NA	NA	NA	NA	NA	NA
TRINITY_DN10140_c4_g1	44.476	NA	NA	NA	NA	NA	NA	NA	NA	NA
TRINITY_DN9127_c2_g1	44.358	NA	NA	NA	NA	NA	NA	NA	NA	NA
TRINITY_DN64215_c0_g1	44.032	NA	NA	NA	NA	NA	NA	NA	NA	NA
TRINITY_DN18233_c0_g2	43.852	NA	NA	NA	NA	NA	NA	NA	NA	NA
TRINITY_DN58096_c0_g1	43.445	NA	NA	NA	NA	NA	NA	NA	NA	NA
TRINITY_DN6215_c5_g1	43.398	NA	NA	NA	NA	NA	NA	NA	NA	NA
TRINITY_DN4750_c0_g4	43.328	NA	NA	NA	NA	NA	NA	NA	NA	NA
TRINITY_DN4399_c0_g1	43.295	NA	NA	NA	NA	NA	NA	NA	NA	NA
TRINITY_DN26795_c0_g1	43.271	NA	NA	NA	NA	NA	NA	NA	NA	NA
TRINITY_DN54203_c0_g1	42.254	NA	NA	NA	NA	NA	NA	NA	NA	NA
TRINITY_DN8672_c1_g1	42.196	NA	NA	NA	NA	NA	NA	NA	NA	NA
TRINITY_DN3348_c0_g5	42.049	NA	NA	NA	NA	NA	NA	NA	NA	NA
TRINITY_DN230_c0_g1	41.447	NA	NA	NA	NA	NA	NA	NA	NA	NA
TRINITY_DN1618_c0_g2	41.014	NA	NA	NA	NA	NA	NA	NA	NA	NA
TRINITY_DN92_c1_g1	40.98	NA	NA	NA	NA	NA	NA	NA	NA	NA
TRINITY_DN59001_c0_g1	40.969	NA	NA	NA	NA	NA	NA	NA	NA	NA
TRINITY_DN6602_c1_g1	40.956	NA	NA	NA	NA	NA	NA	NA	NA	NA
TRINITY_DN10436_c1_g1	40.927	NA	NA	NA	NA	NA	NA	NA	NA	NA
TRINITY_DN760_c7_g1	40.913	NA	NA	NA	NA	NA	NA	NA	NA	NA
TRINITY_DN4060_c1_g1	40.798	NA	NA	NA	NA	NA	NA	NA	NA	NA
TRINITY_DN4988_c0_g1	39.897	NA	NA	NA	NA	NA	NA	NA	NA	NA
TRINITY_DN8909_c0_g1	39.897	NA	NA	NA	NA	NA	NA	NA	NA	NA
TRINITY_DN4750_c1_g2	39.391	NA	NA	NA	NA	NA	NA	NA	NA	NA
TRINITY_DN756_c3_g1	39.23	NA	NA	NA	NA	NA	NA	NA	NA	NA
TRINITY_DN870_c0_g2	39.192	NA	NA	NA	NA	NA	NA	NA	NA	NA
TRINITY_DN2320_c6_g1	38.686	NA	NA	NA	NA	NA	NA	NA	NA	NA
TRINITY_DN20115_c0_g2	38.548	NA	NA	NA	NA	NA	NA	NA	NA	NA
TRINITY_DN12363_c0_g1	38.524	NA	NA	NA	NA	NA	NA	NA	NA	NA
TRINITY_DN5280_c0_g1	38.148	NA	NA	NA	NA	NA	NA	NA	NA	NA
TRINITY_DN2088_c0_g1	37.996	NA	NA	NA	NA	NA	NA	NA	NA	NA
TRINITY_DN10958_c0_g1	37.713	NA	NA	NA	NA	NA	NA	NA	NA	NA
TRINITY_DN25215_c0_g1	37.258	NA	NA	NA	NA	NA	NA	NA	NA	NA
TRINITY_DN2599_c0_g1	37.246	NA	NA	NA	NA	NA	NA	NA	NA	NA
TRINITY_DN71229_c0_g1	37.21	NA	NA	NA	NA	NA	NA	NA	NA	NA
TRINITY_DN10596_c0_g1	37.167	NA	NA	NA	NA	NA	NA	NA	NA	NA
TRINITY_DN4195_c1_g1	37.126	NA	NA	NA	NA	NA	NA	NA	NA	NA
TRINITY_DN39565_c0_g1	37.02	NA	NA	NA	NA	NA	NA	NA	NA	NA
TRINITY_DN8757_c0_g1	37.015	NA	NA	NA	NA	NA	NA	NA	NA	NA
TRINITY_DN3449_c0_g1	36.958	NA	NA	NA	NA	NA	NA	NA	NA	NA
TRINITY_DN2555_c3_g1	36.818	NA	NA	NA	NA	NA	NA	NA	NA	NA
TRINITY_DN11431_c1_g1	36.684	NA	NA	NA	NA	NA	NA	NA	NA	NA
TRINITY_DN1295_c1_g1	36.617	NA	NA	NA	NA	NA	NA	NA	NA	NA
TRINITY_DN1618_c0_g1	36.584	NA	NA	NA	NA	NA	NA	NA	NA	NA
TRINITY_DN1955_c0_g1	36.287	NA	NA	NA	NA	NA	NA	NA	NA	NA
TRINITY_DN11960_c0_g2	36.168	NA	NA	NA	NA	NA	NA	NA	NA	NA
TRINITY_DN9058_c0_g1	36.032	NA	NA	NA	NA	NA	NA	NA	NA	NA
TRINITY_DN71559_c0_g1	35.961	NA	NA	NA	NA	NA	NA	NA	NA	NA
TRINITY_DN7733_c0_g2	35.25	NA	NA	NA	NA	NA	NA	NA	NA	NA
TRINITY_DN415_c3_g1	35.178	NA	NA	NA	NA	NA	NA	NA	NA	NA
TRINITY_DN72281_c0_g1	35.101	NA	NA	NA	NA	NA	NA	NA	NA	NA
TRINITY_DN6998_c0_g1	34.952	NA	NA	NA	NA	NA	NA	NA	NA	NA
TRINITY_DN54373_c0_g1	34.845	NA	NA	NA	NA	NA	NA	NA	NA	NA
TRINITY_DN3294_c2_g1	34.679	NA	NA	NA	NA	NA	NA	NA	NA	NA
TRINITY_DN1923_c1_g1	34.643	NA	NA	NA	NA	NA	NA	NA	NA	NA
TRINITY_DN2928_c1_g2	34.566	NA	NA	NA	NA	NA	NA	NA	NA	NA
TRINITY_DN24679_c0_g1	34.551	NA	NA	NA	NA	NA	NA	NA	NA	NA
TRINITY_DN8498_c0_g1	34.395	NA	NA	NA	NA	NA	NA	NA	NA	NA
TRINITY_DN5685_c0_g1	34.174	NA	NA	NA	NA	NA	NA	NA	NA	NA
TRINITY_DN8641_c1_g1	34.009	NA	NA	NA	NA	NA	NA	NA	NA	NA
TRINITY_DN5289_c6_g1	34.008	NA	NA	NA	NA	NA	NA	NA	NA	NA
TRINITY_DN6724_c1_g1	33.55	NA	NA	NA	NA	NA	NA	NA	NA	NA
TRINITY_DN1535_c16_g1	33.367	NA	NA	NA	NA	NA	NA	NA	NA	NA
TRINITY_DN15014_c3_g1	33.342	NA	NA	NA	NA	NA	NA	NA	NA	NA
TRINITY_DN4244_c0_g1	33.302	NA	NA	NA	NA	NA	NA	NA	NA	NA
TRINITY_DN3980_c6_g1	33.157	NA	NA	NA	NA	NA	NA	NA	NA	NA
TRINITY_DN10957_c0_g1	33.137	NA	NA	NA	NA	NA	NA	NA	NA	NA
TRINITY_DN10594_c4_g1	33.061	NA	NA	NA	NA	NA	NA	NA	NA	NA
TRINITY_DN19147_c0_g1	33.01	NA	NA	NA	NA	NA	NA	NA	NA	NA
TRINITY_DN18195_c0_g1	32.914	NA	NA	NA	NA	NA	NA	NA	NA	NA
TRINITY_DN21016_c1_g1	32.9	NA	NA	NA	NA	NA	NA	NA	NA	NA
TRINITY_DN1606_c4_g1	32.893	NA	NA	NA	NA	NA	NA	NA	NA	NA
TRINITY_DN15417_c0_g2	32.715	NA	NA	NA	NA	NA	NA	NA	NA	NA
TRINITY_DN111_c0_g2	32.497	NA	NA	NA	NA	NA	NA	NA	NA	NA
TRINITY_DN21645_c0_g1	32.48	NA	NA	NA	NA	NA	NA	NA	NA	NA
TRINITY_DN6173_c6_g1	32.436	NA	NA	NA	NA	NA	NA	NA	NA	NA
TRINITY_DN2841_c0_g1	32.278	NA	NA	NA	NA	NA	NA	NA	NA	NA
TRINITY_DN2387_c1_g3	32.227	NA	NA	NA	NA	NA	NA	NA	NA	NA
TRINITY_DN7294_c1_g1	31.822	NA	NA	NA	NA	NA	NA	NA	NA	NA
TRINITY_DN4957_c0_g1	31.735	NA	NA	NA	NA	NA	NA	NA	NA	NA
TRINITY_DN60895_c0_g1	31.697	NA	NA	NA	NA	NA	NA	NA	NA	NA
TRINITY_DN23803_c0_g2	31.677	NA	NA	NA	NA	NA	NA	NA	NA	NA
TRINITY_DN34161_c0_g1	31.632	NA	NA	NA	NA	NA	NA	NA	NA	NA
TRINITY_DN1900_c6_g1	31.407	NA	NA	NA	NA	NA	NA	NA	NA	NA
TRINITY_DN892_c0_g1	31.235	NA	NA	NA	NA	NA	NA	NA	NA	NA
TRINITY_DN3976_c0_g1	31.184	NA	NA	NA	NA	NA	NA	NA	NA	NA
TRINITY_DN50558_c0_g1	31.057	NA	NA	NA	NA	NA	NA	NA	NA	NA
TRINITY_DN3137_c1_g1	31.05	NA	NA	NA	NA	NA	NA	NA	NA	NA
TRINITY_DN39926_c0_g3	30.97	NA	NA	NA	NA	NA	NA	NA	NA	NA
TRINITY_DN7892_c1_g1	30.955	NA	NA	NA	NA	NA	NA	NA	NA	NA
TRINITY_DN18426_c0_g1	30.939	NA	NA	NA	NA	NA	NA	NA	NA	NA
TRINITY_DN24504_c0_g1	30.914	NA	NA	NA	NA	NA	NA	NA	NA	NA
TRINITY_DN29577_c0_g1	30.907	NA	NA	NA	NA	NA	NA	NA	NA	NA
TRINITY_DN2974_c0_g1	30.827	NA	NA	NA	NA	NA	NA	NA	NA	NA
TRINITY_DN15743_c0_g1	30.806	NA	NA	NA	NA	NA	NA	NA	NA	NA
TRINITY_DN4320_c0_g1	30.776	NA	NA	NA	NA	NA	NA	NA	NA	NA
TRINITY_DN2930_c2_g2	30.761	NA	NA	NA	NA	NA	NA	NA	NA	NA
TRINITY_DN5543_c1_g2	30.65	NA	NA	NA	NA	NA	NA	NA	NA	NA
TRINITY_DN4381_c0_g1	30.572	NA	NA	NA	NA	NA	NA	NA	NA	NA
TRINITY_DN58907_c0_g1	30.516	NA	NA	NA	NA	NA	NA	NA	NA	NA
TRINITY_DN57178_c0_g1	30.378	NA	NA	NA	NA	NA	NA	NA	NA	NA
TRINITY_DN1156_c0_g2	30.359	NA	NA	NA	NA	NA	NA	NA	NA	NA
TRINITY_DN13243_c4_g1	30.26	NA	NA	NA	NA	NA	NA	NA	NA	NA
TRINITY_DN833_c0_g3	30.239	NA	NA	NA	NA	NA	NA	NA	NA	NA
TRINITY_DN573_c1_g3	30.226	NA	NA	NA	NA	NA	NA	NA	NA	NA
TRINITY_DN1626_c2_g1	30.218	NA	NA	NA	NA	NA	NA	NA	NA	NA
TRINITY_DN7956_c0_g1	30.042	NA	NA	NA	NA	NA	NA	NA	NA	NA
TRINITY_DN13549_c0_g1	29.985	NA	NA	NA	NA	NA	NA	NA	NA	NA
TRINITY_DN821_c0_g1	29.758	NA	NA	NA	NA	NA	NA	NA	NA	NA
TRINITY_DN18699_c0_g1	29.676	NA	NA	NA	NA	NA	NA	NA	NA	NA
TRINITY_DN679_c1_g5	29.626	NA	NA	NA	NA	NA	NA	NA	NA	NA
TRINITY_DN68078_c1_g1	29.528	NA	NA	NA	NA	NA	NA	NA	NA	NA
TRINITY_DN15865_c0_g1	29.485	NA	NA	NA	NA	NA	NA	NA	NA	NA
TRINITY_DN8845_c4_g1	29.364	NA	NA	NA	NA	NA	NA	NA	NA	NA
TRINITY_DN5917_c0_g1	29.334	NA	NA	NA	NA	NA	NA	NA	NA	NA
TRINITY_DN827_c8_g1	29.187	NA	NA	NA	NA	NA	NA	NA	NA	NA
TRINITY_DN39739_c0_g1	29.093	NA	NA	NA	NA	NA	NA	NA	NA	NA
TRINITY_DN1258_c6_g1	28.974	NA	NA	NA	NA	NA	NA	NA	NA	NA
TRINITY_DN36209_c3_g1	28.966	NA	NA	NA	NA	NA	NA	NA	NA	NA
TRINITY_DN9379_c0_g1	28.961	NA	NA	NA	NA	NA	NA	NA	NA	NA
TRINITY_DN6121_c1_g1	28.838	NA	NA	NA	NA	NA	NA	NA	NA	NA
TRINITY_DN4809_c1_g3	28.763	NA	NA	NA	NA	NA	NA	NA	NA	NA
TRINITY_DN48191_c0_g1	28.739	NA	NA	NA	NA	NA	NA	NA	NA	NA
TRINITY_DN178_c7_g3	28.713	NA	NA	NA	NA	NA	NA	NA	NA	NA
TRINITY_DN28205_c2_g1	28.707	NA	NA	NA	NA	NA	NA	NA	NA	NA
TRINITY_DN8091_c1_g1	28.651	NA	NA	NA	NA	NA	NA	NA	NA	NA
TRINITY_DN2707_c0_g1	28.62	NA	NA	NA	NA	NA	NA	NA	NA	NA
TRINITY_DN10596_c0_g2	28.598	NA	NA	NA	NA	NA	NA	NA	NA	NA
TRINITY_DN16133_c0_g2	28.39	NA	NA	NA	NA	NA	NA	NA	NA	NA
TRINITY_DN14375_c0_g1	28.356	NA	NA	NA	NA	NA	NA	NA	NA	NA
TRINITY_DN49132_c0_g1	28.157	NA	NA	NA	NA	NA	NA	NA	NA	NA
TRINITY_DN64665_c0_g1	27.898	NA	NA	NA	NA	NA	NA	NA	NA	NA
TRINITY_DN14469_c0_g1	27.751	NA	NA	NA	NA	NA	NA	NA	NA	NA
TRINITY_DN46186_c0_g1	27.673	NA	NA	NA	NA	NA	NA	NA	NA	NA
TRINITY_DN19104_c2_g1	27.599	NA	NA	NA	NA	NA	NA	NA	NA	NA
TRINITY_DN39099_c0_g1	27.456	NA	NA	NA	NA	NA	NA	NA	NA	NA
TRINITY_DN2320_c1_g1	27.347	NA	NA	NA	NA	NA	NA	NA	NA	NA
TRINITY_DN452_c5_g1	27.237	NA	NA	NA	NA	NA	NA	NA	NA	NA
TRINITY_DN68931_c0_g1	27.152	NA	NA	NA	NA	NA	NA	NA	NA	NA
TRINITY_DN37231_c0_g1	27.149	NA	NA	NA	NA	NA	NA	NA	NA	NA
TRINITY_DN817_c0_g1	27.059	NA	NA	NA	NA	NA	NA	NA	NA	NA
TRINITY_DN16826_c0_g1	26.989	NA	NA	NA	NA	NA	NA	NA	NA	NA
TRINITY_DN6372_c0_g1	26.944	NA	NA	NA	NA	NA	NA	NA	NA	NA
TRINITY_DN4427_c5_g1	26.88	NA	NA	NA	NA	NA	NA	NA	NA	NA
TRINITY_DN1040_c5_g1	26.871	NA	NA	NA	NA	NA	NA	NA	NA	NA
TRINITY_DN6227_c0_g1	26.813	NA	NA	NA	NA	NA	NA	NA	NA	NA
TRINITY_DN7330_c0_g1	26.763	NA	NA	NA	NA	NA	NA	NA	NA	NA
TRINITY_DN17630_c0_g1	26.731	NA	NA	NA	NA	NA	NA	NA	NA	NA
TRINITY_DN9759_c1_g1	26.659	NA	NA	NA	NA	NA	NA	NA	NA	NA
TRINITY_DN434_c18_g1	26.641	NA	NA	NA	NA	NA	NA	NA	NA	NA
TRINITY_DN934_c1_g1	26.606	NA	NA	NA	NA	NA	NA	NA	NA	NA
TRINITY_DN5106_c2_g2	26.474	NA	NA	NA	NA	NA	NA	NA	NA	NA
TRINITY_DN20229_c1_g1	26.426	NA	NA	NA	NA	NA	NA	NA	NA	NA
TRINITY_DN832_c0_g4	26.384	NA	NA	NA	NA	NA	NA	NA	NA	NA
TRINITY_DN38010_c0_g1	26.352	NA	NA	NA	NA	NA	NA	NA	NA	NA
TRINITY_DN8596_c1_g2	26.194	NA	NA	NA	NA	NA	NA	NA	NA	NA
TRINITY_DN3312_c0_g3	26.017	NA	NA	NA	NA	NA	NA	NA	NA	NA
TRINITY_DN962_c12_g1	26.008	NA	NA	NA	NA	NA	NA	NA	NA	NA
TRINITY_DN546_c2_g2	25.858	NA	NA	NA	NA	NA	NA	NA	NA	NA
TRINITY_DN2928_c1_g1	25.856	NA	NA	NA	NA	NA	NA	NA	NA	NA
TRINITY_DN72946_c0_g1	25.853	NA	NA	NA	NA	NA	NA	NA	NA	NA
TRINITY_DN2064_c1_g1	25.85	NA	NA	NA	NA	NA	NA	NA	NA	NA
TRINITY_DN4084_c0_g3	25.528	NA	NA	NA	NA	NA	NA	NA	NA	NA
TRINITY_DN1525_c1_g1	25.471	NA	NA	NA	NA	NA	NA	NA	NA	NA
TRINITY_DN1992_c1_g1	25.46	NA	NA	NA	NA	NA	NA	NA	NA	NA
TRINITY_DN2537_c0_g1	25.448	NA	NA	NA	NA	NA	NA	NA	NA	NA
TRINITY_DN9543_c1_g2	25.402	NA	NA	NA	NA	NA	NA	NA	NA	NA
TRINITY_DN53611_c0_g1	25.297	NA	NA	NA	NA	NA	NA	NA	NA	NA
TRINITY_DN271_c3_g2	25.265	NA	NA	NA	NA	NA	NA	NA	NA	NA
TRINITY_DN66144_c0_g1	25.234	NA	NA	NA	NA	NA	NA	NA	NA	NA
TRINITY_DN2084_c2_g2	25.209	NA	NA	NA	NA	NA	NA	NA	NA	NA
TRINITY_DN49023_c0_g1	25.197	NA	NA	NA	NA	NA	NA	NA	NA	NA
TRINITY_DN62931_c0_g1	25.065	NA	NA	NA	NA	NA	NA	NA	NA	NA
TRINITY_DN33989_c2_g1	25.039	NA	NA	NA	NA	NA	NA	NA	NA	NA
TRINITY_DN2369_c1_g1	24.988	NA	NA	NA	NA	NA	NA	NA	NA	NA
TRINITY_DN71190_c0_g1	24.966	NA	NA	NA	NA	NA	NA	NA	NA	NA
TRINITY_DN935_c1_g2	24.948	NA	NA	NA	NA	NA	NA	NA	NA	NA
TRINITY_DN12463_c0_g1	24.826	NA	NA	NA	NA	NA	NA	NA	NA	NA
TRINITY_DN8801_c1_g1	24.795	NA	NA	NA	NA	NA	NA	NA	NA	NA
TRINITY_DN3336_c0_g2	24.728	NA	NA	NA	NA	NA	NA	NA	NA	NA
TRINITY_DN25831_c0_g1	24.641	NA	NA	NA	NA	NA	NA	NA	NA	NA
TRINITY_DN9182_c1_g1	24.546	NA	NA	NA	NA	NA	NA	NA	NA	NA
TRINITY_DN2084_c1_g1	24.483	NA	NA	NA	NA	NA	NA	NA	NA	NA
TRINITY_DN6076_c0_g1	24.415	NA	NA	NA	NA	NA	NA	NA	NA	NA
TRINITY_DN2915_c19_g1	24.273	NA	NA	NA	NA	NA	NA	NA	NA	NA
TRINITY_DN42787_c0_g1	24.249	NA	NA	NA	NA	NA	NA	NA	NA	NA
TRINITY_DN39663_c0_g1	24.122	NA	NA	NA	NA	NA	NA	NA	NA	NA
TRINITY_DN851_c9_g1	24.044	NA	NA	NA	NA	NA	NA	NA	NA	NA
TRINITY_DN2239_c0_g1	23.928	NA	NA	NA	NA	NA	NA	NA	NA	NA
TRINITY_DN57991_c0_g1	23.878	NA	NA	NA	NA	NA	NA	NA	NA	NA
TRINITY_DN358_c2_g1	23.847	NA	NA	NA	NA	NA	NA	NA	NA	NA
TRINITY_DN34161_c0_g2	23.741	NA	NA	NA	NA	NA	NA	NA	NA	NA
TRINITY_DN9757_c0_g1	23.681	NA	NA	NA	NA	NA	NA	NA	NA	NA
TRINITY_DN3321_c0_g2	23.68	NA	NA	NA	NA	NA	NA	NA	NA	NA
TRINITY_DN4493_c1_g2	23.66	NA	NA	NA	NA	NA	NA	NA	NA	NA
TRINITY_DN2084_c1_g5	23.615	NA	NA	NA	NA	NA	NA	NA	NA	NA
TRINITY_DN39187_c1_g1	23.583	NA	NA	NA	NA	NA	NA	NA	NA	NA
TRINITY_DN236_c21_g1	23.572	NA	NA	NA	NA	NA	NA	NA	NA	NA
TRINITY_DN41267_c1_g1	23.561	NA	NA	NA	NA	NA	NA	NA	NA	NA
TRINITY_DN19733_c1_g1	23.411	NA	NA	NA	NA	NA	NA	NA	NA	NA
TRINITY_DN278_c0_g1	23.383	NA	NA	NA	NA	NA	NA	NA	NA	NA
TRINITY_DN7395_c2_g1	23.326	NA	NA	NA	NA	NA	NA	NA	NA	NA
TRINITY_DN21490_c0_g1	23.21	NA	NA	NA	NA	NA	NA	NA	NA	NA
TRINITY_DN3109_c1_g2	23.176	NA	NA	NA	NA	NA	NA	NA	NA	NA
TRINITY_DN3944_c0_g2	23.146	NA	NA	NA	NA	NA	NA	NA	NA	NA
TRINITY_DN4415_c2_g1	23.144	NA	NA	NA	NA	NA	NA	NA	NA	NA
TRINITY_DN9693_c1_g1	23.074	NA	NA	NA	NA	NA	NA	NA	NA	NA
TRINITY_DN25831_c0_g2	23.041	NA	NA	NA	NA	NA	NA	NA	NA	NA
TRINITY_DN7537_c0_g1	22.939	NA	NA	NA	NA	NA	NA	NA	NA	NA
TRINITY_DN157_c13_g1	22.846	NA	NA	NA	NA	NA	NA	NA	NA	NA
TRINITY_DN2004_c10_g1	22.82	NA	NA	NA	NA	NA	NA	NA	NA	NA
TRINITY_DN7947_c0_g1	22.743	NA	NA	NA	NA	NA	NA	NA	NA	NA
TRINITY_DN2320_c0_g1	22.741	NA	NA	NA	NA	NA	NA	NA	NA	NA
TRINITY_DN3279_c0_g1	22.706	NA	NA	NA	NA	NA	NA	NA	NA	NA
TRINITY_DN35883_c0_g2	22.704	NA	NA	NA	NA	NA	NA	NA	NA	NA
TRINITY_DN26697_c0_g1	22.617	NA	NA	NA	NA	NA	NA	NA	NA	NA
TRINITY_DN6718_c0_g2	22.612	NA	NA	NA	NA	NA	NA	NA	NA	NA
TRINITY_DN32215_c0_g1	22.539	NA	NA	NA	NA	NA	NA	NA	NA	NA
TRINITY_DN7855_c0_g1	22.529	NA	NA	NA	NA	NA	NA	NA	NA	NA
TRINITY_DN123_c0_g2	22.514	NA	NA	NA	NA	NA	NA	NA	NA	NA
TRINITY_DN36415_c0_g1	22.436	NA	NA	NA	NA	NA	NA	NA	NA	NA
TRINITY_DN270_c2_g3	22.429	NA	NA	NA	NA	NA	NA	NA	NA	NA
TRINITY_DN12463_c0_g3	22.419	NA	NA	NA	NA	NA	NA	NA	NA	NA
TRINITY_DN15459_c2_g1	22.402	NA	NA	NA	NA	NA	NA	NA	NA	NA
TRINITY_DN18041_c0_g2	22.353	NA	NA	NA	NA	NA	NA	NA	NA	NA
TRINITY_DN2342_c0_g2	22.298	NA	NA	NA	NA	NA	NA	NA	NA	NA
TRINITY_DN317_c0_g1	22.284	NA	NA	NA	NA	NA	NA	NA	NA	NA
TRINITY_DN3217_c0_g2	22.23	NA	NA	NA	NA	NA	NA	NA	NA	NA
TRINITY_DN5_c0_g1	22.227	NA	NA	NA	NA	NA	NA	NA	NA	NA
TRINITY_DN6549_c1_g1	22.224	NA	NA	NA	NA	NA	NA	NA	NA	NA
TRINITY_DN32871_c0_g1	22.19	NA	NA	NA	NA	NA	NA	NA	NA	NA
TRINITY_DN2928_c0_g1	22.113	NA	NA	NA	NA	NA	NA	NA	NA	NA
TRINITY_DN16073_c1_g4	22.103	NA	NA	NA	NA	NA	NA	NA	NA	NA
TRINITY_DN3172_c2_g1	22.094	NA	NA	NA	NA	NA	NA	NA	NA	NA
TRINITY_DN62896_c0_g1	22.074	NA	NA	NA	NA	NA	NA	NA	NA	NA
TRINITY_DN2592_c9_g1	22.034	NA	NA	NA	NA	NA	NA	NA	NA	NA
TRINITY_DN22799_c0_g1	22.018	NA	NA	NA	NA	NA	NA	NA	NA	NA
TRINITY_DN5922_c0_g1	22.009	NA	NA	NA	NA	NA	NA	NA	NA	NA
TRINITY_DN31483_c0_g1	21.976	.	.	CB4B_ARATH^CB4B_ARATH^Q:135-227,H:50-80^61.29%ID^E:6.25e-07^RecName: Full=Chlorophyll a-b binding protein CP29.2, chloroplastic;^Eukaryota; Viridiplantae; Streptophyta; Embryophyta; Tracheophyta; Spermatophyta; Magnoliopsida; eudicotyledons; Gunneridae; Pentapetalae; rosids; malvids; Brassicales; Brassicaceae; Camelineae; Arabidopsis	.	.	KEGG:ath:AT3G08940	GO:0009507^cellular_component^chloroplast`GO:0009941^cellular_component^chloroplast envelope`GO:0009534^cellular_component^chloroplast thylakoid`GO:0009535^cellular_component^chloroplast thylakoid membrane`GO:0005829^cellular_component^cytosol`GO:0009522^cellular_component^photosystem I`GO:0009523^cellular_component^photosystem II`GO:0009579^cellular_component^thylakoid`GO:0016168^molecular_funct…	.	.
TRINITY_DN291_c0_g1	21.969	NA	NA	NA	NA	NA	NA	NA	NA	NA
TRINITY_DN8208_c0_g1	21.955	NA	NA	NA	NA	NA	NA	NA	NA	NA
TRINITY_DN3426_c0_g1	21.952	NA	NA	NA	NA	NA	NA	NA	NA	NA
TRINITY_DN40901_c0_g1	21.929	NA	NA	NA	NA	NA	NA	NA	NA	NA
TRINITY_DN33247_c8_g1	21.881	NA	NA	NA	NA	NA	NA	NA	NA	NA
TRINITY_DN39532_c1_g1	21.776	NA	NA	NA	NA	NA	NA	NA	NA	NA
TRINITY_DN5572_c0_g1	21.735	NA	NA	NA	NA	NA	NA	NA	NA	NA
TRINITY_DN101_c23_g1	21.72	NA	NA	NA	NA	NA	NA	NA	NA	NA
TRINITY_DN1404_c0_g1	21.691	NA	NA	NA	NA	NA	NA	NA	NA	NA
TRINITY_DN745_c0_g1	21.657	NA	NA	NA	NA	NA	NA	NA	NA	NA
TRINITY_DN35977_c0_g1	21.646	NA	NA	NA	NA	NA	NA	NA	NA	NA
TRINITY_DN3488_c1_g1	21.638	NA	NA	NA	NA	NA	NA	NA	NA	NA
TRINITY_DN16741_c0_g1	21.604	NA	NA	NA	NA	NA	NA	NA	NA	NA
TRINITY_DN2388_c0_g1	21.563	NA	NA	NA	NA	NA	NA	NA	NA	NA
TRINITY_DN32748_c1_g1	21.465	NA	NA	NA	NA	NA	NA	NA	NA	NA
TRINITY_DN5753_c2_g5	21.452	NA	NA	NA	NA	NA	NA	NA	NA	NA
TRINITY_DN57947_c0_g1	21.417	NA	NA	NA	NA	NA	NA	NA	NA	NA
TRINITY_DN27780_c0_g1	21.417	NA	NA	NA	NA	NA	NA	NA	NA	NA
TRINITY_DN433_c1_g1	21.373	NA	NA	NA	NA	NA	NA	NA	NA	NA
TRINITY_DN1072_c4_g1	21.321	NA	NA	NA	NA	NA	NA	NA	NA	NA
TRINITY_DN418_c1_g1	21.311	NA	NA	NA	NA	NA	NA	NA	NA	NA
TRINITY_DN69378_c0_g1	21.291	NA	NA	NA	NA	NA	NA	NA	NA	NA
TRINITY_DN6685_c1_g3	21.28	NA	NA	NA	NA	NA	NA	NA	NA	NA
TRINITY_DN60100_c0_g1	21.272	NA	NA	NA	NA	NA	NA	NA	NA	NA
TRINITY_DN5707_c0_g1	21.263	NA	NA	NA	NA	NA	NA	NA	NA	NA
TRINITY_DN27599_c1_g1	21.237	NA	NA	NA	NA	NA	NA	NA	NA	NA
TRINITY_DN20679_c0_g1	21.137	NA	NA	NA	NA	NA	NA	NA	NA	NA
TRINITY_DN1622_c9_g1	21.087	NA	NA	NA	NA	NA	NA	NA	NA	NA
TRINITY_DN169_c22_g1	21.079	NA	NA	NA	NA	NA	NA	NA	NA	NA
TRINITY_DN13541_c4_g1	21.065	NA	NA	NA	NA	NA	NA	NA	NA	NA
TRINITY_DN1080_c4_g3	21.064	NA	NA	NA	NA	NA	NA	NA	NA	NA
TRINITY_DN2928_c3_g1	21.021	NA	NA	NA	NA	NA	NA	NA	NA	NA
TRINITY_DN38702_c0_g1	20.933	NA	NA	NA	NA	NA	NA	NA	NA	NA
TRINITY_DN30208_c0_g1	20.817	NA	NA	NA	NA	NA	NA	NA	NA	NA
TRINITY_DN52631_c0_g1	20.809	NA	NA	NA	NA	NA	NA	NA	NA	NA
TRINITY_DN45512_c0_g1	20.777	NA	NA	NA	NA	NA	NA	NA	NA	NA
TRINITY_DN7520_c2_g1	20.772	NA	NA	NA	NA	NA	NA	NA	NA	NA
TRINITY_DN14483_c5_g1	20.72	NA	NA	NA	NA	NA	NA	NA	NA	NA
TRINITY_DN14371_c0_g2	20.714	NA	NA	NA	NA	NA	NA	NA	NA	NA
TRINITY_DN866_c4_g1	20.652	NA	NA	NA	NA	NA	NA	NA	NA	NA
TRINITY_DN52569_c0_g1	20.572	NA	NA	NA	NA	NA	NA	NA	NA	NA
TRINITY_DN35411_c2_g1	20.544	NA	NA	NA	NA	NA	NA	NA	NA	NA
TRINITY_DN422_c13_g1	20.534	NA	NA	NA	NA	NA	NA	NA	NA	NA
TRINITY_DN11960_c0_g1	20.497	NA	NA	NA	NA	NA	NA	NA	NA	NA
TRINITY_DN376_c4_g1	20.493	NA	NA	NA	NA	NA	NA	NA	NA	NA
TRINITY_DN2084_c1_g4	20.474	NA	NA	NA	NA	NA	NA	NA	NA	NA
TRINITY_DN71391_c0_g1	20.424	NA	NA	NA	NA	NA	NA	NA	NA	NA
TRINITY_DN14663_c1_g1	20.42	NA	NA	NA	NA	NA	NA	NA	NA	NA
TRINITY_DN16_c1_g1	20.389	NA	NA	NA	NA	NA	NA	NA	NA	NA
TRINITY_DN10158_c0_g1	20.371	NA	NA	NA	NA	NA	NA	NA	NA	NA
TRINITY_DN4069_c0_g2	20.359	NA	NA	NA	NA	NA	NA	NA	NA	NA
TRINITY_DN1436_c0_g1	20.351	NA	NA	NA	NA	NA	NA	NA	NA	NA
TRINITY_DN47064_c0_g1	20.342	NA	NA	NA	NA	NA	NA	NA	NA	NA
TRINITY_DN19073_c0_g1	20.301	NA	NA	NA	NA	NA	NA	NA	NA	NA
TRINITY_DN68691_c0_g1	20.296	NA	NA	NA	NA	NA	NA	NA	NA	NA
TRINITY_DN11421_c0_g1	20.242	NA	NA	NA	NA	NA	NA	NA	NA	NA
TRINITY_DN22882_c0_g1	20.136	NA	NA	NA	NA	NA	NA	NA	NA	NA
TRINITY_DN2767_c0_g3	20.088	NA	NA	NA	NA	NA	NA	NA	NA	NA
TRINITY_DN9061_c3_g1	20.081	NA	NA	NA	NA	NA	NA	NA	NA	NA
TRINITY_DN29218_c0_g1	20.061	NA	NA	NA	NA	NA	NA	NA	NA	NA
TRINITY_DN4773_c1_g1	19.966	NA	NA	NA	NA	NA	NA	NA	NA	NA
TRINITY_DN1446_c0_g1	19.954	NA	NA	NA	NA	NA	NA	NA	NA	NA
TRINITY_DN39268_c1_g1	19.871	NA	NA	NA	NA	NA	NA	NA	NA	NA
TRINITY_DN870_c0_g1	19.839	NA	NA	NA	NA	NA	NA	NA	NA	NA
TRINITY_DN53434_c0_g1	19.822	NA	NA	NA	NA	NA	NA	NA	NA	NA
TRINITY_DN6324_c3_g1	19.816	NA	NA	NA	NA	NA	NA	NA	NA	NA
TRINITY_DN39505_c1_g1	19.771	NA	NA	NA	NA	NA	NA	NA	NA	NA
TRINITY_DN71120_c0_g1	19.758	NA	NA	NA	NA	NA	NA	NA	NA	NA
TRINITY_DN3580_c0_g1	19.58	NA	NA	NA	NA	NA	NA	NA	NA	NA
TRINITY_DN21344_c0_g1	19.556	NA	NA	NA	NA	NA	NA	NA	NA	NA
TRINITY_DN998_c2_g1	19.511	NA	NA	NA	NA	NA	NA	NA	NA	NA
TRINITY_DN54388_c0_g1	19.503	NA	NA	NA	NA	NA	NA	NA	NA	NA
TRINITY_DN262_c1_g1	19.479	NA	NA	NA	NA	NA	NA	NA	NA	NA
TRINITY_DN4200_c2_g2	19.43	NA	NA	NA	NA	NA	NA	NA	NA	NA
TRINITY_DN17164_c2_g1	19.367	NA	NA	NA	NA	NA	NA	NA	NA	NA
TRINITY_DN598_c0_g1	19.363	NA	NA	NA	NA	NA	NA	NA	NA	NA
TRINITY_DN32853_c2_g1	19.338	NA	NA	NA	NA	NA	NA	NA	NA	NA
TRINITY_DN55517_c0_g1	19.337	NA	NA	NA	NA	NA	NA	NA	NA	NA
TRINITY_DN9431_c0_g1	19.331	NA	NA	NA	NA	NA	NA	NA	NA	NA
TRINITY_DN10338_c0_g1	19.311	NA	NA	NA	NA	NA	NA	NA	NA	NA
TRINITY_DN7045_c0_g3	19.283	NA	NA	NA	NA	NA	NA	NA	NA	NA
TRINITY_DN30537_c0_g1	19.256	NA	NA	NA	NA	NA	NA	NA	NA	NA
TRINITY_DN5818_c3_g1	19.239	NA	NA	NA	NA	NA	NA	NA	NA	NA
TRINITY_DN28227_c5_g1	19.223	NA	NA	NA	NA	NA	NA	NA	NA	NA
TRINITY_DN67196_c0_g1	19.192	NA	NA	NA	NA	NA	NA	NA	NA	NA
TRINITY_DN16900_c0_g3	19.16	NA	NA	NA	NA	NA	NA	NA	NA	NA
TRINITY_DN9094_c3_g1	19.109	NA	NA	NA	NA	NA	NA	NA	NA	NA
TRINITY_DN2165_c1_g5	19.081	NA	NA	NA	NA	NA	NA	NA	NA	NA
TRINITY_DN1428_c0_g1	19.02	NA	NA	NA	NA	NA	NA	NA	NA	NA
TRINITY_DN71623_c0_g1	19.012	NA	NA	NA	NA	NA	NA	NA	NA	NA
TRINITY_DN7810_c0_g1	18.946	NA	NA	NA	NA	NA	NA	NA	NA	NA
TRINITY_DN52692_c0_g1	18.925	NA	NA	NA	NA	NA	NA	NA	NA	NA
TRINITY_DN11799_c1_g1	18.85	NA	NA	NA	NA	NA	NA	NA	NA	NA
TRINITY_DN66066_c0_g1	18.846	NA	NA	NA	NA	NA	NA	NA	NA	NA
TRINITY_DN328_c1_g3	18.84	NA	NA	NA	NA	NA	NA	NA	NA	NA
TRINITY_DN2388_c2_g1	18.823	NA	NA	NA	NA	NA	NA	NA	NA	NA
TRINITY_DN32917_c0_g4	18.815	NA	NA	NA	NA	NA	NA	NA	NA	NA
TRINITY_DN3425_c0_g1	18.745	NA	NA	NA	NA	NA	NA	NA	NA	NA
TRINITY_DN3172_c0_g1	18.726	NA	NA	NA	NA	NA	NA	NA	NA	NA
TRINITY_DN13500_c1_g1	18.639	NA	NA	NA	NA	NA	NA	NA	NA	NA
TRINITY_DN71067_c0_g1	18.615	NA	NA	NA	NA	NA	NA	NA	NA	NA
TRINITY_DN1876_c9_g1	18.595	NA	NA	NA	NA	NA	NA	NA	NA	NA
TRINITY_DN1144_c10_g1	18.587	NA	NA	NA	NA	NA	NA	NA	NA	NA
TRINITY_DN7372_c0_g1	18.577	NA	NA	NA	NA	NA	NA	NA	NA	NA
TRINITY_DN1091_c3_g1	18.547	NA	NA	NA	NA	NA	NA	NA	NA	NA
TRINITY_DN4765_c0_g1	18.542	NA	NA	NA	NA	NA	NA	NA	NA	NA
TRINITY_DN3290_c0_g2	18.537	NA	NA	NA	NA	NA	NA	NA	NA	NA
TRINITY_DN206_c2_g1	18.504	NA	NA	NA	NA	NA	NA	NA	NA	NA
TRINITY_DN19426_c0_g2	18.491	NA	NA	NA	NA	NA	NA	NA	NA	NA
TRINITY_DN1082_c8_g1	18.465	NA	NA	NA	NA	NA	NA	NA	NA	NA
TRINITY_DN48884_c0_g1	18.395	NA	NA	NA	NA	NA	NA	NA	NA	NA
TRINITY_DN19823_c0_g1	18.385	NA	NA	NA	NA	NA	NA	NA	NA	NA
TRINITY_DN5691_c0_g1	18.358	NA	NA	NA	NA	NA	NA	NA	NA	NA
TRINITY_DN36140_c4_g1	18.328	NA	NA	NA	NA	NA	NA	NA	NA	NA
TRINITY_DN8934_c0_g1	18.305	NA	NA	NA	NA	NA	NA	NA	NA	NA
TRINITY_DN9707_c0_g1	18.23	NA	NA	NA	NA	NA	NA	NA	NA	NA
TRINITY_DN12463_c4_g1	18.183	NA	NA	NA	NA	NA	NA	NA	NA	NA
TRINITY_DN7749_c0_g1	18.161	NA	NA	NA	NA	NA	NA	NA	NA	NA
TRINITY_DN298_c2_g4	18.14	NA	NA	NA	NA	NA	NA	NA	NA	NA
TRINITY_DN10650_c0_g1	18.087	NA	NA	NA	NA	NA	NA	NA	NA	NA
TRINITY_DN1207_c7_g1	18.032	NA	NA	NA	NA	NA	NA	NA	NA	NA
TRINITY_DN1887_c1_g1	18.029	NA	NA	NA	NA	NA	NA	NA	NA	NA
TRINITY_DN12365_c0_g1	18.007	NA	NA	NA	NA	NA	NA	NA	NA	NA
TRINITY_DN227_c1_g1	17.969	NA	NA	NA	NA	NA	NA	NA	NA	NA
TRINITY_DN8759_c0_g1	17.961	NA	NA	NA	NA	NA	NA	NA	NA	NA
TRINITY_DN8618_c0_g1	17.918	NA	NA	NA	NA	NA	NA	NA	NA	NA
TRINITY_DN1151_c3_g1	17.896	NA	NA	NA	NA	NA	NA	NA	NA	NA
TRINITY_DN15268_c6_g1	17.879	NA	NA	NA	NA	NA	NA	NA	NA	NA
TRINITY_DN24223_c0_g1	17.852	NA	NA	NA	NA	NA	NA	NA	NA	NA
TRINITY_DN6443_c0_g2	17.833	NA	NA	NA	NA	NA	NA	NA	NA	NA
TRINITY_DN29899_c0_g1	17.831	NA	NA	NA	NA	NA	NA	NA	NA	NA
TRINITY_DN11186_c4_g1	17.821	NA	NA	NA	NA	NA	NA	NA	NA	NA
TRINITY_DN23015_c0_g1	17.776	NA	NA	NA	NA	NA	NA	NA	NA	NA
TRINITY_DN1244_c4_g1	17.73	NA	NA	NA	NA	NA	NA	NA	NA	NA
TRINITY_DN5983_c0_g2	17.728	NA	NA	NA	NA	NA	NA	NA	NA	NA
TRINITY_DN169_c7_g1	17.712	NA	NA	NA	NA	NA	NA	NA	NA	NA
TRINITY_DN1997_c3_g1	17.71	NA	NA	NA	NA	NA	NA	NA	NA	NA
TRINITY_DN3114_c1_g1	17.7	NA	NA	NA	NA	NA	NA	NA	NA	NA
TRINITY_DN62540_c0_g1	17.687	NA	NA	NA	NA	NA	NA	NA	NA	NA
TRINITY_DN6530_c0_g1	17.643	NA	NA	NA	NA	NA	NA	NA	NA	NA
TRINITY_DN66496_c0_g1	17.581	NA	NA	NA	NA	NA	NA	NA	NA	NA
TRINITY_DN470_c0_g2	17.574	NA	NA	NA	NA	NA	NA	NA	NA	NA
TRINITY_DN2156_c0_g2	17.536	NA	NA	NA	NA	NA	NA	NA	NA	NA
TRINITY_DN3716_c2_g1	17.522	NA	NA	NA	NA	NA	NA	NA	NA	NA
TRINITY_DN40071_c1_g1	17.517	NA	NA	NA	NA	NA	NA	NA	NA	NA
TRINITY_DN1295_c2_g1	17.491	NA	NA	NA	NA	NA	NA	NA	NA	NA
TRINITY_DN789_c0_g1	17.41	NA	NA	NA	NA	NA	NA	NA	NA	NA
TRINITY_DN498_c9_g1	17.385	NA	NA	NA	NA	NA	NA	NA	NA	NA
TRINITY_DN4415_c0_g1	17.366	NA	NA	NA	NA	NA	NA	NA	NA	NA
TRINITY_DN11574_c1_g1	17.343	NA	NA	NA	NA	NA	NA	NA	NA	NA
TRINITY_DN372_c4_g2	17.334	NA	NA	NA	NA	NA	NA	NA	NA	NA
TRINITY_DN4477_c0_g2	17.295	NA	NA	NA	NA	NA	NA	NA	NA	NA
TRINITY_DN3172_c1_g2	17.29	NA	NA	NA	NA	NA	NA	NA	NA	NA
TRINITY_DN1329_c0_g1	17.269	NA	NA	NA	NA	NA	NA	NA	NA	NA
TRINITY_DN53788_c0_g1	17.257	NA	NA	NA	NA	NA	NA	NA	NA	NA
TRINITY_DN2680_c0_g1	17.256	NA	NA	NA	NA	NA	NA	NA	NA	NA
TRINITY_DN2869_c0_g1	17.222	NA	NA	NA	NA	NA	NA	NA	NA	NA
TRINITY_DN322_c0_g1	17.172	NA	NA	NA	NA	NA	NA	NA	NA	NA
TRINITY_DN3029_c2_g1	17.137	NA	NA	NA	NA	NA	NA	NA	NA	NA
TRINITY_DN14869_c0_g1	17.126	NA	NA	NA	NA	NA	NA	NA	NA	NA
TRINITY_DN2440_c0_g1	17.09	NA	NA	NA	NA	NA	NA	NA	NA	NA
TRINITY_DN13107_c0_g1	17.079	NA	NA	NA	NA	NA	NA	NA	NA	NA
TRINITY_DN3486_c0_g1	17.066	NA	NA	NA	NA	NA	NA	NA	NA	NA
TRINITY_DN5239_c0_g1	17.044	NA	NA	NA	NA	NA	NA	NA	NA	NA
TRINITY_DN5441_c0_g1	16.973	NA	NA	NA	NA	NA	NA	NA	NA	NA
TRINITY_DN48783_c0_g1	16.956	NA	NA	NA	NA	NA	NA	NA	NA	NA
TRINITY_DN618_c5_g1	16.942	NA	NA	NA	NA	NA	NA	NA	NA	NA
TRINITY_DN11103_c0_g2	16.914	NA	NA	NA	NA	NA	NA	NA	NA	NA
TRINITY_DN5922_c1_g1	16.901	NA	NA	NA	NA	NA	NA	NA	NA	NA
TRINITY_DN52662_c0_g1	16.873	NA	NA	NA	NA	NA	NA	NA	NA	NA
TRINITY_DN4623_c0_g1	16.836	NA	NA	NA	NA	NA	NA	NA	NA	NA
TRINITY_DN13752_c4_g1	16.829	NA	NA	NA	NA	NA	NA	NA	NA	NA
TRINITY_DN6363_c0_g1	16.785	NA	NA	NA	NA	NA	NA	NA	NA	NA
TRINITY_DN773_c0_g4	16.77	NA	NA	NA	NA	NA	NA	NA	NA	NA
TRINITY_DN8787_c0_g3	16.758	NA	NA	NA	NA	NA	NA	NA	NA	NA
TRINITY_DN18478_c0_g1	16.719	NA	NA	NA	NA	NA	NA	NA	NA	NA
TRINITY_DN55114_c0_g1	16.664	NA	NA	NA	NA	NA	NA	NA	NA	NA
TRINITY_DN11647_c1_g3	16.661	NA	NA	NA	NA	NA	NA	NA	NA	NA
TRINITY_DN7815_c0_g2	16.658	NA	NA	NA	NA	NA	NA	NA	NA	NA
TRINITY_DN28164_c0_g1	16.623	NA	NA	NA	NA	NA	NA	NA	NA	NA
TRINITY_DN16837_c0_g2	16.618	NA	NA	NA	NA	NA	NA	NA	NA	NA
TRINITY_DN7010_c0_g1	16.618	NA	NA	NA	NA	NA	NA	NA	NA	NA
TRINITY_DN29577_c5_g1	16.587	NA	NA	NA	NA	NA	NA	NA	NA	NA
TRINITY_DN48615_c0_g1	16.58	NA	NA	NA	NA	NA	NA	NA	NA	NA
TRINITY_DN28205_c1_g1	16.58	NA	NA	NA	NA	NA	NA	NA	NA	NA
TRINITY_DN1581_c0_g1	16.568	NA	NA	NA	NA	NA	NA	NA	NA	NA
TRINITY_DN39618_c1_g1	16.563	NA	NA	NA	NA	NA	NA	NA	NA	NA
TRINITY_DN3543_c2_g1	16.555	NA	NA	NA	NA	NA	NA	NA	NA	NA
TRINITY_DN16440_c1_g3	16.534	NA	NA	NA	NA	NA	NA	NA	NA	NA
TRINITY_DN539_c0_g1	16.518	NA	NA	NA	NA	NA	NA	NA	NA	NA
TRINITY_DN5202_c0_g1	16.51	NA	NA	NA	NA	NA	NA	NA	NA	NA
TRINITY_DN163_c4_g1	16.497	NA	NA	NA	NA	NA	NA	NA	NA	NA
TRINITY_DN57333_c0_g1	16.458	NA	NA	NA	NA	NA	NA	NA	NA	NA
TRINITY_DN2084_c1_g2	16.415	NA	NA	NA	NA	NA	NA	NA	NA	NA
TRINITY_DN214_c3_g1	16.395	NA	NA	NA	NA	NA	NA	NA	NA	NA
TRINITY_DN7009_c0_g1	16.391	NA	NA	NA	NA	NA	NA	NA	NA	NA
TRINITY_DN283_c6_g1	16.348	NA	NA	NA	NA	NA	NA	NA	NA	NA
TRINITY_DN6542_c3_g1	16.329	NA	NA	NA	NA	NA	NA	NA	NA	NA
TRINITY_DN712_c1_g4	16.314	NA	NA	NA	NA	NA	NA	NA	NA	NA
TRINITY_DN25049_c2_g1	16.3	NA	NA	NA	NA	NA	NA	NA	NA	NA
TRINITY_DN5817_c0_g1	16.288	NA	NA	NA	NA	NA	NA	NA	NA	NA
TRINITY_DN3289_c0_g2	16.265	NA	NA	NA	NA	NA	NA	NA	NA	NA
TRINITY_DN12341_c0_g3	16.263	NA	NA	NA	NA	NA	NA	NA	NA	NA
TRINITY_DN24154_c0_g1	16.259	NA	NA	NA	NA	NA	NA	NA	NA	NA
TRINITY_DN4500_c1_g1	16.221	NA	NA	NA	NA	NA	NA	NA	NA	NA
TRINITY_DN1784_c7_g1	16.181	NA	NA	NA	NA	NA	NA	NA	NA	NA
TRINITY_DN1227_c0_g2	16.177	NA	NA	NA	NA	NA	NA	NA	NA	NA
TRINITY_DN2501_c4_g1	16.177	NA	NA	NA	NA	NA	NA	NA	NA	NA
TRINITY_DN34412_c0_g1	16.162	NA	NA	NA	NA	NA	NA	NA	NA	NA
TRINITY_DN26974_c0_g3	16.149	NA	NA	NA	NA	NA	NA	NA	NA	NA
TRINITY_DN2624_c0_g1	16.142	NA	NA	NA	NA	NA	NA	NA	NA	NA
TRINITY_DN9130_c1_g3	16.09	NA	NA	NA	NA	NA	NA	NA	NA	NA
TRINITY_DN11301_c1_g2	16.09	NA	NA	NA	NA	NA	NA	NA	NA	NA
TRINITY_DN10357_c0_g1	16.085	NA	NA	NA	NA	NA	NA	NA	NA	NA
TRINITY_DN7082_c4_g1	16.066	NA	NA	NA	NA	NA	NA	NA	NA	NA
TRINITY_DN4576_c0_g1	16.054	NA	NA	NA	NA	NA	NA	NA	NA	NA
TRINITY_DN18570_c0_g2	16.045	NA	NA	NA	NA	NA	NA	NA	NA	NA
TRINITY_DN3408_c0_g2	16.044	NA	NA	NA	NA	NA	NA	NA	NA	NA
TRINITY_DN459_c9_g1	16.034	NA	NA	NA	NA	NA	NA	NA	NA	NA
TRINITY_DN345_c1_g2	16.033	NA	NA	NA	NA	NA	NA	NA	NA	NA
TRINITY_DN3716_c1_g2	16.012	NA	NA	NA	NA	NA	NA	NA	NA	NA
TRINITY_DN3508_c0_g1	16.011	NA	NA	NA	NA	NA	NA	NA	NA	NA
TRINITY_DN29191_c0_g1	15.955	NA	NA	NA	NA	NA	NA	NA	NA	NA
TRINITY_DN6814_c1_g1	15.926	NA	NA	NA	NA	NA	NA	NA	NA	NA
TRINITY_DN67540_c0_g1	15.895	NA	NA	NA	NA	NA	NA	NA	NA	NA
TRINITY_DN11301_c1_g3	15.884	NA	NA	NA	NA	NA	NA	NA	NA	NA
TRINITY_DN2483_c0_g1	15.852	NA	NA	NA	NA	NA	NA	NA	NA	NA
TRINITY_DN1048_c7_g1	15.832	NA	NA	NA	NA	NA	NA	NA	NA	NA
TRINITY_DN1611_c0_g1	15.781	NA	NA	NA	NA	NA	NA	NA	NA	NA
TRINITY_DN4892_c0_g1	15.779	NA	NA	NA	NA	NA	NA	NA	NA	NA
TRINITY_DN1590_c0_g1	15.734	NA	NA	NA	NA	NA	NA	NA	NA	NA
TRINITY_DN6225_c0_g1	15.724	NA	NA	NA	NA	NA	NA	NA	NA	NA
TRINITY_DN8816_c0_g1	15.717	NA	NA	NA	NA	NA	NA	NA	NA	NA
TRINITY_DN43995_c0_g1	15.635	NA	NA	NA	NA	NA	NA	NA	NA	NA
TRINITY_DN67956_c0_g1	15.633	NA	NA	NA	NA	NA	NA	NA	NA	NA
TRINITY_DN66693_c0_g1	15.618	NA	NA	NA	NA	NA	NA	NA	NA	NA
TRINITY_DN6680_c0_g2	15.56	NA	NA	NA	NA	NA	NA	NA	NA	NA
TRINITY_DN26254_c1_g1	15.557	NA	NA	NA	NA	NA	NA	NA	NA	NA
TRINITY_DN4010_c0_g1	15.553	NA	NA	NA	NA	NA	NA	NA	NA	NA
TRINITY_DN13783_c0_g1	15.504	NA	NA	NA	NA	NA	NA	NA	NA	NA
TRINITY_DN19202_c0_g1	15.481	NA	NA	NA	NA	NA	NA	NA	NA	NA
TRINITY_DN22519_c5_g1	15.467	NA	NA	NA	NA	NA	NA	NA	NA	NA
TRINITY_DN1497_c1_g2	15.449	NA	NA	NA	NA	NA	NA	NA	NA	NA
TRINITY_DN5384_c6_g1	15.441	NA	NA	NA	NA	NA	NA	NA	NA	NA
TRINITY_DN6725_c4_g1	15.433	NA	NA	NA	NA	NA	NA	NA	NA	NA
TRINITY_DN3515_c3_g1	15.431	NA	NA	NA	NA	NA	NA	NA	NA	NA
TRINITY_DN16116_c2_g1	15.393	NA	NA	NA	NA	NA	NA	NA	NA	NA
TRINITY_DN2040_c9_g1	15.385	NA	NA	NA	NA	NA	NA	NA	NA	NA
TRINITY_DN7280_c1_g1	15.358	NA	NA	NA	NA	NA	NA	NA	NA	NA
TRINITY_DN48476_c0_g1	15.327	NA	NA	NA	NA	NA	NA	NA	NA	NA
TRINITY_DN43864_c0_g1	15.327	NA	NA	NA	NA	NA	NA	NA	NA	NA
TRINITY_DN61537_c0_g1	15.31	NA	NA	NA	NA	NA	NA	NA	NA	NA
TRINITY_DN12067_c3_g1	15.296	NA	NA	NA	NA	NA	NA	NA	NA	NA
TRINITY_DN2452_c5_g1	15.29	NA	NA	NA	NA	NA	NA	NA	NA	NA
TRINITY_DN14932_c1_g1	15.275	NA	NA	NA	NA	NA	NA	NA	NA	NA
TRINITY_DN5753_c0_g2	15.27	NA	NA	NA	NA	NA	NA	NA	NA	NA
TRINITY_DN26149_c0_g4	15.245	NA	NA	NA	NA	NA	NA	NA	NA	NA
TRINITY_DN13668_c0_g2	15.243	NA	NA	NA	NA	NA	NA	NA	NA	NA
TRINITY_DN63039_c0_g1	15.229	NA	NA	NA	NA	NA	NA	NA	NA	NA
TRINITY_DN11777_c0_g2	15.205	NA	NA	NA	NA	NA	NA	NA	NA	NA
TRINITY_DN13235_c0_g2	15.116	NA	NA	NA	NA	NA	NA	NA	NA	NA
TRINITY_DN1449_c2_g1	15.108	NA	NA	NA	NA	NA	NA	NA	NA	NA
TRINITY_DN14919_c0_g1	15.098	NA	NA	NA	NA	NA	NA	NA	NA	NA
TRINITY_DN1766_c0_g1	15.087	NA	NA	NA	NA	NA	NA	NA	NA	NA
TRINITY_DN625_c4_g1	15.079	NA	NA	NA	NA	NA	NA	NA	NA	NA
TRINITY_DN1970_c3_g1	15.072	NA	NA	NA	NA	NA	NA	NA	NA	NA
TRINITY_DN26156_c0_g1	15.032	NA	NA	NA	NA	NA	NA	NA	NA	NA
TRINITY_DN40654_c1_g1	15.025	.	.	CB23_POLMU^CB23_POLMU^Q:4-138,H:218-262^82.222%ID^E:2.34e-18^RecName: Full=Chlorophyll a-b binding protein type 1 member F3, chloroplastic;^Eukaryota; Viridiplantae; Streptophyta; Embryophyta; Tracheophyta; Polypodiopsida; Polypodiidae; Polypodiales; Polypodiineae; Dryopteridaceae; Dryopteridoideae; Polystichum	.	.	.	GO:0009535^cellular_component^chloroplast thylakoid membrane`GO:0009522^cellular_component^photosystem I`GO:0009523^cellular_component^photosystem II`GO:0016168^molecular_function^chlorophyll binding`GO:0046872^molecular_function^metal ion binding`GO:0009765^biological_process^photosynthesis, light harvesting	.	.
TRINITY_DN41268_c0_g2	15.003	NA	NA	NA	NA	NA	NA	NA	NA	NA
TRINITY_DN52718_c0_g1	14.993	NA	NA	NA	NA	NA	NA	NA	NA	NA
TRINITY_DN3210_c0_g1	14.993	NA	NA	NA	NA	NA	NA	NA	NA	NA
TRINITY_DN2532_c8_g1	14.991	NA	NA	NA	NA	NA	NA	NA	NA	NA
TRINITY_DN3107_c0_g1	14.987	NA	NA	NA	NA	NA	NA	NA	NA	NA
TRINITY_DN1382_c0_g1	14.979	NA	NA	NA	NA	NA	NA	NA	NA	NA
TRINITY_DN2040_c0_g1	14.946	NA	NA	NA	NA	NA	NA	NA	NA	NA
TRINITY_DN38048_c0_g1	14.937	NA	NA	NA	NA	NA	NA	NA	NA	NA
TRINITY_DN26798_c0_g1	14.923	NA	NA	NA	NA	NA	NA	NA	NA	NA
TRINITY_DN13677_c0_g1	14.92	NA	NA	NA	NA	NA	NA	NA	NA	NA
TRINITY_DN6058_c5_g1	14.915	NA	NA	NA	NA	NA	NA	NA	NA	NA
TRINITY_DN3015_c0_g1	14.896	NA	NA	NA	NA	NA	NA	NA	NA	NA
TRINITY_DN56_c4_g1	14.876	NA	NA	NA	NA	NA	NA	NA	NA	NA
TRINITY_DN39328_c1_g1	14.855	NA	NA	NA	NA	NA	NA	NA	NA	NA
TRINITY_DN1165_c1_g2	14.833	NA	NA	NA	NA	NA	NA	NA	NA	NA
TRINITY_DN1076_c1_g1	14.825	NA	NA	NA	NA	NA	NA	NA	NA	NA
TRINITY_DN20_c4_g1	14.824	NA	NA	NA	NA	NA	NA	NA	NA	NA
TRINITY_DN1108_c7_g1	14.822	NA	NA	NA	NA	NA	NA	NA	NA	NA
TRINITY_DN48452_c0_g1	14.767	NA	NA	NA	NA	NA	NA	NA	NA	NA
TRINITY_DN53106_c0_g1	14.76	NA	NA	NA	NA	NA	NA	NA	NA	NA
TRINITY_DN4296_c1_g3	14.712	NA	NA	NA	NA	NA	NA	NA	NA	NA
TRINITY_DN263_c0_g1	14.683	NA	NA	NA	NA	NA	NA	NA	NA	NA
TRINITY_DN926_c0_g1	14.681	NA	NA	NA	NA	NA	NA	NA	NA	NA
TRINITY_DN27892_c0_g1	14.676	NA	NA	NA	NA	NA	NA	NA	NA	NA
TRINITY_DN2084_c1_g3	14.663	NA	NA	NA	NA	NA	NA	NA	NA	NA
TRINITY_DN39112_c0_g1	14.663	NA	NA	NA	NA	NA	NA	NA	NA	NA
TRINITY_DN155_c0_g1	14.661	NA	NA	NA	NA	NA	NA	NA	NA	NA
TRINITY_DN2474_c1_g1	14.656	NA	NA	NA	NA	NA	NA	NA	NA	NA
TRINITY_DN18702_c0_g1	14.652	NA	NA	NA	NA	NA	NA	NA	NA	NA
TRINITY_DN6629_c0_g1	14.621	NA	NA	NA	NA	NA	NA	NA	NA	NA
TRINITY_DN579_c0_g1	14.617	NA	NA	NA	NA	NA	NA	NA	NA	NA
TRINITY_DN61595_c0_g1	14.6	NA	NA	NA	NA	NA	NA	NA	NA	NA
TRINITY_DN5310_c0_g1	14.6	NA	NA	NA	NA	NA	NA	NA	NA	NA
TRINITY_DN5025_c0_g1	14.579	NA	NA	NA	NA	NA	NA	NA	NA	NA
TRINITY_DN4493_c0_g1	14.558	NA	NA	NA	NA	NA	NA	NA	NA	NA
TRINITY_DN5350_c0_g1	14.551	NA	NA	NA	NA	NA	NA	NA	NA	NA
TRINITY_DN6549_c0_g1	14.542	NA	NA	NA	NA	NA	NA	NA	NA	NA
TRINITY_DN1921_c6_g1	14.52	NA	NA	NA	NA	NA	NA	NA	NA	NA
TRINITY_DN378_c0_g2	14.506	NA	NA	NA	NA	NA	NA	NA	NA	NA
TRINITY_DN30377_c1_g1	14.492	NA	NA	NA	NA	NA	NA	NA	NA	NA
TRINITY_DN5268_c0_g1	14.482	NA	NA	NA	NA	NA	NA	NA	NA	NA
TRINITY_DN6718_c0_g3	14.473	NA	NA	NA	NA	NA	NA	NA	NA	NA
TRINITY_DN2891_c0_g4	14.471	NA	NA	NA	NA	NA	NA	NA	NA	NA
TRINITY_DN8510_c0_g1	14.46	NA	NA	NA	NA	NA	NA	NA	NA	NA
TRINITY_DN29577_c1_g1	14.455	NA	NA	NA	NA	NA	NA	NA	NA	NA
TRINITY_DN4069_c1_g1	14.451	NA	NA	NA	NA	NA	NA	NA	NA	NA
TRINITY_DN1164_c2_g1	14.42	NA	NA	NA	NA	NA	NA	NA	NA	NA
TRINITY_DN6627_c2_g1	14.419	NA	NA	NA	NA	NA	NA	NA	NA	NA
TRINITY_DN24796_c0_g1	14.416	NA	NA	NA	NA	NA	NA	NA	NA	NA
TRINITY_DN13310_c0_g1	14.402	NA	NA	NA	NA	NA	NA	NA	NA	NA
TRINITY_DN31315_c0_g1	14.383	NA	NA	NA	NA	NA	NA	NA	NA	NA
TRINITY_DN5593_c0_g1	14.378	NA	NA	NA	NA	NA	NA	NA	NA	NA
TRINITY_DN14499_c0_g1	14.353	NA	NA	NA	NA	NA	NA	NA	NA	NA
TRINITY_DN752_c0_g2	14.347	NA	NA	NA	NA	NA	NA	NA	NA	NA
TRINITY_DN44297_c0_g1	14.334	NA	NA	NA	NA	NA	NA	NA	NA	NA
TRINITY_DN10833_c0_g1	14.31	NA	NA	NA	NA	NA	NA	NA	NA	NA
TRINITY_DN293_c0_g2	14.289	NA	NA	NA	NA	NA	NA	NA	NA	NA
TRINITY_DN10709_c0_g2	14.273	NA	NA	NA	NA	NA	NA	NA	NA	NA
TRINITY_DN3211_c1_g1	14.248	NA	NA	NA	NA	NA	NA	NA	NA	NA
TRINITY_DN199_c6_g1	14.21	NA	NA	NA	NA	NA	NA	NA	NA	NA
TRINITY_DN9821_c1_g1	14.203	NA	NA	NA	NA	NA	NA	NA	NA	NA
TRINITY_DN19992_c0_g1	14.198	NA	NA	NA	NA	NA	NA	NA	NA	NA
TRINITY_DN32126_c0_g1	14.194	NA	NA	NA	NA	NA	NA	NA	NA	NA
TRINITY_DN3321_c0_g1	14.185	NA	NA	NA	NA	NA	NA	NA	NA	NA
TRINITY_DN5267_c0_g1	14.164	NA	NA	NA	NA	NA	NA	NA	NA	NA
TRINITY_DN1329_c0_g2	14.153	NA	NA	NA	NA	NA	NA	NA	NA	NA
TRINITY_DN14458_c0_g1	14.13	NA	NA	NA	NA	NA	NA	NA	NA	NA
TRINITY_DN693_c1_g2	14.116	NA	NA	NA	NA	NA	NA	NA	NA	NA
TRINITY_DN4187_c2_g1	14.115	NA	NA	NA	NA	NA	NA	NA	NA	NA
TRINITY_DN58655_c0_g1	14.108	NA	NA	NA	NA	NA	NA	NA	NA	NA
TRINITY_DN1_c0_g1	14.106	NA	NA	NA	NA	NA	NA	NA	NA	NA
TRINITY_DN271_c12_g1	14.104	NA	NA	NA	NA	NA	NA	NA	NA	NA
TRINITY_DN42898_c0_g1	14.101	NA	NA	NA	NA	NA	NA	NA	NA	NA
TRINITY_DN2928_c0_g3	14.09	NA	NA	NA	NA	NA	NA	NA	NA	NA
TRINITY_DN6_c1_g1	14.088	NA	NA	NA	NA	NA	NA	NA	NA	NA
TRINITY_DN8618_c0_g2	14.076	NA	NA	NA	NA	NA	NA	NA	NA	NA
TRINITY_DN64_c0_g1	14.053	NA	NA	NA	NA	NA	NA	NA	NA	NA
TRINITY_DN1996_c0_g1	14.037	NA	NA	NA	NA	NA	NA	NA	NA	NA
TRINITY_DN543_c0_g1	14.03	NA	NA	NA	NA	NA	NA	NA	NA	NA
TRINITY_DN2_c4_g1	14.017	NA	NA	NA	NA	NA	NA	NA	NA	NA
TRINITY_DN10508_c2_g1	14.017	NA	NA	NA	NA	NA	NA	NA	NA	NA
TRINITY_DN16_c1_g2	13.979	NA	NA	NA	NA	NA	NA	NA	NA	NA
TRINITY_DN1375_c4_g1	13.975	NA	NA	NA	NA	NA	NA	NA	NA	NA
TRINITY_DN69450_c0_g1	13.952	NA	NA	NA	NA	NA	NA	NA	NA	NA
TRINITY_DN47032_c1_g1	13.945	NA	NA	NA	NA	NA	NA	NA	NA	NA
TRINITY_DN2964_c1_g2	13.937	NA	NA	NA	NA	NA	NA	NA	NA	NA
TRINITY_DN4273_c0_g1	13.922	NA	NA	NA	NA	NA	NA	NA	NA	NA
TRINITY_DN54794_c0_g1	13.917	NA	NA	NA	NA	NA	NA	NA	NA	NA
TRINITY_DN9213_c0_g1	13.902	NA	NA	NA	NA	NA	NA	NA	NA	NA
TRINITY_DN3240_c0_g1	13.897	NA	NA	NA	NA	NA	NA	NA	NA	NA
TRINITY_DN3697_c0_g1	13.894	NA	NA	NA	NA	NA	NA	NA	NA	NA
TRINITY_DN1324_c2_g4	13.891	NA	NA	NA	NA	NA	NA	NA	NA	NA
TRINITY_DN467_c1_g3	13.884	NA	NA	NA	NA	NA	NA	NA	NA	NA
TRINITY_DN24610_c1_g1	13.884	NA	NA	NA	NA	NA	NA	NA	NA	NA
TRINITY_DN2670_c0_g7	13.838	NA	NA	NA	NA	NA	NA	NA	NA	NA
TRINITY_DN8215_c0_g4	13.829	NA	NA	NA	NA	NA	NA	NA	NA	NA
TRINITY_DN1748_c1_g1	13.808	NA	NA	NA	NA	NA	NA	NA	NA	NA
TRINITY_DN5307_c0_g1	13.756	NA	NA	NA	NA	NA	NA	NA	NA	NA
TRINITY_DN659_c3_g1	13.754	NA	NA	NA	NA	NA	NA	NA	NA	NA
TRINITY_DN5931_c2_g2	13.748	NA	NA	NA	NA	NA	NA	NA	NA	NA
TRINITY_DN12288_c0_g1	13.745	NA	NA	NA	NA	NA	NA	NA	NA	NA
TRINITY_DN2779_c1_g1	13.737	NA	NA	NA	NA	NA	NA	NA	NA	NA
TRINITY_DN4960_c0_g2	13.724	NA	NA	NA	NA	NA	NA	NA	NA	NA
TRINITY_DN28573_c0_g1	13.702	NA	NA	NA	NA	NA	NA	NA	NA	NA
TRINITY_DN16840_c0_g1	13.676	NA	NA	NA	NA	NA	NA	NA	NA	NA
TRINITY_DN748_c13_g1	13.672	NA	NA	NA	NA	NA	NA	NA	NA	NA
TRINITY_DN11003_c0_g2	13.657	NA	NA	NA	NA	NA	NA	NA	NA	NA
TRINITY_DN7260_c0_g2	13.656	NA	NA	NA	NA	NA	NA	NA	NA	NA
TRINITY_DN5737_c0_g1	13.62	NA	NA	NA	NA	NA	NA	NA	NA	NA
TRINITY_DN5997_c0_g2	13.593	NA	NA	NA	NA	NA	NA	NA	NA	NA
TRINITY_DN773_c1_g1	13.578	NA	NA	NA	NA	NA	NA	NA	NA	NA
TRINITY_DN3595_c0_g1	13.558	NA	NA	NA	NA	NA	NA	NA	NA	NA
TRINITY_DN30145_c0_g1	13.557	NA	NA	NA	NA	NA	NA	NA	NA	NA
TRINITY_DN37241_c0_g1	13.546	NA	NA	NA	NA	NA	NA	NA	NA	NA
TRINITY_DN13587_c3_g1	13.541	NA	NA	NA	NA	NA	NA	NA	NA	NA
TRINITY_DN21749_c0_g1	13.54	NA	NA	NA	NA	NA	NA	NA	NA	NA
TRINITY_DN8909_c0_g2	13.531	NA	NA	NA	NA	NA	NA	NA	NA	NA
TRINITY_DN20040_c0_g1	13.519	NA	NA	NA	NA	NA	NA	NA	NA	NA
TRINITY_DN13272_c1_g1	13.516	NA	NA	NA	NA	NA	NA	NA	NA	NA
TRINITY_DN5062_c2_g1	13.513	NA	NA	NA	NA	NA	NA	NA	NA	NA
TRINITY_DN546_c0_g4	13.513	NA	NA	NA	NA	NA	NA	NA	NA	NA
TRINITY_DN3126_c1_g1	13.502	NA	NA	NA	NA	NA	NA	NA	NA	NA
TRINITY_DN71679_c0_g1	13.468	NA	NA	NA	NA	NA	NA	NA	NA	NA
TRINITY_DN6683_c1_g4	13.458	NA	NA	NA	NA	NA	NA	NA	NA	NA
TRINITY_DN668_c0_g4	13.45	NA	NA	NA	NA	NA	NA	NA	NA	NA
TRINITY_DN25413_c0_g1	13.442	NA	NA	NA	NA	NA	NA	NA	NA	NA
TRINITY_DN756_c4_g1	13.442	NA	NA	NA	NA	NA	NA	NA	NA	NA
TRINITY_DN4848_c0_g1	13.407	NA	NA	NA	NA	NA	NA	NA	NA	NA
TRINITY_DN3722_c3_g1	13.38	NA	NA	NA	NA	NA	NA	NA	NA	NA
TRINITY_DN101_c10_g1	13.378	NA	NA	NA	NA	NA	NA	NA	NA	NA
TRINITY_DN16134_c0_g1	13.346	NA	NA	NA	NA	NA	NA	NA	NA	NA
TRINITY_DN4679_c0_g3	13.339	NA	NA	NA	NA	NA	NA	NA	NA	NA
TRINITY_DN4635_c0_g1	13.331	NA	NA	NA	NA	NA	NA	NA	NA	NA
TRINITY_DN48243_c0_g1	13.329	NA	NA	NA	NA	NA	NA	NA	NA	NA
TRINITY_DN69092_c0_g1	13.311	NA	NA	NA	NA	NA	NA	NA	NA	NA
TRINITY_DN1553_c4_g1	13.302	NA	NA	NA	NA	NA	NA	NA	NA	NA
TRINITY_DN824_c11_g1	13.294	NA	NA	NA	NA	NA	NA	NA	NA	NA
TRINITY_DN52667_c0_g1	13.278	NA	NA	NA	NA	NA	NA	NA	NA	NA
TRINITY_DN4399_c2_g2	13.275	NA	NA	NA	NA	NA	NA	NA	NA	NA
TRINITY_DN26_c6_g1	13.269	NA	NA	NA	NA	NA	NA	NA	NA	NA
TRINITY_DN5499_c0_g2	13.266	NA	NA	NA	NA	NA	NA	NA	NA	NA
TRINITY_DN7000_c1_g2	13.262	NA	NA	NA	NA	NA	NA	NA	NA	NA
TRINITY_DN1786_c0_g2	13.246	NA	NA	NA	NA	NA	NA	NA	NA	NA
TRINITY_DN888_c0_g3	13.218	NA	NA	NA	NA	NA	NA	NA	NA	NA
TRINITY_DN574_c0_g6	13.209	NA	NA	NA	NA	NA	NA	NA	NA	NA
TRINITY_DN238_c14_g1	13.203	NA	NA	NA	NA	NA	NA	NA	NA	NA
TRINITY_DN66399_c0_g1	13.19	NA	NA	NA	NA	NA	NA	NA	NA	NA
TRINITY_DN236_c20_g1	13.189	NA	NA	NA	NA	NA	NA	NA	NA	NA
TRINITY_DN4088_c0_g1	13.18	NA	NA	NA	NA	NA	NA	NA	NA	NA
TRINITY_DN2377_c2_g1	13.151	NA	NA	NA	NA	NA	NA	NA	NA	NA
TRINITY_DN57499_c0_g1	13.143	NA	NA	NA	NA	NA	NA	NA	NA	NA
TRINITY_DN3057_c0_g1	13.132	NA	NA	NA	NA	NA	NA	NA	NA	NA
TRINITY_DN1700_c2_g1	13.132	NA	NA	NA	NA	NA	NA	NA	NA	NA
TRINITY_DN1029_c3_g2	13.114	NA	NA	NA	NA	NA	NA	NA	NA	NA
TRINITY_DN32917_c0_g2	13.09	NA	NA	NA	NA	NA	NA	NA	NA	NA
TRINITY_DN7097_c0_g2	13.076	NA	NA	NA	NA	NA	NA	NA	NA	NA
TRINITY_DN31462_c1_g1	13.047	NA	NA	NA	NA	NA	NA	NA	NA	NA
TRINITY_DN104_c1_g2	13.044	NA	NA	NA	NA	NA	NA	NA	NA	NA
TRINITY_DN3847_c0_g1	13.029	NA	NA	NA	NA	NA	NA	NA	NA	NA
TRINITY_DN61171_c0_g1	12.99	NA	NA	NA	NA	NA	NA	NA	NA	NA
TRINITY_DN4787_c0_g1	12.986	NA	NA	NA	NA	NA	NA	NA	NA	NA
TRINITY_DN4226_c2_g1	12.972	NA	NA	NA	NA	NA	NA	NA	NA	NA
TRINITY_DN1014_c0_g1	12.97	NA	NA	NA	NA	NA	NA	NA	NA	NA
TRINITY_DN4040_c2_g1	12.969	NA	NA	NA	NA	NA	NA	NA	NA	NA
TRINITY_DN5553_c0_g2	12.964	NA	NA	NA	NA	NA	NA	NA	NA	NA
TRINITY_DN588_c0_g1	12.957	NA	NA	NA	NA	NA	NA	NA	NA	NA
TRINITY_DN3224_c0_g1	12.957	NA	NA	NA	NA	NA	NA	NA	NA	NA
TRINITY_DN8630_c0_g1	12.955	NA	NA	NA	NA	NA	NA	NA	NA	NA
TRINITY_DN14936_c0_g1	12.941	NA	NA	NA	NA	NA	NA	NA	NA	NA
TRINITY_DN6180_c8_g1	12.939	NA	NA	NA	NA	NA	NA	NA	NA	NA
TRINITY_DN2545_c0_g1	12.893	NA	NA	NA	NA	NA	NA	NA	NA	NA
TRINITY_DN100_c0_g2	12.893	NA	NA	NA	NA	NA	NA	NA	NA	NA
TRINITY_DN14937_c1_g1	12.844	NA	NA	NA	NA	NA	NA	NA	NA	NA
TRINITY_DN57618_c0_g1	12.841	NA	NA	NA	NA	NA	NA	NA	NA	NA
TRINITY_DN2223_c0_g1	12.799	NA	NA	NA	NA	NA	NA	NA	NA	NA
TRINITY_DN65962_c0_g1	12.769	NA	NA	NA	NA	NA	NA	NA	NA	NA
TRINITY_DN271_c0_g2	12.762	NA	NA	NA	NA	NA	NA	NA	NA	NA
TRINITY_DN1191_c0_g1	12.752	NA	NA	NA	NA	NA	NA	NA	NA	NA
TRINITY_DN1116_c2_g2	12.745	NA	NA	NA	NA	NA	NA	NA	NA	NA
TRINITY_DN1096_c4_g1	12.719	NA	NA	NA	NA	NA	NA	NA	NA	NA
TRINITY_DN1980_c0_g1	12.695	NA	NA	NA	NA	NA	NA	NA	NA	NA
TRINITY_DN16_c1_g3	12.675	NA	NA	NA	NA	NA	NA	NA	NA	NA
TRINITY_DN3912_c2_g1	12.616	NA	NA	NA	NA	NA	NA	NA	NA	NA
TRINITY_DN71973_c0_g1	12.614	NA	NA	NA	NA	NA	NA	NA	NA	NA
TRINITY_DN6139_c0_g3	12.582	NA	NA	NA	NA	NA	NA	NA	NA	NA
TRINITY_DN405_c12_g1	12.572	NA	NA	NA	NA	NA	NA	NA	NA	NA
TRINITY_DN1096_c4_g2	12.565	NA	NA	NA	NA	NA	NA	NA	NA	NA
TRINITY_DN6225_c0_g2	12.565	NA	NA	NA	NA	NA	NA	NA	NA	NA
TRINITY_DN26254_c0_g1	12.558	NA	NA	NA	NA	NA	NA	NA	NA	NA
TRINITY_DN69317_c0_g1	12.555	NA	NA	NA	NA	NA	NA	NA	NA	NA
TRINITY_DN2128_c0_g3	12.547	NA	NA	NA	NA	NA	NA	NA	NA	NA
TRINITY_DN19650_c0_g4	12.544	NA	NA	NA	NA	NA	NA	NA	NA	NA
TRINITY_DN8866_c1_g2	12.544	NA	NA	NA	NA	NA	NA	NA	NA	NA
TRINITY_DN1861_c2_g1	12.537	NA	NA	NA	NA	NA	NA	NA	NA	NA
TRINITY_DN5598_c1_g1	12.518	NA	NA	NA	NA	NA	NA	NA	NA	NA
TRINITY_DN11771_c0_g1	12.518	NA	NA	NA	NA	NA	NA	NA	NA	NA
TRINITY_DN8054_c1_g1	12.517	NA	NA	NA	NA	NA	NA	NA	NA	NA
TRINITY_DN5552_c1_g2	12.509	NA	NA	NA	NA	NA	NA	NA	NA	NA
TRINITY_DN23725_c3_g1	12.473	NA	NA	NA	NA	NA	NA	NA	NA	NA
TRINITY_DN7551_c2_g1	12.471	NA	NA	NA	NA	NA	NA	NA	NA	NA
TRINITY_DN15590_c0_g1	12.463	NA	NA	NA	NA	NA	NA	NA	NA	NA
TRINITY_DN5915_c0_g1	12.457	NA	NA	NA	NA	NA	NA	NA	NA	NA
TRINITY_DN1095_c4_g1	12.441	NA	NA	NA	NA	NA	NA	NA	NA	NA
TRINITY_DN2135_c3_g1	12.44	NA	NA	NA	NA	NA	NA	NA	NA	NA
TRINITY_DN5901_c0_g4	12.426	NA	NA	NA	NA	NA	NA	NA	NA	NA
TRINITY_DN13696_c0_g1	12.415	NA	NA	NA	NA	NA	NA	NA	NA	NA
TRINITY_DN28875_c0_g1	12.406	NA	NA	NA	NA	NA	NA	NA	NA	NA
TRINITY_DN700_c5_g1	12.404	NA	NA	NA	NA	NA	NA	NA	NA	NA
TRINITY_DN1335_c0_g1	12.382	NA	NA	NA	NA	NA	NA	NA	NA	NA
TRINITY_DN2665_c1_g1	12.36	NA	NA	NA	NA	NA	NA	NA	NA	NA
TRINITY_DN58147_c0_g1	12.35	NA	NA	NA	NA	NA	NA	NA	NA	NA
TRINITY_DN1418_c0_g3	12.34	NA	NA	NA	NA	NA	NA	NA	NA	NA
TRINITY_DN16372_c1_g1	12.339	NA	NA	NA	NA	NA	NA	NA	NA	NA
TRINITY_DN29724_c0_g2	12.32	NA	NA	NA	NA	NA	NA	NA	NA	NA
TRINITY_DN10727_c0_g1	12.319	NA	NA	NA	NA	NA	NA	NA	NA	NA
TRINITY_DN834_c3_g1	12.288	NA	NA	NA	NA	NA	NA	NA	NA	NA
TRINITY_DN5598_c0_g4	12.254	NA	NA	NA	NA	NA	NA	NA	NA	NA
TRINITY_DN352_c0_g2	12.254	NA	NA	NA	NA	NA	NA	NA	NA	NA
TRINITY_DN16260_c0_g1	12.238	NA	NA	NA	NA	NA	NA	NA	NA	NA
TRINITY_DN26254_c0_g2	12.223	NA	NA	NA	NA	NA	NA	NA	NA	NA
TRINITY_DN5852_c0_g1	12.223	NA	NA	NA	NA	NA	NA	NA	NA	NA
TRINITY_DN2016_c0_g2	12.204	NA	NA	NA	NA	NA	NA	NA	NA	NA
TRINITY_DN1112_c0_g1	12.183	NA	NA	NA	NA	NA	NA	NA	NA	NA
TRINITY_DN941_c0_g1	12.182	NA	NA	NA	NA	NA	NA	NA	NA	NA
TRINITY_DN546_c1_g2	12.154	NA	NA	NA	NA	NA	NA	NA	NA	NA
TRINITY_DN9298_c0_g3	12.135	NA	NA	NA	NA	NA	NA	NA	NA	NA
TRINITY_DN1329_c4_g1	12.131	NA	NA	NA	NA	NA	NA	NA	NA	NA
TRINITY_DN509_c11_g1	12.131	NA	NA	NA	NA	NA	NA	NA	NA	NA
TRINITY_DN6353_c1_g1	12.123	NA	NA	NA	NA	NA	NA	NA	NA	NA
TRINITY_DN2221_c0_g2	12.102	NA	NA	NA	NA	NA	NA	NA	NA	NA
TRINITY_DN748_c15_g1	12.08	NA	NA	NA	NA	NA	NA	NA	NA	NA
TRINITY_DN54733_c1_g1	12.071	NA	NA	NA	NA	NA	NA	NA	NA	NA
TRINITY_DN11798_c0_g1	12.055	NA	NA	NA	NA	NA	NA	NA	NA	NA
TRINITY_DN2843_c0_g1	12.042	NA	NA	NA	NA	NA	NA	NA	NA	NA
TRINITY_DN16073_c0_g1	12.041	NA	NA	NA	NA	NA	NA	NA	NA	NA
TRINITY_DN6329_c0_g1	12.034	NA	NA	NA	NA	NA	NA	NA	NA	NA
TRINITY_DN2156_c0_g5	12.029	NA	NA	NA	NA	NA	NA	NA	NA	NA
TRINITY_DN11736_c0_g1	12.027	NA	NA	NA	NA	NA	NA	NA	NA	NA
TRINITY_DN3677_c2_g1	12.005	NA	NA	NA	NA	NA	NA	NA	NA	NA
TRINITY_DN6052_c0_g1	11.993	NA	NA	NA	NA	NA	NA	NA	NA	NA
TRINITY_DN14161_c1_g1	11.979	NA	NA	NA	NA	NA	NA	NA	NA	NA
TRINITY_DN4736_c1_g1	11.967	NA	NA	NA	NA	NA	NA	NA	NA	NA
TRINITY_DN9283_c0_g1	11.963	NA	NA	NA	NA	NA	NA	NA	NA	NA
TRINITY_DN1373_c3_g1	11.961	NA	NA	NA	NA	NA	NA	NA	NA	NA
TRINITY_DN1448_c0_g1	11.954	NA	NA	NA	NA	NA	NA	NA	NA	NA
TRINITY_DN35787_c0_g1	11.953	NA	NA	NA	NA	NA	NA	NA	NA	NA
TRINITY_DN1416_c1_g1	11.951	NA	NA	NA	NA	NA	NA	NA	NA	NA
TRINITY_DN2035_c0_g1	11.941	NA	NA	NA	NA	NA	NA	NA	NA	NA
TRINITY_DN6172_c1_g2	11.927	NA	NA	NA	NA	NA	NA	NA	NA	NA
TRINITY_DN10137_c0_g1	11.925	NA	NA	NA	NA	NA	NA	NA	NA	NA
TRINITY_DN821_c1_g1	11.904	NA	NA	NA	NA	NA	NA	NA	NA	NA
TRINITY_DN1126_c0_g4	11.895	NA	NA	NA	NA	NA	NA	NA	NA	NA
TRINITY_DN7748_c9_g1	11.886	NA	NA	NA	NA	NA	NA	NA	NA	NA
TRINITY_DN3485_c1_g1	11.88	NA	NA	NA	NA	NA	NA	NA	NA	NA
TRINITY_DN31409_c1_g1	11.847	.	.	CAN_SHIFL^CAN_SHIFL^Q:122-3,H:2-41^42.5%ID^E:4.36e-06^RecName: Full=Carbonic anhydrase 2;^Bacteria; Proteobacteria; Gammaproteobacteria; Enterobacterales; Enterobacteriaceae; Shigella	.	.	KEGG:sfl:SF0123`KEGG:sfx:S0125	GO:0004089^molecular_function^carbonate dehydratase activity`GO:0008270^molecular_function^zinc ion binding`GO:0015976^biological_process^carbon utilization	.	.
TRINITY_DN328_c1_g4	11.84	NA	NA	NA	NA	NA	NA	NA	NA	NA
TRINITY_DN1119_c3_g2	11.826	NA	NA	NA	NA	NA	NA	NA	NA	NA
TRINITY_DN683_c1_g1	11.818	NA	NA	NA	NA	NA	NA	NA	NA	NA
TRINITY_DN4416_c0_g1	11.811	NA	NA	NA	NA	NA	NA	NA	NA	NA
TRINITY_DN26054_c0_g1	11.809	NA	NA	NA	NA	NA	NA	NA	NA	NA
TRINITY_DN305_c3_g1	11.793	NA	NA	NA	NA	NA	NA	NA	NA	NA
TRINITY_DN5564_c0_g1	11.787	NA	NA	NA	NA	NA	NA	NA	NA	NA
TRINITY_DN158_c0_g2	11.783	NA	NA	NA	NA	NA	NA	NA	NA	NA
TRINITY_DN4233_c0_g1	11.775	NA	NA	NA	NA	NA	NA	NA	NA	NA
TRINITY_DN4712_c2_g2	11.763	NA	NA	NA	NA	NA	NA	NA	NA	NA
TRINITY_DN8921_c1_g1	11.761	NA	NA	NA	NA	NA	NA	NA	NA	NA
TRINITY_DN15371_c3_g1	11.758	NA	NA	NA	NA	NA	NA	NA	NA	NA
TRINITY_DN2388_c7_g1	11.742	NA	NA	NA	NA	NA	NA	NA	NA	NA
TRINITY_DN6858_c0_g1	11.733	NA	NA	NA	NA	NA	NA	NA	NA	NA
TRINITY_DN1799_c3_g1	11.733	NA	NA	NA	NA	NA	NA	NA	NA	NA
TRINITY_DN418_c0_g1	11.729	NA	NA	NA	NA	NA	NA	NA	NA	NA
TRINITY_DN34487_c0_g1	11.705	NA	NA	NA	NA	NA	NA	NA	NA	NA
TRINITY_DN2526_c1_g1	11.7	NA	NA	NA	NA	NA	NA	NA	NA	NA
TRINITY_DN70470_c0_g1	11.697	NA	NA	NA	NA	NA	NA	NA	NA	NA
TRINITY_DN4505_c2_g1	11.696	NA	NA	NA	NA	NA	NA	NA	NA	NA
TRINITY_DN7440_c0_g3	11.691	NA	NA	NA	NA	NA	NA	NA	NA	NA
TRINITY_DN54977_c0_g1	11.675	NA	NA	NA	NA	NA	NA	NA	NA	NA
TRINITY_DN71611_c0_g1	11.65	NA	NA	NA	NA	NA	NA	NA	NA	NA
TRINITY_DN4532_c0_g1	11.648	NA	NA	NA	NA	NA	NA	NA	NA	NA
TRINITY_DN1459_c3_g1	11.623	NA	NA	NA	NA	NA	NA	NA	NA	NA
TRINITY_DN709_c0_g1	11.616	NA	NA	NA	NA	NA	NA	NA	NA	NA
TRINITY_DN4603_c0_g1	11.603	NA	NA	NA	NA	NA	NA	NA	NA	NA
TRINITY_DN3496_c5_g1	11.591	NA	NA	NA	NA	NA	NA	NA	NA	NA
TRINITY_DN19247_c1_g1	11.585	NA	NA	NA	NA	NA	NA	NA	NA	NA
TRINITY_DN243_c4_g3	11.582	NA	NA	NA	NA	NA	NA	NA	NA	NA
TRINITY_DN51612_c0_g1	11.576	NA	NA	NA	NA	NA	NA	NA	NA	NA
TRINITY_DN5674_c0_g1	11.561	NA	NA	NA	NA	NA	NA	NA	NA	NA
TRINITY_DN2221_c0_g1	11.553	NA	NA	NA	NA	NA	NA	NA	NA	NA
TRINITY_DN1995_c1_g1	11.546	NA	NA	NA	NA	NA	NA	NA	NA	NA
TRINITY_DN2261_c1_g2	11.542	NA	NA	NA	NA	NA	NA	NA	NA	NA
TRINITY_DN5202_c0_g3	11.54	NA	NA	NA	NA	NA	NA	NA	NA	NA
TRINITY_DN2828_c0_g1	11.538	NA	NA	NA	NA	NA	NA	NA	NA	NA
TRINITY_DN5082_c0_g1	11.535	NA	NA	NA	NA	NA	NA	NA	NA	NA
TRINITY_DN1029_c3_g1	11.533	NA	NA	NA	NA	NA	NA	NA	NA	NA
TRINITY_DN1158_c0_g1	11.532	NA	NA	NA	NA	NA	NA	NA	NA	NA
TRINITY_DN536_c0_g1	11.531	NA	NA	NA	NA	NA	NA	NA	NA	NA
TRINITY_DN4809_c1_g2	11.528	NA	NA	NA	NA	NA	NA	NA	NA	NA
TRINITY_DN62255_c0_g1	11.516	NA	NA	NA	NA	NA	NA	NA	NA	NA
TRINITY_DN7729_c0_g1	11.5	NA	NA	NA	NA	NA	NA	NA	NA	NA
TRINITY_DN6274_c0_g2	11.497	NA	NA	NA	NA	NA	NA	NA	NA	NA
TRINITY_DN1820_c0_g4	11.492	NA	NA	NA	NA	NA	NA	NA	NA	NA
TRINITY_DN10421_c1_g1	11.491	NA	NA	NA	NA	NA	NA	NA	NA	NA
TRINITY_DN2032_c0_g2	11.471	NA	NA	NA	NA	NA	NA	NA	NA	NA
TRINITY_DN457_c3_g1	11.447	NA	NA	NA	NA	NA	NA	NA	NA	NA
TRINITY_DN2480_c0_g2	11.44	NA	NA	NA	NA	NA	NA	NA	NA	NA
TRINITY_DN19184_c0_g1	11.369	NA	NA	NA	NA	NA	NA	NA	NA	NA
TRINITY_DN725_c14_g1	11.364	NA	NA	NA	NA	NA	NA	NA	NA	NA
TRINITY_DN13668_c0_g1	11.363	NA	NA	NA	NA	NA	NA	NA	NA	NA
TRINITY_DN1804_c4_g1	11.338	NA	NA	NA	NA	NA	NA	NA	NA	NA
TRINITY_DN71368_c0_g1	11.335	NA	NA	NA	NA	NA	NA	NA	NA	NA
TRINITY_DN6126_c0_g3	11.333	NA	NA	NA	NA	NA	NA	NA	NA	NA
TRINITY_DN6443_c3_g1	11.33	NA	NA	NA	NA	NA	NA	NA	NA	NA
TRINITY_DN101_c20_g1	11.307	NA	NA	NA	NA	NA	NA	NA	NA	NA
TRINITY_DN6027_c0_g1	11.305	NA	NA	NA	NA	NA	NA	NA	NA	NA
TRINITY_DN23172_c0_g1	11.291	NA	NA	NA	NA	NA	NA	NA	NA	NA
TRINITY_DN6257_c4_g1	11.287	NA	NA	NA	NA	NA	NA	NA	NA	NA
TRINITY_DN70491_c0_g1	11.284	NA	NA	NA	NA	NA	NA	NA	NA	NA
TRINITY_DN5813_c0_g6	11.284	NA	NA	NA	NA	NA	NA	NA	NA	NA
TRINITY_DN7187_c0_g1	11.281	NA	NA	NA	NA	NA	NA	NA	NA	NA
TRINITY_DN10023_c0_g1	11.27	NA	NA	NA	NA	NA	NA	NA	NA	NA
TRINITY_DN422_c2_g3	11.254	NA	NA	NA	NA	NA	NA	NA	NA	NA
TRINITY_DN533_c0_g1	11.238	NA	NA	NA	NA	NA	NA	NA	NA	NA
TRINITY_DN14090_c0_g2	11.223	NA	NA	NA	NA	NA	NA	NA	NA	NA
TRINITY_DN33614_c0_g1	11.203	NA	NA	NA	NA	NA	NA	NA	NA	NA
TRINITY_DN786_c0_g1	11.192	NA	NA	NA	NA	NA	NA	NA	NA	NA
TRINITY_DN16004_c1_g1	11.186	NA	NA	NA	NA	NA	NA	NA	NA	NA
TRINITY_DN4254_c0_g1	11.182	NA	NA	NA	NA	NA	NA	NA	NA	NA
TRINITY_DN6361_c0_g1	11.182	NA	NA	NA	NA	NA	NA	NA	NA	NA
TRINITY_DN7237_c0_g1	11.156	NA	NA	NA	NA	NA	NA	NA	NA	NA
TRINITY_DN5124_c3_g1	11.152	NA	NA	NA	NA	NA	NA	NA	NA	NA
TRINITY_DN8311_c8_g1	11.133	NA	NA	NA	NA	NA	NA	NA	NA	NA
TRINITY_DN833_c3_g1	11.119	NA	NA	NA	NA	NA	NA	NA	NA	NA
TRINITY_DN13586_c0_g1	11.107	NA	NA	NA	NA	NA	NA	NA	NA	NA
TRINITY_DN2869_c0_g4	11.107	NA	NA	NA	NA	NA	NA	NA	NA	NA
TRINITY_DN4766_c0_g1	11.083	NA	NA	NA	NA	NA	NA	NA	NA	NA
TRINITY_DN2760_c2_g1	11.075	NA	NA	NA	NA	NA	NA	NA	NA	NA
TRINITY_DN70555_c0_g1	11.073	NA	NA	NA	NA	NA	NA	NA	NA	NA
TRINITY_DN5192_c0_g3	11.071	NA	NA	NA	NA	NA	NA	NA	NA	NA
TRINITY_DN3176_c0_g3	11.035	NA	NA	NA	NA	NA	NA	NA	NA	NA
TRINITY_DN3654_c2_g1	11.03	NA	NA	NA	NA	NA	NA	NA	NA	NA
TRINITY_DN5115_c4_g1	11.023	NA	NA	NA	NA	NA	NA	NA	NA	NA
TRINITY_DN4229_c1_g3	11.018	NA	NA	NA	NA	NA	NA	NA	NA	NA
TRINITY_DN3552_c2_g1	11.017	NA	NA	NA	NA	NA	NA	NA	NA	NA
TRINITY_DN11987_c0_g1	11.016	NA	NA	NA	NA	NA	NA	NA	NA	NA
TRINITY_DN4084_c1_g1	11.008	NA	NA	NA	NA	NA	NA	NA	NA	NA
TRINITY_DN48364_c0_g1	11.003	NA	NA	NA	NA	NA	NA	NA	NA	NA
TRINITY_DN18516_c1_g1	10.994	NA	NA	NA	NA	NA	NA	NA	NA	NA
TRINITY_DN236_c2_g1	10.989	NA	NA	NA	NA	NA	NA	NA	NA	NA
TRINITY_DN730_c3_g1	10.987	NA	NA	NA	NA	NA	NA	NA	NA	NA
TRINITY_DN275_c0_g1	10.983	NA	NA	NA	NA	NA	NA	NA	NA	NA
TRINITY_DN672_c0_g2	10.978	NA	NA	NA	NA	NA	NA	NA	NA	NA
TRINITY_DN427_c13_g1	10.977	NA	NA	NA	NA	NA	NA	NA	NA	NA
TRINITY_DN15614_c2_g1	10.963	NA	NA	NA	NA	NA	NA	NA	NA	NA
TRINITY_DN17796_c0_g1	10.944	NA	NA	NA	NA	NA	NA	NA	NA	NA
TRINITY_DN1020_c0_g1	10.942	NA	NA	NA	NA	NA	NA	NA	NA	NA
TRINITY_DN2419_c0_g1	10.941	NA	NA	NA	NA	NA	NA	NA	NA	NA
TRINITY_DN52701_c0_g1	10.939	NA	NA	NA	NA	NA	NA	NA	NA	NA
TRINITY_DN14221_c1_g1	10.935	NA	NA	NA	NA	NA	NA	NA	NA	NA
TRINITY_DN240_c2_g1	10.928	NA	NA	NA	NA	NA	NA	NA	NA	NA
TRINITY_DN6760_c0_g2	10.924	NA	NA	NA	NA	NA	NA	NA	NA	NA
TRINITY_DN3653_c0_g1	10.912	NA	NA	NA	NA	NA	NA	NA	NA	NA
TRINITY_DN7986_c0_g2	10.905	NA	NA	NA	NA	NA	NA	NA	NA	NA
TRINITY_DN3573_c0_g1	10.905	NA	NA	NA	NA	NA	NA	NA	NA	NA
TRINITY_DN3000_c0_g3	10.902	NA	NA	NA	NA	NA	NA	NA	NA	NA
TRINITY_DN12762_c0_g1	10.901	NA	NA	NA	NA	NA	NA	NA	NA	NA
TRINITY_DN7926_c0_g1	10.898	NA	NA	NA	NA	NA	NA	NA	NA	NA
TRINITY_DN32126_c0_g2	10.897	NA	NA	NA	NA	NA	NA	NA	NA	NA
TRINITY_DN138_c10_g1	10.896	NA	NA	NA	NA	NA	NA	NA	NA	NA
TRINITY_DN12630_c0_g2	10.856	NA	NA	NA	NA	NA	NA	NA	NA	NA
TRINITY_DN6_c3_g1	10.838	NA	NA	NA	NA	NA	NA	NA	NA	NA
TRINITY_DN532_c2_g1	10.819	NA	NA	NA	NA	NA	NA	NA	NA	NA
TRINITY_DN538_c1_g1	10.78	NA	NA	NA	NA	NA	NA	NA	NA	NA
TRINITY_DN141_c0_g1	10.759	NA	NA	NA	NA	NA	NA	NA	NA	NA
TRINITY_DN48297_c0_g1	10.749	NA	NA	NA	NA	NA	NA	NA	NA	NA
TRINITY_DN57769_c0_g1	10.745	NA	NA	NA	NA	NA	NA	NA	NA	NA
TRINITY_DN7096_c0_g1	10.743	NA	NA	NA	NA	NA	NA	NA	NA	NA
TRINITY_DN558_c0_g1	10.74	NA	NA	NA	NA	NA	NA	NA	NA	NA
TRINITY_DN52472_c0_g1	10.739	NA	NA	NA	NA	NA	NA	NA	NA	NA
TRINITY_DN4771_c7_g1	10.733	NA	NA	NA	NA	NA	NA	NA	NA	NA
TRINITY_DN1634_c0_g1	10.733	NA	NA	NA	NA	NA	NA	NA	NA	NA
TRINITY_DN27591_c1_g1	10.722	NA	NA	NA	NA	NA	NA	NA	NA	NA
TRINITY_DN533_c3_g1	10.716	NA	NA	NA	NA	NA	NA	NA	NA	NA
TRINITY_DN21501_c0_g3	10.714	NA	NA	NA	NA	NA	NA	NA	NA	NA
TRINITY_DN5523_c0_g1	10.712	NA	NA	NA	NA	NA	NA	NA	NA	NA
TRINITY_DN1459_c4_g2	10.711	NA	NA	NA	NA	NA	NA	NA	NA	NA
TRINITY_DN3587_c0_g2	10.709	NA	NA	NA	NA	NA	NA	NA	NA	NA
TRINITY_DN10259_c1_g1	10.708	NA	NA	NA	NA	NA	NA	NA	NA	NA
TRINITY_DN12095_c0_g2	10.689	TRINITY_DN12095_c0_g2_i1.p1	836-348[-]	.	.	.	.	.	.	.
TRINITY_DN12425_c1_g1	10.678	NA	NA	NA	NA	NA	NA	NA	NA	NA
TRINITY_DN17795_c0_g1	10.674	NA	NA	NA	NA	NA	NA	NA	NA	NA
TRINITY_DN288_c1_g1	10.667	NA	NA	NA	NA	NA	NA	NA	NA	NA
TRINITY_DN830_c6_g1	10.662	NA	NA	NA	NA	NA	NA	NA	NA	NA
TRINITY_DN13363_c1_g1	10.655	NA	NA	NA	NA	NA	NA	NA	NA	NA
TRINITY_DN55820_c0_g1	10.651	NA	NA	NA	NA	NA	NA	NA	NA	NA
TRINITY_DN13462_c0_g1	10.61	NA	NA	NA	NA	NA	NA	NA	NA	NA
TRINITY_DN62563_c0_g1	10.608	NA	NA	NA	NA	NA	NA	NA	NA	NA
TRINITY_DN834_c6_g1	10.599	NA	NA	NA	NA	NA	NA	NA	NA	NA
TRINITY_DN325_c3_g1	10.598	NA	NA	NA	NA	NA	NA	NA	NA	NA
TRINITY_DN153_c0_g4	10.591	NA	NA	NA	NA	NA	NA	NA	NA	NA
TRINITY_DN2642_c2_g1	10.588	NA	NA	NA	NA	NA	NA	NA	NA	NA
TRINITY_DN1196_c1_g1	10.581	NA	NA	NA	NA	NA	NA	NA	NA	NA
TRINITY_DN8537_c1_g1	10.579	NA	NA	NA	NA	NA	NA	NA	NA	NA
TRINITY_DN111_c4_g1	10.567	NA	NA	NA	NA	NA	NA	NA	NA	NA
TRINITY_DN3893_c1_g1	10.564	NA	NA	NA	NA	NA	NA	NA	NA	NA
TRINITY_DN44863_c1_g1	10.562	NA	NA	NA	NA	NA	NA	NA	NA	NA
TRINITY_DN265_c3_g1	10.552	NA	NA	NA	NA	NA	NA	NA	NA	NA
TRINITY_DN40126_c0_g2	10.543	NA	NA	NA	NA	NA	NA	NA	NA	NA
TRINITY_DN1970_c1_g2	10.529	NA	NA	NA	NA	NA	NA	NA	NA	NA
TRINITY_DN8094_c0_g1	10.526	NA	NA	NA	NA	NA	NA	NA	NA	NA
TRINITY_DN9800_c0_g2	10.523	NA	NA	NA	NA	NA	NA	NA	NA	NA
TRINITY_DN1388_c0_g1	10.521	NA	NA	NA	NA	NA	NA	NA	NA	NA
TRINITY_DN1650_c0_g1	10.506	NA	NA	NA	NA	NA	NA	NA	NA	NA
TRINITY_DN6139_c0_g1	10.502	NA	NA	NA	NA	NA	NA	NA	NA	NA
TRINITY_DN3401_c0_g1	10.499	NA	NA	NA	NA	NA	NA	NA	NA	NA
TRINITY_DN4088_c12_g1	10.484	NA	NA	NA	NA	NA	NA	NA	NA	NA
TRINITY_DN7042_c0_g1	10.481	NA	NA	NA	NA	NA	NA	NA	NA	NA
TRINITY_DN23068_c0_g1	10.467	NA	NA	NA	NA	NA	NA	NA	NA	NA
TRINITY_DN39026_c0_g1	10.462	NA	NA	NA	NA	NA	NA	NA	NA	NA
TRINITY_DN55579_c0_g1	10.438	NA	NA	NA	NA	NA	NA	NA	NA	NA
TRINITY_DN40052_c0_g1	10.436	NA	NA	NA	NA	NA	NA	NA	NA	NA
TRINITY_DN10452_c0_g2	10.432	NA	NA	NA	NA	NA	NA	NA	NA	NA
TRINITY_DN16722_c0_g1	10.431	NA	NA	NA	NA	NA	NA	NA	NA	NA
TRINITY_DN5553_c0_g1	10.428	NA	NA	NA	NA	NA	NA	NA	NA	NA
TRINITY_DN12215_c0_g1	10.425	NA	NA	NA	NA	NA	NA	NA	NA	NA
TRINITY_DN8482_c3_g1	10.422	NA	NA	NA	NA	NA	NA	NA	NA	NA
TRINITY_DN14377_c2_g1	10.42	NA	NA	NA	NA	NA	NA	NA	NA	NA
TRINITY_DN10749_c0_g1	10.419	NA	NA	NA	NA	NA	NA	NA	NA	NA
TRINITY_DN7309_c0_g1	10.409	NA	NA	NA	NA	NA	NA	NA	NA	NA
TRINITY_DN794_c0_g3	10.408	NA	NA	NA	NA	NA	NA	NA	NA	NA
TRINITY_DN3081_c0_g1	10.407	NA	NA	NA	NA	NA	NA	NA	NA	NA
TRINITY_DN1378_c0_g4	10.4	NA	NA	NA	NA	NA	NA	NA	NA	NA
TRINITY_DN22619_c1_g2	10.398	NA	NA	NA	NA	NA	NA	NA	NA	NA
TRINITY_DN1936_c0_g1	10.397	NA	NA	NA	NA	NA	NA	NA	NA	NA
TRINITY_DN3211_c2_g1	10.395	NA	NA	NA	NA	NA	NA	NA	NA	NA
TRINITY_DN14135_c1_g1	10.385	NA	NA	NA	NA	NA	NA	NA	NA	NA
TRINITY_DN13710_c1_g2	10.375	NA	NA	NA	NA	NA	NA	NA	NA	NA
TRINITY_DN1373_c3_g4	10.374	NA	NA	NA	NA	NA	NA	NA	NA	NA
TRINITY_DN298_c4_g1	10.345	NA	NA	NA	NA	NA	NA	NA	NA	NA
TRINITY_DN7960_c2_g1	10.343	NA	NA	NA	NA	NA	NA	NA	NA	NA
TRINITY_DN15390_c7_g1	10.341	NA	NA	NA	NA	NA	NA	NA	NA	NA
TRINITY_DN3555_c1_g3	10.337	NA	NA	NA	NA	NA	NA	NA	NA	NA
TRINITY_DN10052_c0_g1	10.335	NA	NA	NA	NA	NA	NA	NA	NA	NA
TRINITY_DN1061_c3_g1	10.334	NA	NA	NA	NA	NA	NA	NA	NA	NA
TRINITY_DN1223_c5_g1	10.331	NA	NA	NA	NA	NA	NA	NA	NA	NA
TRINITY_DN3401_c0_g2	10.33	NA	NA	NA	NA	NA	NA	NA	NA	NA
TRINITY_DN1091_c4_g3	10.328	NA	NA	NA	NA	NA	NA	NA	NA	NA
TRINITY_DN238_c15_g1	10.325	NA	NA	NA	NA	NA	NA	NA	NA	NA
TRINITY_DN3698_c1_g1	10.324	NA	NA	NA	NA	NA	NA	NA	NA	NA
TRINITY_DN6399_c0_g1	10.317	NA	NA	NA	NA	NA	NA	NA	NA	NA
TRINITY_DN314_c0_g1	10.315	NA	NA	NA	NA	NA	NA	NA	NA	NA
TRINITY_DN17937_c0_g1	10.308	NA	NA	NA	NA	NA	NA	NA	NA	NA
TRINITY_DN44863_c0_g1	10.303	NA	NA	NA	NA	NA	NA	NA	NA	NA
TRINITY_DN1804_c3_g1	10.286	NA	NA	NA	NA	NA	NA	NA	NA	NA
TRINITY_DN830_c4_g2	10.286	NA	NA	NA	NA	NA	NA	NA	NA	NA
TRINITY_DN48259_c0_g1	10.272	NA	NA	NA	NA	NA	NA	NA	NA	NA
TRINITY_DN4266_c0_g1	10.267	NA	NA	NA	NA	NA	NA	NA	NA	NA
TRINITY_DN249_c1_g2	10.262	NA	NA	NA	NA	NA	NA	NA	NA	NA
TRINITY_DN891_c18_g1	10.262	NA	NA	NA	NA	NA	NA	NA	NA	NA
TRINITY_DN304_c0_g1	10.249	NA	NA	NA	NA	NA	NA	NA	NA	NA
TRINITY_DN13734_c2_g1	10.241	NA	NA	NA	NA	NA	NA	NA	NA	NA
TRINITY_DN6324_c6_g1	10.238	NA	NA	NA	NA	NA	NA	NA	NA	NA
TRINITY_DN2560_c0_g3	10.191	NA	NA	NA	NA	NA	NA	NA	NA	NA
TRINITY_DN10607_c4_g1	10.185	NA	NA	NA	NA	NA	NA	NA	NA	NA
TRINITY_DN33157_c5_g1	10.171	NA	NA	NA	NA	NA	NA	NA	NA	NA
TRINITY_DN2579_c0_g1	10.169	NA	NA	NA	NA	NA	NA	NA	NA	NA
TRINITY_DN49494_c0_g1	10.151	NA	NA	NA	NA	NA	NA	NA	NA	NA
TRINITY_DN23582_c2_g1	10.151	NA	NA	NA	NA	NA	NA	NA	NA	NA
TRINITY_DN1923_c0_g1	10.151	NA	NA	NA	NA	NA	NA	NA	NA	NA
TRINITY_DN2650_c3_g1	10.148	NA	NA	NA	NA	NA	NA	NA	NA	NA
TRINITY_DN6192_c2_g3	10.148	NA	NA	NA	NA	NA	NA	NA	NA	NA
TRINITY_DN24540_c0_g1	10.147	NA	NA	NA	NA	NA	NA	NA	NA	NA
TRINITY_DN1108_c4_g1	10.143	NA	NA	NA	NA	NA	NA	NA	NA	NA
TRINITY_DN1128_c0_g2	10.14	NA	NA	NA	NA	NA	NA	NA	NA	NA
TRINITY_DN4849_c1_g2	10.135	NA	NA	NA	NA	NA	NA	NA	NA	NA
TRINITY_DN52493_c0_g1	10.121	NA	NA	NA	NA	NA	NA	NA	NA	NA
TRINITY_DN4881_c0_g1	10.119	NA	NA	NA	NA	NA	NA	NA	NA	NA
TRINITY_DN271_c0_g3	10.118	NA	NA	NA	NA	NA	NA	NA	NA	NA
TRINITY_DN9208_c0_g1	10.105	NA	NA	NA	NA	NA	NA	NA	NA	NA
TRINITY_DN21032_c0_g1	10.104	NA	NA	NA	NA	NA	NA	NA	NA	NA
TRINITY_DN5237_c0_g1	10.081	NA	NA	NA	NA	NA	NA	NA	NA	NA
TRINITY_DN3666_c0_g2	10.079	NA	NA	NA	NA	NA	NA	NA	NA	NA
TRINITY_DN3207_c1_g1	10.079	NA	NA	NA	NA	NA	NA	NA	NA	NA
TRINITY_DN8787_c0_g1	10.077	NA	NA	NA	NA	NA	NA	NA	NA	NA
TRINITY_DN668_c0_g2	10.069	NA	NA	NA	NA	NA	NA	NA	NA	NA
TRINITY_DN8013_c0_g2	10.045	NA	NA	NA	NA	NA	NA	NA	NA	NA
TRINITY_DN17939_c3_g1	10.045	NA	NA	NA	NA	NA	NA	NA	NA	NA
TRINITY_DN294_c3_g1	10.04	NA	NA	NA	NA	NA	NA	NA	NA	NA
TRINITY_DN352_c0_g1	10.03	NA	NA	NA	NA	NA	NA	NA	NA	NA
TRINITY_DN201_c0_g1	10.029	NA	NA	NA	NA	NA	NA	NA	NA	NA
TRINITY_DN271_c2_g1	10.025	NA	NA	NA	NA	NA	NA	NA	NA	NA
TRINITY_DN52717_c0_g1	10.022	NA	NA	NA	NA	NA	NA	NA	NA	NA
TRINITY_DN6599_c0_g1	10.017	NA	NA	NA	NA	NA	NA	NA	NA	NA
TRINITY_DN4780_c3_g1	10.017	NA	NA	NA	NA	NA	NA	NA	NA	NA
TRINITY_DN5538_c0_g1	10.008	NA	NA	NA	NA	NA	NA	NA	NA	NA
TRINITY_DN6899_c0_g1	10.002	NA	NA	NA	NA	NA	NA	NA	NA	NA
TRINITY_DN19957_c0_g1	9.998	NA	NA	NA	NA	NA	NA	NA	NA	NA
TRINITY_DN2588_c0_g1	9.989	NA	NA	NA	NA	NA	NA	NA	NA	NA
TRINITY_DN56263_c0_g1	9.988	NA	NA	NA	NA	NA	NA	NA	NA	NA
TRINITY_DN10600_c0_g1	9.98	NA	NA	NA	NA	NA	NA	NA	NA	NA
TRINITY_DN11468_c0_g1	9.961	NA	NA	NA	NA	NA	NA	NA	NA	NA
TRINITY_DN34957_c1_g1	9.957	NA	NA	NA	NA	NA	NA	NA	NA	NA
TRINITY_DN16973_c0_g1	9.953	NA	NA	NA	NA	NA	NA	NA	NA	NA
TRINITY_DN7604_c0_g3	9.94	NA	NA	NA	NA	NA	NA	NA	NA	NA
TRINITY_DN1739_c0_g1	9.937	NA	NA	NA	NA	NA	NA	NA	NA	NA
TRINITY_DN2450_c1_g1	9.937	NA	NA	NA	NA	NA	NA	NA	NA	NA
TRINITY_DN2344_c2_g3	9.935	NA	NA	NA	NA	NA	NA	NA	NA	NA
TRINITY_DN12395_c0_g2	9.928	NA	NA	NA	NA	NA	NA	NA	NA	NA
TRINITY_DN6514_c0_g1	9.926	NA	NA	NA	NA	NA	NA	NA	NA	NA
TRINITY_DN39000_c0_g1	9.913	NA	NA	NA	NA	NA	NA	NA	NA	NA
TRINITY_DN764_c3_g1	9.907	NA	NA	NA	NA	NA	NA	NA	NA	NA
TRINITY_DN445_c0_g1	9.89	NA	NA	NA	NA	NA	NA	NA	NA	NA
TRINITY_DN1048_c0_g1	9.869	NA	NA	NA	NA	NA	NA	NA	NA	NA
TRINITY_DN8784_c1_g3	9.868	NA	NA	NA	NA	NA	NA	NA	NA	NA
TRINITY_DN6166_c0_g1	9.868	NA	NA	NA	NA	NA	NA	NA	NA	NA
TRINITY_DN3443_c3_g1	9.863	NA	NA	NA	NA	NA	NA	NA	NA	NA
TRINITY_DN7867_c0_g1	9.85	NA	NA	NA	NA	NA	NA	NA	NA	NA
TRINITY_DN625_c0_g2	9.849	NA	NA	NA	NA	NA	NA	NA	NA	NA
TRINITY_DN11798_c0_g2	9.849	NA	NA	NA	NA	NA	NA	NA	NA	NA
TRINITY_DN55534_c0_g1	9.843	NA	NA	NA	NA	NA	NA	NA	NA	NA
TRINITY_DN20084_c0_g1	9.825	NA	NA	NA	NA	NA	NA	NA	NA	NA
TRINITY_DN16677_c0_g2	9.782	TRINITY_DN16677_c0_g2_i1.p1	59-802[+]	Y2912_VIBVU^Y2912_VIBVU^Q:302-712,H:5-125^31.387%ID^E:3.24e-15^RecName: Full=UPF0225 protein VV1_2912 {ECO:0000255|HAMAP-Rule:MF_00612};^Bacteria; Proteobacteria; Gammaproteobacteria; Vibrionales; Vibrionaceae; Vibrio	Y2912_VIBVU^Y2912_VIBVU^Q:82-218,H:5-125^31.387%ID^E:1.85e-16^RecName: Full=UPF0225 protein VV1_2912 {ECO:0000255|HAMAP-Rule:MF_00612};^Bacteria; Proteobacteria; Gammaproteobacteria; Vibrionales; Vibrionaceae; Vibrio	PF02810.18^SEC-C^SEC-C motif^80-96^E:0.00038`PF17775.4^UPF0225^UPF0225 domain^109-218^E:3.3e-13	KEGG:vvu:VV1_2912	.	.	.
TRINITY_DN13991_c0_g1	9.769	NA	NA	NA	NA	NA	NA	NA	NA	NA
TRINITY_DN24033_c0_g3	9.766	NA	NA	NA	NA	NA	NA	NA	NA	NA
TRINITY_DN66298_c0_g1	9.764	NA	NA	NA	NA	NA	NA	NA	NA	NA
TRINITY_DN1818_c2_g1	9.763	NA	NA	NA	NA	NA	NA	NA	NA	NA
TRINITY_DN1535_c3_g2	9.756	NA	NA	NA	NA	NA	NA	NA	NA	NA
TRINITY_DN40908_c0_g1	9.755	NA	NA	NA	NA	NA	NA	NA	NA	NA
TRINITY_DN1814_c0_g2	9.742	NA	NA	NA	NA	NA	NA	NA	NA	NA
TRINITY_DN1365_c1_g1	9.739	NA	NA	NA	NA	NA	NA	NA	NA	NA
TRINITY_DN3083_c2_g1	9.732	NA	NA	NA	NA	NA	NA	NA	NA	NA
TRINITY_DN39262_c0_g1	9.731	NA	NA	NA	NA	NA	NA	NA	NA	NA
TRINITY_DN3677_c0_g3	9.729	NA	NA	NA	NA	NA	NA	NA	NA	NA
TRINITY_DN1338_c1_g2	9.727	NA	NA	NA	NA	NA	NA	NA	NA	NA
TRINITY_DN4444_c0_g1	9.717	NA	NA	NA	NA	NA	NA	NA	NA	NA
TRINITY_DN6606_c1_g1	9.716	NA	NA	NA	NA	NA	NA	NA	NA	NA
TRINITY_DN173_c0_g2	9.711	NA	NA	NA	NA	NA	NA	NA	NA	NA
TRINITY_DN14168_c0_g1	9.71	NA	NA	NA	NA	NA	NA	NA	NA	NA
TRINITY_DN10019_c0_g1	9.696	NA	NA	NA	NA	NA	NA	NA	NA	NA
TRINITY_DN4741_c0_g1	9.695	NA	NA	NA	NA	NA	NA	NA	NA	NA
TRINITY_DN4047_c0_g1	9.692	NA	NA	NA	NA	NA	NA	NA	NA	NA
TRINITY_DN10886_c0_g1	9.682	NA	NA	NA	NA	NA	NA	NA	NA	NA
TRINITY_DN71225_c0_g1	9.669	NA	NA	NA	NA	NA	NA	NA	NA	NA
TRINITY_DN3714_c1_g1	9.667	NA	NA	NA	NA	NA	NA	NA	NA	NA
TRINITY_DN5997_c0_g1	9.666	NA	NA	NA	NA	NA	NA	NA	NA	NA
TRINITY_DN678_c1_g1	9.65	NA	NA	NA	NA	NA	NA	NA	NA	NA
TRINITY_DN142_c0_g2	9.646	NA	NA	NA	NA	NA	NA	NA	NA	NA
TRINITY_DN29113_c0_g1	9.644	NA	NA	NA	NA	NA	NA	NA	NA	NA
TRINITY_DN46411_c0_g1	9.632	NA	NA	NA	NA	NA	NA	NA	NA	NA
TRINITY_DN11604_c1_g1	9.629	NA	NA	NA	NA	NA	NA	NA	NA	NA
TRINITY_DN261_c0_g2	9.625	NA	NA	NA	NA	NA	NA	NA	NA	NA
TRINITY_DN2506_c0_g1	9.608	NA	NA	NA	NA	NA	NA	NA	NA	NA
TRINITY_DN275_c1_g1	9.604	NA	NA	NA	NA	NA	NA	NA	NA	NA
TRINITY_DN21037_c0_g1	9.6	NA	NA	NA	NA	NA	NA	NA	NA	NA
TRINITY_DN7371_c1_g1	9.585	NA	NA	NA	NA	NA	NA	NA	NA	NA
TRINITY_DN48171_c1_g1	9.568	NA	NA	NA	NA	NA	NA	NA	NA	NA
TRINITY_DN16693_c0_g1	9.562	NA	NA	NA	NA	NA	NA	NA	NA	NA
TRINITY_DN87_c0_g1	9.541	NA	NA	NA	NA	NA	NA	NA	NA	NA
TRINITY_DN3568_c5_g1	9.525	NA	NA	NA	NA	NA	NA	NA	NA	NA
TRINITY_DN71916_c0_g1	9.522	NA	NA	NA	NA	NA	NA	NA	NA	NA
TRINITY_DN1259_c0_g1	9.502	NA	NA	NA	NA	NA	NA	NA	NA	NA
TRINITY_DN1250_c1_g2	9.5	NA	NA	NA	NA	NA	NA	NA	NA	NA
TRINITY_DN14482_c1_g1	9.497	NA	NA	NA	NA	NA	NA	NA	NA	NA
TRINITY_DN13179_c0_g2	9.489	NA	NA	NA	NA	NA	NA	NA	NA	NA
TRINITY_DN3476_c0_g2	9.476	NA	NA	NA	NA	NA	NA	NA	NA	NA
TRINITY_DN13108_c2_g1	9.474	NA	NA	NA	NA	NA	NA	NA	NA	NA
TRINITY_DN3160_c1_g1	9.463	NA	NA	NA	NA	NA	NA	NA	NA	NA
TRINITY_DN6129_c1_g1	9.438	NA	NA	NA	NA	NA	NA	NA	NA	NA
TRINITY_DN756_c0_g2	9.435	NA	NA	NA	NA	NA	NA	NA	NA	NA
TRINITY_DN17465_c0_g1	9.434	NA	NA	NA	NA	NA	NA	NA	NA	NA
TRINITY_DN4399_c0_g2	9.434	NA	NA	NA	NA	NA	NA	NA	NA	NA
TRINITY_DN8196_c1_g1	9.432	NA	NA	NA	NA	NA	NA	NA	NA	NA
TRINITY_DN52715_c0_g1	9.432	NA	NA	NA	NA	NA	NA	NA	NA	NA
TRINITY_DN78_c0_g1	9.429	NA	NA	NA	NA	NA	NA	NA	NA	NA
TRINITY_DN58618_c1_g1	9.421	NA	NA	NA	NA	NA	NA	NA	NA	NA
TRINITY_DN13470_c0_g1	9.419	NA	NA	NA	NA	NA	NA	NA	NA	NA
TRINITY_DN26942_c1_g1	9.405	NA	NA	NA	NA	NA	NA	NA	NA	NA
TRINITY_DN483_c0_g5	9.405	NA	NA	NA	NA	NA	NA	NA	NA	NA
TRINITY_DN2176_c0_g1	9.404	NA	NA	NA	NA	NA	NA	NA	NA	NA
TRINITY_DN79_c13_g1	9.402	NA	NA	NA	NA	NA	NA	NA	NA	NA
TRINITY_DN27404_c0_g1	9.389	NA	NA	NA	NA	NA	NA	NA	NA	NA
TRINITY_DN7815_c0_g1	9.386	NA	NA	NA	NA	NA	NA	NA	NA	NA
TRINITY_DN2141_c0_g1	9.385	NA	NA	NA	NA	NA	NA	NA	NA	NA
TRINITY_DN4493_c1_g1	9.382	NA	NA	NA	NA	NA	NA	NA	NA	NA
TRINITY_DN439_c0_g2	9.376	NA	NA	NA	NA	NA	NA	NA	NA	NA
TRINITY_DN4319_c0_g1	9.374	NA	NA	NA	NA	NA	NA	NA	NA	NA
TRINITY_DN10201_c1_g2	9.366	NA	NA	NA	NA	NA	NA	NA	NA	NA
TRINITY_DN45443_c0_g1	9.356	NA	NA	NA	NA	NA	NA	NA	NA	NA
TRINITY_DN15331_c0_g1	9.343	NA	NA	NA	NA	NA	NA	NA	NA	NA
TRINITY_DN517_c5_g1	9.335	NA	NA	NA	NA	NA	NA	NA	NA	NA
TRINITY_DN825_c0_g1	9.321	NA	NA	NA	NA	NA	NA	NA	NA	NA
TRINITY_DN35068_c0_g1	9.312	NA	NA	NA	NA	NA	NA	NA	NA	NA
TRINITY_DN12276_c0_g2	9.298	NA	NA	NA	NA	NA	NA	NA	NA	NA
TRINITY_DN3263_c0_g1	9.298	NA	NA	NA	NA	NA	NA	NA	NA	NA
TRINITY_DN459_c8_g1	9.293	NA	NA	NA	NA	NA	NA	NA	NA	NA
TRINITY_DN6027_c0_g2	9.291	NA	NA	NA	NA	NA	NA	NA	NA	NA
TRINITY_DN476_c2_g1	9.283	NA	NA	NA	NA	NA	NA	NA	NA	NA
TRINITY_DN3484_c0_g1	9.283	NA	NA	NA	NA	NA	NA	NA	NA	NA
TRINITY_DN71027_c0_g1	9.279	NA	NA	NA	NA	NA	NA	NA	NA	NA
TRINITY_DN9178_c0_g1	9.273	NA	NA	NA	NA	NA	NA	NA	NA	NA
TRINITY_DN11002_c0_g1	9.268	NA	NA	NA	NA	NA	NA	NA	NA	NA
TRINITY_DN3831_c0_g1	9.266	NA	NA	NA	NA	NA	NA	NA	NA	NA
TRINITY_DN2213_c12_g1	9.263	NA	NA	NA	NA	NA	NA	NA	NA	NA
TRINITY_DN2116_c1_g1	9.247	NA	NA	NA	NA	NA	NA	NA	NA	NA
TRINITY_DN14482_c0_g2	9.244	NA	NA	NA	NA	NA	NA	NA	NA	NA
TRINITY_DN487_c3_g3	9.24	NA	NA	NA	NA	NA	NA	NA	NA	NA
TRINITY_DN6919_c1_g2	9.229	NA	NA	NA	NA	NA	NA	NA	NA	NA
TRINITY_DN6737_c0_g1	9.222	NA	NA	NA	NA	NA	NA	NA	NA	NA
TRINITY_DN1431_c2_g2	9.218	NA	NA	NA	NA	NA	NA	NA	NA	NA
TRINITY_DN9147_c0_g1	9.201	NA	NA	NA	NA	NA	NA	NA	NA	NA
TRINITY_DN886_c0_g1	9.199	NA	NA	NA	NA	NA	NA	NA	NA	NA
TRINITY_DN10439_c0_g1	9.198	NA	NA	NA	NA	NA	NA	NA	NA	NA
TRINITY_DN66440_c0_g1	9.194	NA	NA	NA	NA	NA	NA	NA	NA	NA
TRINITY_DN6117_c6_g1	9.177	NA	NA	NA	NA	NA	NA	NA	NA	NA
TRINITY_DN8_c9_g1	9.177	NA	NA	NA	NA	NA	NA	NA	NA	NA
TRINITY_DN5501_c1_g1	9.174	NA	NA	NA	NA	NA	NA	NA	NA	NA
TRINITY_DN6718_c0_g1	9.172	NA	NA	NA	NA	NA	NA	NA	NA	NA
TRINITY_DN10457_c0_g1	9.167	NA	NA	NA	NA	NA	NA	NA	NA	NA
TRINITY_DN730_c0_g2	9.165	NA	NA	NA	NA	NA	NA	NA	NA	NA
TRINITY_DN41052_c0_g1	9.164	NA	NA	NA	NA	NA	NA	NA	NA	NA
TRINITY_DN38142_c0_g1	9.164	NA	NA	NA	NA	NA	NA	NA	NA	NA
TRINITY_DN39686_c0_g1	9.147	NA	NA	NA	NA	NA	NA	NA	NA	NA
TRINITY_DN1250_c3_g1	9.144	NA	NA	NA	NA	NA	NA	NA	NA	NA
TRINITY_DN9304_c0_g1	9.144	NA	NA	NA	NA	NA	NA	NA	NA	NA
TRINITY_DN724_c1_g1	9.139	NA	NA	NA	NA	NA	NA	NA	NA	NA
TRINITY_DN1244_c0_g1	9.131	NA	NA	NA	NA	NA	NA	NA	NA	NA
TRINITY_DN1574_c0_g1	9.119	NA	NA	NA	NA	NA	NA	NA	NA	NA
TRINITY_DN53198_c0_g1	9.103	NA	NA	NA	NA	NA	NA	NA	NA	NA
TRINITY_DN5635_c0_g1	9.103	NA	NA	NA	NA	NA	NA	NA	NA	NA
TRINITY_DN2252_c0_g1	9.075	NA	NA	NA	NA	NA	NA	NA	NA	NA
TRINITY_DN72449_c0_g1	9.075	NA	NA	NA	NA	NA	NA	NA	NA	NA
TRINITY_DN1562_c0_g1	9.074	NA	NA	NA	NA	NA	NA	NA	NA	NA
TRINITY_DN5801_c0_g1	9.063	NA	NA	NA	NA	NA	NA	NA	NA	NA
TRINITY_DN2532_c2_g1	9.061	NA	NA	NA	NA	NA	NA	NA	NA	NA
TRINITY_DN15925_c0_g1	9.06	NA	NA	NA	NA	NA	NA	NA	NA	NA
TRINITY_DN48383_c0_g1	9.051	NA	NA	NA	NA	NA	NA	NA	NA	NA
TRINITY_DN11027_c0_g1	9.048	NA	NA	NA	NA	NA	NA	NA	NA	NA
TRINITY_DN66448_c0_g1	9.04	NA	NA	NA	NA	NA	NA	NA	NA	NA
TRINITY_DN2627_c6_g1	9.038	NA	NA	NA	NA	NA	NA	NA	NA	NA
TRINITY_DN1044_c2_g1	9.037	NA	NA	NA	NA	NA	NA	NA	NA	NA
TRINITY_DN1076_c3_g1	9.029	NA	NA	NA	NA	NA	NA	NA	NA	NA
TRINITY_DN1085_c2_g1	9.022	NA	NA	NA	NA	NA	NA	NA	NA	NA
TRINITY_DN13954_c0_g1	9.011	NA	NA	NA	NA	NA	NA	NA	NA	NA
TRINITY_DN23933_c1_g1	9.011	NA	NA	NA	NA	NA	NA	NA	NA	NA
TRINITY_DN1124_c3_g1	9.006	NA	NA	NA	NA	NA	NA	NA	NA	NA
TRINITY_DN440_c0_g5	9	NA	NA	NA	NA	NA	NA	NA	NA	NA
TRINITY_DN696_c0_g1	8.996	NA	NA	NA	NA	NA	NA	NA	NA	NA
TRINITY_DN4742_c4_g1	8.994	NA	NA	NA	NA	NA	NA	NA	NA	NA
TRINITY_DN216_c0_g1	8.994	NA	NA	NA	NA	NA	NA	NA	NA	NA
TRINITY_DN16252_c0_g1	8.99	NA	NA	NA	NA	NA	NA	NA	NA	NA
TRINITY_DN26985_c0_g1	8.988	NA	NA	NA	NA	NA	NA	NA	NA	NA
TRINITY_DN8866_c1_g3	8.976	NA	NA	NA	NA	NA	NA	NA	NA	NA
TRINITY_DN21919_c0_g1	8.957	NA	NA	NA	NA	NA	NA	NA	NA	NA
TRINITY_DN1156_c0_g1	8.956	NA	NA	NA	NA	NA	NA	NA	NA	NA
TRINITY_DN1313_c3_g2	8.948	NA	NA	NA	NA	NA	NA	NA	NA	NA
TRINITY_DN3581_c8_g1	8.943	NA	NA	NA	NA	NA	NA	NA	NA	NA
TRINITY_DN9961_c2_g1	8.923	NA	NA	NA	NA	NA	NA	NA	NA	NA
TRINITY_DN5078_c0_g1	8.923	NA	NA	NA	NA	NA	NA	NA	NA	NA
TRINITY_DN18158_c1_g1	8.919	NA	NA	NA	NA	NA	NA	NA	NA	NA
TRINITY_DN4695_c0_g1	8.916	NA	NA	NA	NA	NA	NA	NA	NA	NA
TRINITY_DN2580_c0_g3	8.914	NA	NA	NA	NA	NA	NA	NA	NA	NA
TRINITY_DN61763_c0_g1	8.91	NA	NA	NA	NA	NA	NA	NA	NA	NA
TRINITY_DN29071_c0_g1	8.906	NA	NA	NA	NA	NA	NA	NA	NA	NA
TRINITY_DN50913_c0_g1	8.905	NA	NA	NA	NA	NA	NA	NA	NA	NA
TRINITY_DN40126_c0_g1	8.899	NA	NA	NA	NA	NA	NA	NA	NA	NA
TRINITY_DN3441_c1_g4	8.899	NA	NA	NA	NA	NA	NA	NA	NA	NA
TRINITY_DN3672_c0_g4	8.883	NA	NA	NA	NA	NA	NA	NA	NA	NA
TRINITY_DN3735_c5_g1	8.875	NA	NA	NA	NA	NA	NA	NA	NA	NA
TRINITY_DN6052_c0_g2	8.874	NA	NA	NA	NA	NA	NA	NA	NA	NA
TRINITY_DN70636_c0_g1	8.872	NA	NA	NA	NA	NA	NA	NA	NA	NA
TRINITY_DN748_c5_g1	8.867	NA	NA	NA	NA	NA	NA	NA	NA	NA
TRINITY_DN25863_c0_g3	8.867	NA	NA	NA	NA	NA	NA	NA	NA	NA
TRINITY_DN1267_c0_g3	8.865	NA	NA	NA	NA	NA	NA	NA	NA	NA
TRINITY_DN71676_c0_g1	8.857	NA	NA	NA	NA	NA	NA	NA	NA	NA
TRINITY_DN504_c6_g2	8.855	NA	NA	NA	NA	NA	NA	NA	NA	NA
TRINITY_DN4477_c0_g1	8.848	NA	NA	NA	NA	NA	NA	NA	NA	NA
TRINITY_DN1799_c0_g3	8.845	NA	NA	NA	NA	NA	NA	NA	NA	NA
TRINITY_DN2311_c3_g1	8.843	NA	NA	NA	NA	NA	NA	NA	NA	NA
TRINITY_DN3033_c0_g1	8.84	NA	NA	NA	NA	NA	NA	NA	NA	NA
TRINITY_DN65130_c0_g1	8.829	NA	NA	NA	NA	NA	NA	NA	NA	NA
TRINITY_DN43174_c0_g1	8.826	NA	NA	NA	NA	NA	NA	NA	NA	NA
TRINITY_DN418_c11_g1	8.826	NA	NA	NA	NA	NA	NA	NA	NA	NA
TRINITY_DN397_c6_g1	8.825	NA	NA	NA	NA	NA	NA	NA	NA	NA
TRINITY_DN15751_c1_g1	8.809	NA	NA	NA	NA	NA	NA	NA	NA	NA
TRINITY_DN12729_c0_g1	8.806	NA	NA	NA	NA	NA	NA	NA	NA	NA
TRINITY_DN63897_c0_g1	8.805	NA	NA	NA	NA	NA	NA	NA	NA	NA
TRINITY_DN457_c1_g1	8.797	NA	NA	NA	NA	NA	NA	NA	NA	NA
TRINITY_DN1900_c4_g1	8.797	NA	NA	NA	NA	NA	NA	NA	NA	NA
TRINITY_DN1347_c0_g1	8.797	NA	NA	NA	NA	NA	NA	NA	NA	NA
TRINITY_DN2659_c0_g1	8.786	NA	NA	NA	NA	NA	NA	NA	NA	NA
TRINITY_DN72615_c0_g1	8.783	NA	NA	NA	NA	NA	NA	NA	NA	NA
TRINITY_DN514_c0_g2	8.776	NA	NA	NA	NA	NA	NA	NA	NA	NA
TRINITY_DN1757_c1_g1	8.758	NA	NA	NA	NA	NA	NA	NA	NA	NA
TRINITY_DN824_c0_g2	8.751	NA	NA	NA	NA	NA	NA	NA	NA	NA
TRINITY_DN62117_c0_g1	8.75	NA	NA	NA	NA	NA	NA	NA	NA	NA
TRINITY_DN2482_c0_g1	8.748	NA	NA	NA	NA	NA	NA	NA	NA	NA
TRINITY_DN2930_c3_g3	8.74	NA	NA	NA	NA	NA	NA	NA	NA	NA
TRINITY_DN3841_c0_g2	8.737	NA	NA	NA	NA	NA	NA	NA	NA	NA
TRINITY_DN39828_c0_g1	8.733	NA	NA	NA	NA	NA	NA	NA	NA	NA
TRINITY_DN1423_c1_g2	8.718	NA	NA	NA	NA	NA	NA	NA	NA	NA
TRINITY_DN241_c2_g1	8.71	NA	NA	NA	NA	NA	NA	NA	NA	NA
TRINITY_DN2612_c8_g1	8.692	NA	NA	NA	NA	NA	NA	NA	NA	NA
TRINITY_DN886_c3_g3	8.689	NA	NA	NA	NA	NA	NA	NA	NA	NA
TRINITY_DN4307_c0_g1	8.686	NA	NA	NA	NA	NA	NA	NA	NA	NA
TRINITY_DN23945_c4_g1	8.685	NA	NA	NA	NA	NA	NA	NA	NA	NA
TRINITY_DN9420_c0_g1	8.684	NA	NA	NA	NA	NA	NA	NA	NA	NA
TRINITY_DN3663_c0_g1	8.669	NA	NA	NA	NA	NA	NA	NA	NA	NA
TRINITY_DN142_c1_g1	8.66	NA	NA	NA	NA	NA	NA	NA	NA	NA
TRINITY_DN540_c1_g6	8.652	NA	NA	NA	NA	NA	NA	NA	NA	NA
TRINITY_DN225_c3_g1	8.627	NA	NA	NA	NA	NA	NA	NA	NA	NA
TRINITY_DN5532_c0_g1	8.622	NA	NA	NA	NA	NA	NA	NA	NA	NA
TRINITY_DN1940_c0_g1	8.62	NA	NA	NA	NA	NA	NA	NA	NA	NA
TRINITY_DN5374_c0_g1	8.618	NA	NA	NA	NA	NA	NA	NA	NA	NA
TRINITY_DN32917_c0_g1	8.617	NA	NA	NA	NA	NA	NA	NA	NA	NA
TRINITY_DN718_c0_g1	8.617	NA	NA	NA	NA	NA	NA	NA	NA	NA
TRINITY_DN981_c8_g1	8.615	NA	NA	NA	NA	NA	NA	NA	NA	NA
TRINITY_DN963_c0_g2	8.607	NA	NA	NA	NA	NA	NA	NA	NA	NA
TRINITY_DN1779_c0_g1	8.606	NA	NA	NA	NA	NA	NA	NA	NA	NA
TRINITY_DN3277_c2_g1	8.588	NA	NA	NA	NA	NA	NA	NA	NA	NA
TRINITY_DN8063_c1_g2	8.587	NA	NA	NA	NA	NA	NA	NA	NA	NA
TRINITY_DN35554_c0_g1	8.585	NA	NA	NA	NA	NA	NA	NA	NA	NA
TRINITY_DN21160_c0_g1	8.579	NA	NA	NA	NA	NA	NA	NA	NA	NA
TRINITY_DN3553_c0_g1	8.577	NA	NA	NA	NA	NA	NA	NA	NA	NA
TRINITY_DN1436_c4_g1	8.576	NA	NA	NA	NA	NA	NA	NA	NA	NA
TRINITY_DN7846_c1_g2	8.571	NA	NA	NA	NA	NA	NA	NA	NA	NA
TRINITY_DN4108_c0_g1	8.571	NA	NA	NA	NA	NA	NA	NA	NA	NA
TRINITY_DN2855_c0_g1	8.569	NA	NA	NA	NA	NA	NA	NA	NA	NA
TRINITY_DN73270_c0_g1	8.568	NA	NA	NA	NA	NA	NA	NA	NA	NA
TRINITY_DN3809_c2_g1	8.561	NA	NA	NA	NA	NA	NA	NA	NA	NA
TRINITY_DN18355_c0_g1	8.552	NA	NA	NA	NA	NA	NA	NA	NA	NA
TRINITY_DN1508_c0_g1	8.538	NA	NA	NA	NA	NA	NA	NA	NA	NA
TRINITY_DN2676_c0_g2	8.53	NA	NA	NA	NA	NA	NA	NA	NA	NA
TRINITY_DN250_c5_g1	8.53	NA	NA	NA	NA	NA	NA	NA	NA	NA
TRINITY_DN905_c4_g1	8.523	NA	NA	NA	NA	NA	NA	NA	NA	NA
TRINITY_DN11835_c0_g1	8.512	NA	NA	NA	NA	NA	NA	NA	NA	NA
TRINITY_DN8311_c6_g1	8.504	NA	NA	NA	NA	NA	NA	NA	NA	NA
TRINITY_DN2924_c1_g1	8.482	NA	NA	NA	NA	NA	NA	NA	NA	NA
TRINITY_DN8124_c0_g1	8.479	NA	NA	NA	NA	NA	NA	NA	NA	NA
TRINITY_DN2461_c0_g1	8.477	NA	NA	NA	NA	NA	NA	NA	NA	NA
TRINITY_DN208_c0_g1	8.476	NA	NA	NA	NA	NA	NA	NA	NA	NA
TRINITY_DN1680_c0_g4	8.469	NA	NA	NA	NA	NA	NA	NA	NA	NA
TRINITY_DN1234_c2_g1	8.465	NA	NA	NA	NA	NA	NA	NA	NA	NA
TRINITY_DN15280_c0_g1	8.463	NA	NA	NA	NA	NA	NA	NA	NA	NA
TRINITY_DN1153_c3_g2	8.457	NA	NA	NA	NA	NA	NA	NA	NA	NA
TRINITY_DN1972_c0_g2	8.452	NA	NA	NA	NA	NA	NA	NA	NA	NA
TRINITY_DN8196_c0_g1	8.446	NA	NA	NA	NA	NA	NA	NA	NA	NA
TRINITY_DN2624_c0_g2	8.442	NA	NA	NA	NA	NA	NA	NA	NA	NA
TRINITY_DN6770_c0_g1	8.442	NA	NA	NA	NA	NA	NA	NA	NA	NA
TRINITY_DN496_c1_g1	8.441	NA	NA	NA	NA	NA	NA	NA	NA	NA
TRINITY_DN3236_c4_g1	8.438	NA	NA	NA	NA	NA	NA	NA	NA	NA
TRINITY_DN1132_c13_g1	8.436	NA	NA	NA	NA	NA	NA	NA	NA	NA
TRINITY_DN16711_c1_g1	8.43	NA	NA	NA	NA	NA	NA	NA	NA	NA
TRINITY_DN1905_c0_g1	8.428	NA	NA	NA	NA	NA	NA	NA	NA	NA
TRINITY_DN63551_c0_g1	8.428	NA	NA	NA	NA	NA	NA	NA	NA	NA
TRINITY_DN11628_c1_g1	8.414	NA	NA	NA	NA	NA	NA	NA	NA	NA
TRINITY_DN2953_c0_g2	8.413	NA	NA	NA	NA	NA	NA	NA	NA	NA
TRINITY_DN142_c0_g5	8.41	NA	NA	NA	NA	NA	NA	NA	NA	NA
TRINITY_DN2778_c0_g1	8.403	NA	NA	NA	NA	NA	NA	NA	NA	NA
TRINITY_DN18016_c1_g1	8.402	NA	NA	NA	NA	NA	NA	NA	NA	NA
TRINITY_DN777_c1_g3	8.401	NA	NA	NA	NA	NA	NA	NA	NA	NA
TRINITY_DN3847_c10_g1	8.397	NA	NA	NA	NA	NA	NA	NA	NA	NA
TRINITY_DN4254_c2_g2	8.394	NA	NA	NA	NA	NA	NA	NA	NA	NA
TRINITY_DN25118_c2_g1	8.392	NA	NA	NA	NA	NA	NA	NA	NA	NA
TRINITY_DN1262_c0_g1	8.388	NA	NA	NA	NA	NA	NA	NA	NA	NA
TRINITY_DN540_c1_g3	8.387	NA	NA	NA	NA	NA	NA	NA	NA	NA
TRINITY_DN111_c11_g1	8.384	NA	NA	NA	NA	NA	NA	NA	NA	NA
TRINITY_DN179_c6_g1	8.383	NA	NA	NA	NA	NA	NA	NA	NA	NA
TRINITY_DN11619_c0_g1	8.379	NA	NA	NA	NA	NA	NA	NA	NA	NA
TRINITY_DN3311_c1_g1	8.371	NA	NA	NA	NA	NA	NA	NA	NA	NA
TRINITY_DN315_c5_g1	8.368	NA	NA	NA	NA	NA	NA	NA	NA	NA
TRINITY_DN1207_c13_g1	8.365	NA	NA	NA	NA	NA	NA	NA	NA	NA
TRINITY_DN1634_c0_g2	8.352	NA	NA	NA	NA	NA	NA	NA	NA	NA
TRINITY_DN1322_c0_g1	8.35	NA	NA	NA	NA	NA	NA	NA	NA	NA
TRINITY_DN3287_c1_g1	8.346	NA	NA	NA	NA	NA	NA	NA	NA	NA
TRINITY_DN677_c7_g1	8.345	NA	NA	NA	NA	NA	NA	NA	NA	NA
TRINITY_DN8928_c1_g1	8.343	NA	NA	NA	NA	NA	NA	NA	NA	NA
TRINITY_DN9393_c0_g1	8.333	NA	NA	NA	NA	NA	NA	NA	NA	NA
TRINITY_DN1218_c0_g1	8.326	NA	NA	NA	NA	NA	NA	NA	NA	NA
TRINITY_DN7012_c0_g1	8.325	NA	NA	NA	NA	NA	NA	NA	NA	NA
TRINITY_DN6208_c0_g3	8.323	NA	NA	NA	NA	NA	NA	NA	NA	NA
TRINITY_DN18133_c0_g1	8.323	NA	NA	NA	NA	NA	NA	NA	NA	NA
TRINITY_DN796_c0_g1	8.323	NA	NA	NA	NA	NA	NA	NA	NA	NA
TRINITY_DN1375_c3_g1	8.313	NA	NA	NA	NA	NA	NA	NA	NA	NA
TRINITY_DN70454_c0_g1	8.306	NA	NA	NA	NA	NA	NA	NA	NA	NA
TRINITY_DN260_c2_g1	8.305	NA	NA	NA	NA	NA	NA	NA	NA	NA
TRINITY_DN6544_c1_g1	8.302	NA	NA	NA	NA	NA	NA	NA	NA	NA
TRINITY_DN5839_c0_g1	8.301	NA	NA	NA	NA	NA	NA	NA	NA	NA
TRINITY_DN53217_c0_g1	8.301	NA	NA	NA	NA	NA	NA	NA	NA	NA
TRINITY_DN66797_c0_g1	8.288	NA	NA	NA	NA	NA	NA	NA	NA	NA
TRINITY_DN307_c4_g1	8.286	NA	NA	NA	NA	NA	NA	NA	NA	NA
TRINITY_DN10192_c0_g1	8.284	NA	NA	NA	NA	NA	NA	NA	NA	NA
TRINITY_DN25527_c0_g1	8.28	NA	NA	NA	NA	NA	NA	NA	NA	NA
TRINITY_DN11647_c1_g1	8.273	NA	NA	NA	NA	NA	NA	NA	NA	NA
TRINITY_DN1659_c0_g1	8.272	NA	NA	NA	NA	NA	NA	NA	NA	NA
TRINITY_DN13651_c0_g1	8.272	NA	NA	NA	NA	NA	NA	NA	NA	NA
TRINITY_DN5098_c1_g1	8.272	NA	NA	NA	NA	NA	NA	NA	NA	NA
TRINITY_DN13272_c1_g2	8.271	NA	NA	NA	NA	NA	NA	NA	NA	NA
TRINITY_DN1841_c1_g2	8.271	NA	NA	NA	NA	NA	NA	NA	NA	NA
TRINITY_DN6101_c0_g2	8.269	NA	NA	NA	NA	NA	NA	NA	NA	NA
TRINITY_DN8421_c0_g1	8.263	NA	NA	NA	NA	NA	NA	NA	NA	NA
TRINITY_DN2716_c0_g1	8.258	NA	NA	NA	NA	NA	NA	NA	NA	NA
TRINITY_DN4407_c2_g1	8.249	NA	NA	NA	NA	NA	NA	NA	NA	NA
TRINITY_DN937_c19_g1	8.248	NA	NA	NA	NA	NA	NA	NA	NA	NA
TRINITY_DN14398_c0_g2	8.229	NA	NA	NA	NA	NA	NA	NA	NA	NA
TRINITY_DN2_c1_g1	8.218	NA	NA	NA	NA	NA	NA	NA	NA	NA
TRINITY_DN1857_c0_g2	8.218	NA	NA	NA	NA	NA	NA	NA	NA	NA
TRINITY_DN9117_c1_g1	8.212	NA	NA	NA	NA	NA	NA	NA	NA	NA
TRINITY_DN62717_c0_g1	8.209	NA	NA	NA	NA	NA	NA	NA	NA	NA
TRINITY_DN435_c2_g1	8.206	NA	NA	NA	NA	NA	NA	NA	NA	NA
TRINITY_DN21_c0_g2	8.199	NA	NA	NA	NA	NA	NA	NA	NA	NA
TRINITY_DN10120_c0_g1	8.19	NA	NA	NA	NA	NA	NA	NA	NA	NA
TRINITY_DN1413_c2_g1	8.182	NA	NA	NA	NA	NA	NA	NA	NA	NA
TRINITY_DN10206_c0_g1	8.178	NA	NA	NA	NA	NA	NA	NA	NA	NA
TRINITY_DN2401_c4_g1	8.168	NA	NA	NA	NA	NA	NA	NA	NA	NA
TRINITY_DN13273_c0_g1	8.162	NA	NA	NA	NA	NA	NA	NA	NA	NA
TRINITY_DN6304_c4_g1	8.16	NA	NA	NA	NA	NA	NA	NA	NA	NA
TRINITY_DN2705_c0_g1	8.155	NA	NA	NA	NA	NA	NA	NA	NA	NA
TRINITY_DN1850_c4_g1	8.152	NA	NA	NA	NA	NA	NA	NA	NA	NA
TRINITY_DN8553_c4_g1	8.152	NA	NA	NA	NA	NA	NA	NA	NA	NA
TRINITY_DN6242_c0_g1	8.151	NA	NA	NA	NA	NA	NA	NA	NA	NA
TRINITY_DN12446_c0_g1	8.148	NA	NA	NA	NA	NA	NA	NA	NA	NA
TRINITY_DN6735_c0_g1	8.14	NA	NA	NA	NA	NA	NA	NA	NA	NA
TRINITY_DN303_c1_g2	8.139	NA	NA	NA	NA	NA	NA	NA	NA	NA
TRINITY_DN1044_c1_g1	8.139	NA	NA	NA	NA	NA	NA	NA	NA	NA
TRINITY_DN2587_c3_g1	8.135	NA	NA	NA	NA	NA	NA	NA	NA	NA
TRINITY_DN246_c9_g1	8.134	NA	NA	NA	NA	NA	NA	NA	NA	NA
TRINITY_DN10291_c1_g1	8.126	NA	NA	NA	NA	NA	NA	NA	NA	NA
TRINITY_DN10434_c0_g1	8.112	NA	NA	NA	NA	NA	NA	NA	NA	NA
TRINITY_DN4684_c0_g1	8.108	NA	NA	NA	NA	NA	NA	NA	NA	NA
TRINITY_DN8005_c4_g1	8.108	NA	NA	NA	NA	NA	NA	NA	NA	NA
TRINITY_DN10377_c0_g1	8.104	NA	NA	NA	NA	NA	NA	NA	NA	NA
TRINITY_DN49639_c0_g1	8.104	NA	NA	NA	NA	NA	NA	NA	NA	NA
TRINITY_DN2310_c2_g1	8.1	NA	NA	NA	NA	NA	NA	NA	NA	NA
TRINITY_DN3722_c3_g2	8.096	NA	NA	NA	NA	NA	NA	NA	NA	NA
TRINITY_DN73_c2_g1	8.077	NA	NA	NA	NA	NA	NA	NA	NA	NA
TRINITY_DN1115_c2_g2	8.076	NA	NA	NA	NA	NA	NA	NA	NA	NA
TRINITY_DN2972_c2_g1	8.072	NA	NA	NA	NA	NA	NA	NA	NA	NA
TRINITY_DN66837_c0_g1	8.069	NA	NA	NA	NA	NA	NA	NA	NA	NA
TRINITY_DN307_c15_g1	8.067	NA	NA	NA	NA	NA	NA	NA	NA	NA
TRINITY_DN10559_c0_g1	8.057	NA	NA	NA	NA	NA	NA	NA	NA	NA
TRINITY_DN2330_c0_g1	8.057	NA	NA	NA	NA	NA	NA	NA	NA	NA
TRINITY_DN12050_c0_g1	8.055	TRINITY_DN12050_c0_g1_i2.p3	355-20[-]	AROA_ARATH^AROA_ARATH^Q:222-1511,H:83-520^66.591%ID^E:0^RecName: Full=3-phosphoshikimate 1-carboxyvinyltransferase, chloroplastic;^Eukaryota; Viridiplantae; Streptophyta; Embryophyta; Tracheophyta; Spermatophyta; Magnoliopsida; eudicotyledons; Gunneridae; Pentapetalae; rosids; malvids; Brassicales; Brassicaceae; Camelineae; Arabidopsis	.	.	KEGG:ath:AT2G45300	GO:0009507^cellular_component^chloroplast`GO:0009570^cellular_component^chloroplast stroma`GO:0003866^molecular_function^3-phosphoshikimate 1-carboxyvinyltransferase activity`GO:0009073^biological_process^aromatic amino acid family biosynthetic process`GO:0008652^biological_process^amino acid biosynthetic process`GO:0009423^biological_process^chorismate biosynthetic process	.	.
TRINITY_DN12050_c0_g1	8.055	TRINITY_DN12050_c0_g1_i2.p1	3-1514[+]	AROA_ARATH^AROA_ARATH^Q:222-1511,H:83-520^66.591%ID^E:0^RecName: Full=3-phosphoshikimate 1-carboxyvinyltransferase, chloroplastic;^Eukaryota; Viridiplantae; Streptophyta; Embryophyta; Tracheophyta; Spermatophyta; Magnoliopsida; eudicotyledons; Gunneridae; Pentapetalae; rosids; malvids; Brassicales; Brassicaceae; Camelineae; Arabidopsis	AROA_ARATH^AROA_ARATH^Q:71-503,H:80-520^66.366%ID^E:0^RecName: Full=3-phosphoshikimate 1-carboxyvinyltransferase, chloroplastic;^Eukaryota; Viridiplantae; Streptophyta; Embryophyta; Tracheophyta; Spermatophyta; Magnoliopsida; eudicotyledons; Gunneridae; Pentapetalae; rosids; malvids; Brassicales; Brassicaceae; Camelineae; Arabidopsis	PF00275.23^EPSP_synthase^EPSP synthase (3-phosphoshikimate 1-carboxyvinyltransferase)^75-497^E:3.1e-144	KEGG:ath:AT2G45300	GO:0009507^cellular_component^chloroplast`GO:0009570^cellular_component^chloroplast stroma`GO:0003866^molecular_function^3-phosphoshikimate 1-carboxyvinyltransferase activity`GO:0009073^biological_process^aromatic amino acid family biosynthetic process`GO:0008652^biological_process^amino acid biosynthetic process`GO:0009423^biological_process^chorismate biosynthetic process	GO:0009507^cellular_component^chloroplast`GO:0009570^cellular_component^chloroplast stroma`GO:0003866^molecular_function^3-phosphoshikimate 1-carboxyvinyltransferase activity`GO:0009073^biological_process^aromatic amino acid family biosynthetic process`GO:0008652^biological_process^amino acid biosynthetic process`GO:0009423^biological_process^chorismate biosynthetic process	GO:0016765^molecular_function^transferase activity, transferring alkyl or aryl (other than methyl) groups
TRINITY_DN12050_c0_g1	8.055	TRINITY_DN12050_c0_g1_i2.p2	1388-1017[-]	AROA_ARATH^AROA_ARATH^Q:222-1511,H:83-520^66.591%ID^E:0^RecName: Full=3-phosphoshikimate 1-carboxyvinyltransferase, chloroplastic;^Eukaryota; Viridiplantae; Streptophyta; Embryophyta; Tracheophyta; Spermatophyta; Magnoliopsida; eudicotyledons; Gunneridae; Pentapetalae; rosids; malvids; Brassicales; Brassicaceae; Camelineae; Arabidopsis	.	.	KEGG:ath:AT2G45300	GO:0009507^cellular_component^chloroplast`GO:0009570^cellular_component^chloroplast stroma`GO:0003866^molecular_function^3-phosphoshikimate 1-carboxyvinyltransferase activity`GO:0009073^biological_process^aromatic amino acid family biosynthetic process`GO:0008652^biological_process^amino acid biosynthetic process`GO:0009423^biological_process^chorismate biosynthetic process	.	.
TRINITY_DN1390_c0_g1	8.049	NA	NA	NA	NA	NA	NA	NA	NA	NA
TRINITY_DN70608_c0_g1	8.044	NA	NA	NA	NA	NA	NA	NA	NA	NA
TRINITY_DN827_c6_g1	8.042	NA	NA	NA	NA	NA	NA	NA	NA	NA
TRINITY_DN6627_c2_g2	8.042	NA	NA	NA	NA	NA	NA	NA	NA	NA
TRINITY_DN30226_c2_g1	8.039	NA	NA	NA	NA	NA	NA	NA	NA	NA
TRINITY_DN39506_c1_g1	8.039	NA	NA	NA	NA	NA	NA	NA	NA	NA
TRINITY_DN3311_c5_g1	8.037	NA	NA	NA	NA	NA	NA	NA	NA	NA
TRINITY_DN6883_c0_g1	8.029	NA	NA	NA	NA	NA	NA	NA	NA	NA
TRINITY_DN41097_c0_g1	8.02	NA	NA	NA	NA	NA	NA	NA	NA	NA
TRINITY_DN3110_c1_g3	8.014	NA	NA	NA	NA	NA	NA	NA	NA	NA
TRINITY_DN62011_c0_g1	8.01	NA	NA	NA	NA	NA	NA	NA	NA	NA
TRINITY_DN2545_c4_g1	8.008	NA	NA	NA	NA	NA	NA	NA	NA	NA
TRINITY_DN37299_c6_g1	7.995	NA	NA	NA	NA	NA	NA	NA	NA	NA
TRINITY_DN17893_c1_g1	7.994	NA	NA	NA	NA	NA	NA	NA	NA	NA
TRINITY_DN1100_c1_g2	7.989	NA	NA	NA	NA	NA	NA	NA	NA	NA
TRINITY_DN15529_c0_g1	7.987	NA	NA	NA	NA	NA	NA	NA	NA	NA
TRINITY_DN52967_c0_g1	7.986	NA	NA	NA	NA	NA	NA	NA	NA	NA
TRINITY_DN3899_c1_g1	7.979	NA	NA	NA	NA	NA	NA	NA	NA	NA
TRINITY_DN32917_c0_g3	7.973	NA	NA	NA	NA	NA	NA	NA	NA	NA
TRINITY_DN152_c0_g1	7.967	NA	NA	NA	NA	NA	NA	NA	NA	NA
TRINITY_DN10607_c7_g1	7.967	NA	NA	NA	NA	NA	NA	NA	NA	NA
TRINITY_DN3957_c0_g1	7.966	NA	NA	NA	NA	NA	NA	NA	NA	NA
TRINITY_DN71603_c0_g1	7.938	NA	NA	NA	NA	NA	NA	NA	NA	NA
TRINITY_DN1092_c0_g1	7.933	NA	NA	NA	NA	NA	NA	NA	NA	NA
TRINITY_DN4288_c0_g1	7.922	NA	NA	NA	NA	NA	NA	NA	NA	NA
TRINITY_DN45986_c3_g1	7.918	NA	NA	NA	NA	NA	NA	NA	NA	NA
TRINITY_DN298_c1_g1	7.912	NA	NA	NA	NA	NA	NA	NA	NA	NA
TRINITY_DN17177_c0_g1	7.907	NA	NA	NA	NA	NA	NA	NA	NA	NA
TRINITY_DN40471_c0_g1	7.907	NA	NA	NA	NA	NA	NA	NA	NA	NA
TRINITY_DN3937_c1_g1	7.906	NA	NA	NA	NA	NA	NA	NA	NA	NA
TRINITY_DN3744_c0_g1	7.898	NA	NA	NA	NA	NA	NA	NA	NA	NA
TRINITY_DN2844_c0_g1	7.898	NA	NA	NA	NA	NA	NA	NA	NA	NA
TRINITY_DN8399_c0_g1	7.893	NA	NA	NA	NA	NA	NA	NA	NA	NA
TRINITY_DN52869_c0_g1	7.888	NA	NA	NA	NA	NA	NA	NA	NA	NA
TRINITY_DN2395_c0_g1	7.88	NA	NA	NA	NA	NA	NA	NA	NA	NA
TRINITY_DN11821_c0_g1	7.876	NA	NA	NA	NA	NA	NA	NA	NA	NA
TRINITY_DN3770_c0_g1	7.876	NA	NA	NA	NA	NA	NA	NA	NA	NA
TRINITY_DN1600_c0_g1	7.869	NA	NA	NA	NA	NA	NA	NA	NA	NA
TRINITY_DN730_c1_g1	7.857	NA	NA	NA	NA	NA	NA	NA	NA	NA
TRINITY_DN814_c0_g1	7.856	NA	NA	NA	NA	NA	NA	NA	NA	NA
TRINITY_DN1156_c2_g1	7.843	NA	NA	NA	NA	NA	NA	NA	NA	NA
TRINITY_DN573_c2_g1	7.84	NA	NA	NA	NA	NA	NA	NA	NA	NA
TRINITY_DN9898_c0_g1	7.839	NA	NA	NA	NA	NA	NA	NA	NA	NA
TRINITY_DN2213_c3_g2	7.825	NA	NA	NA	NA	NA	NA	NA	NA	NA
TRINITY_DN3440_c0_g1	7.821	NA	NA	NA	NA	NA	NA	NA	NA	NA
TRINITY_DN17513_c0_g1	7.814	TRINITY_DN17513_c0_g1_i1.p1	1-327[+]	.	.	.	.	.	.	.
TRINITY_DN3992_c4_g1	7.812	NA	NA	NA	NA	NA	NA	NA	NA	NA
TRINITY_DN1423_c1_g3	7.812	NA	NA	NA	NA	NA	NA	NA	NA	NA
TRINITY_DN67044_c0_g1	7.808	NA	NA	NA	NA	NA	NA	NA	NA	NA
TRINITY_DN55271_c0_g1	7.807	NA	NA	NA	NA	NA	NA	NA	NA	NA
TRINITY_DN7934_c0_g1	7.803	NA	NA	NA	NA	NA	NA	NA	NA	NA
TRINITY_DN606_c0_g1	7.803	NA	NA	NA	NA	NA	NA	NA	NA	NA
TRINITY_DN7240_c0_g1	7.79	NA	NA	NA	NA	NA	NA	NA	NA	NA
TRINITY_DN44973_c1_g1	7.789	NA	NA	NA	NA	NA	NA	NA	NA	NA
TRINITY_DN10709_c0_g1	7.788	NA	NA	NA	NA	NA	NA	NA	NA	NA
TRINITY_DN41461_c2_g1	7.787	NA	NA	NA	NA	NA	NA	NA	NA	NA
TRINITY_DN5538_c4_g1	7.785	NA	NA	NA	NA	NA	NA	NA	NA	NA
TRINITY_DN363_c0_g1	7.783	NA	NA	NA	NA	NA	NA	NA	NA	NA
TRINITY_DN1498_c3_g1	7.781	NA	NA	NA	NA	NA	NA	NA	NA	NA
TRINITY_DN6814_c0_g1	7.78	NA	NA	NA	NA	NA	NA	NA	NA	NA
TRINITY_DN37514_c0_g1	7.777	NA	NA	NA	NA	NA	NA	NA	NA	NA
TRINITY_DN39678_c0_g1	7.776	NA	NA	NA	NA	NA	NA	NA	NA	NA
TRINITY_DN2392_c1_g1	7.774	NA	NA	NA	NA	NA	NA	NA	NA	NA
TRINITY_DN2880_c0_g1	7.771	NA	NA	NA	NA	NA	NA	NA	NA	NA
TRINITY_DN14990_c0_g1	7.767	NA	NA	NA	NA	NA	NA	NA	NA	NA
TRINITY_DN11716_c0_g1	7.767	NA	NA	NA	NA	NA	NA	NA	NA	NA
TRINITY_DN7894_c0_g1	7.751	NA	NA	NA	NA	NA	NA	NA	NA	NA
TRINITY_DN1080_c1_g1	7.748	NA	NA	NA	NA	NA	NA	NA	NA	NA
TRINITY_DN1224_c3_g1	7.743	NA	NA	NA	NA	NA	NA	NA	NA	NA
TRINITY_DN1459_c4_g1	7.741	NA	NA	NA	NA	NA	NA	NA	NA	NA
TRINITY_DN12501_c1_g2	7.741	NA	NA	NA	NA	NA	NA	NA	NA	NA
TRINITY_DN10556_c2_g1	7.74	NA	NA	NA	NA	NA	NA	NA	NA	NA
TRINITY_DN6350_c2_g2	7.74	NA	NA	NA	NA	NA	NA	NA	NA	NA
TRINITY_DN19126_c0_g1	7.737	NA	NA	NA	NA	NA	NA	NA	NA	NA
TRINITY_DN61491_c0_g1	7.736	NA	NA	NA	NA	NA	NA	NA	NA	NA
TRINITY_DN664_c3_g1	7.735	NA	NA	NA	NA	NA	NA	NA	NA	NA
TRINITY_DN5069_c0_g1	7.728	NA	NA	NA	NA	NA	NA	NA	NA	NA
TRINITY_DN2104_c0_g1	7.724	NA	NA	NA	NA	NA	NA	NA	NA	NA
TRINITY_DN4650_c0_g3	7.714	NA	NA	NA	NA	NA	NA	NA	NA	NA
TRINITY_DN4691_c3_g2	7.712	NA	NA	NA	NA	NA	NA	NA	NA	NA
TRINITY_DN2429_c0_g2	7.696	NA	NA	NA	NA	NA	NA	NA	NA	NA
TRINITY_DN8928_c0_g2	7.693	NA	NA	NA	NA	NA	NA	NA	NA	NA
TRINITY_DN1139_c0_g1	7.692	NA	NA	NA	NA	NA	NA	NA	NA	NA
TRINITY_DN79_c12_g1	7.691	NA	NA	NA	NA	NA	NA	NA	NA	NA
TRINITY_DN5245_c0_g2	7.684	NA	NA	NA	NA	NA	NA	NA	NA	NA
TRINITY_DN1329_c2_g1	7.683	NA	NA	NA	NA	NA	NA	NA	NA	NA
TRINITY_DN3314_c0_g1	7.679	NA	NA	NA	NA	NA	NA	NA	NA	NA
TRINITY_DN343_c0_g1	7.673	NA	NA	NA	NA	NA	NA	NA	NA	NA
TRINITY_DN5128_c0_g3	7.663	NA	NA	NA	NA	NA	NA	NA	NA	NA
TRINITY_DN6582_c1_g2	7.663	NA	NA	NA	NA	NA	NA	NA	NA	NA
TRINITY_DN3435_c0_g2	7.662	NA	NA	NA	NA	NA	NA	NA	NA	NA
TRINITY_DN4860_c0_g2	7.66	NA	NA	NA	NA	NA	NA	NA	NA	NA
TRINITY_DN1431_c1_g1	7.659	NA	NA	NA	NA	NA	NA	NA	NA	NA
TRINITY_DN35651_c0_g1	7.657	NA	NA	NA	NA	NA	NA	NA	NA	NA
TRINITY_DN2896_c3_g1	7.656	NA	NA	NA	NA	NA	NA	NA	NA	NA
TRINITY_DN1404_c1_g3	7.652	NA	NA	NA	NA	NA	NA	NA	NA	NA
TRINITY_DN5516_c0_g1	7.647	NA	NA	NA	NA	NA	NA	NA	NA	NA
TRINITY_DN6272_c0_g1	7.64	NA	NA	NA	NA	NA	NA	NA	NA	NA
TRINITY_DN695_c3_g1	7.64	NA	NA	NA	NA	NA	NA	NA	NA	NA
TRINITY_DN474_c2_g1	7.636	NA	NA	NA	NA	NA	NA	NA	NA	NA
TRINITY_DN10860_c0_g1	7.633	NA	NA	NA	NA	NA	NA	NA	NA	NA
TRINITY_DN322_c2_g1	7.63	NA	NA	NA	NA	NA	NA	NA	NA	NA
TRINITY_DN7385_c0_g2	7.63	NA	NA	NA	NA	NA	NA	NA	NA	NA
TRINITY_DN587_c6_g1	7.629	NA	NA	NA	NA	NA	NA	NA	NA	NA
TRINITY_DN558_c0_g2	7.626	NA	NA	NA	NA	NA	NA	NA	NA	NA
TRINITY_DN51_c1_g1	7.623	NA	NA	NA	NA	NA	NA	NA	NA	NA
TRINITY_DN3702_c1_g2	7.619	NA	NA	NA	NA	NA	NA	NA	NA	NA
TRINITY_DN5298_c4_g1	7.614	NA	NA	NA	NA	NA	NA	NA	NA	NA
TRINITY_DN12851_c0_g1	7.612	NA	NA	NA	NA	NA	NA	NA	NA	NA
TRINITY_DN240_c3_g4	7.605	NA	NA	NA	NA	NA	NA	NA	NA	NA
TRINITY_DN3068_c0_g3	7.603	NA	NA	NA	NA	NA	NA	NA	NA	NA
TRINITY_DN307_c2_g2	7.603	NA	NA	NA	NA	NA	NA	NA	NA	NA
TRINITY_DN6257_c0_g1	7.599	NA	NA	NA	NA	NA	NA	NA	NA	NA
TRINITY_DN12739_c0_g1	7.599	NA	NA	NA	NA	NA	NA	NA	NA	NA
TRINITY_DN10807_c0_g1	7.563	NA	NA	NA	NA	NA	NA	NA	NA	NA
TRINITY_DN7106_c0_g1	7.556	NA	NA	NA	NA	NA	NA	NA	NA	NA
TRINITY_DN20723_c0_g1	7.55	NA	NA	NA	NA	NA	NA	NA	NA	NA
TRINITY_DN73501_c0_g1	7.542	NA	NA	NA	NA	NA	NA	NA	NA	NA
TRINITY_DN126_c3_g2	7.541	NA	NA	NA	NA	NA	NA	NA	NA	NA
TRINITY_DN7071_c5_g1	7.535	NA	NA	NA	NA	NA	NA	NA	NA	NA
TRINITY_DN2236_c2_g2	7.528	NA	NA	NA	NA	NA	NA	NA	NA	NA
TRINITY_DN14308_c0_g1	7.525	NA	NA	NA	NA	NA	NA	NA	NA	NA
TRINITY_DN5589_c0_g1	7.523	NA	NA	NA	NA	NA	NA	NA	NA	NA
TRINITY_DN1100_c3_g1	7.517	NA	NA	NA	NA	NA	NA	NA	NA	NA
TRINITY_DN2206_c6_g1	7.512	NA	NA	NA	NA	NA	NA	NA	NA	NA
TRINITY_DN4849_c0_g3	7.506	NA	NA	NA	NA	NA	NA	NA	NA	NA
TRINITY_DN869_c1_g1	7.5	NA	NA	NA	NA	NA	NA	NA	NA	NA
TRINITY_DN1871_c2_g2	7.499	NA	NA	NA	NA	NA	NA	NA	NA	NA
TRINITY_DN3761_c0_g1	7.499	NA	NA	NA	NA	NA	NA	NA	NA	NA
TRINITY_DN66682_c0_g1	7.491	NA	NA	NA	NA	NA	NA	NA	NA	NA
TRINITY_DN1085_c3_g1	7.491	NA	NA	NA	NA	NA	NA	NA	NA	NA
TRINITY_DN3562_c0_g1	7.488	NA	NA	NA	NA	NA	NA	NA	NA	NA
TRINITY_DN29339_c0_g2	7.487	NA	NA	NA	NA	NA	NA	NA	NA	NA
TRINITY_DN14235_c0_g3	7.483	NA	NA	NA	NA	NA	NA	NA	NA	NA
TRINITY_DN7792_c6_g1	7.477	NA	NA	NA	NA	NA	NA	NA	NA	NA
TRINITY_DN54503_c0_g1	7.475	NA	NA	NA	NA	NA	NA	NA	NA	NA
TRINITY_DN5399_c1_g1	7.47	NA	NA	NA	NA	NA	NA	NA	NA	NA
TRINITY_DN8218_c0_g1	7.467	NA	NA	NA	NA	NA	NA	NA	NA	NA
TRINITY_DN2884_c0_g3	7.464	NA	NA	NA	NA	NA	NA	NA	NA	NA
TRINITY_DN42308_c0_g1	7.463	NA	NA	NA	NA	NA	NA	NA	NA	NA
TRINITY_DN14736_c4_g1	7.454	NA	NA	NA	NA	NA	NA	NA	NA	NA
TRINITY_DN7655_c0_g1	7.451	NA	NA	NA	NA	NA	NA	NA	NA	NA
TRINITY_DN763_c1_g1	7.451	NA	NA	NA	NA	NA	NA	NA	NA	NA
TRINITY_DN3334_c0_g1	7.446	NA	NA	NA	NA	NA	NA	NA	NA	NA
TRINITY_DN1376_c0_g1	7.445	NA	NA	NA	NA	NA	NA	NA	NA	NA
TRINITY_DN44875_c0_g1	7.44	NA	NA	NA	NA	NA	NA	NA	NA	NA
TRINITY_DN4300_c0_g1	7.436	NA	NA	NA	NA	NA	NA	NA	NA	NA
TRINITY_DN4529_c0_g1	7.429	NA	NA	NA	NA	NA	NA	NA	NA	NA
TRINITY_DN11024_c0_g2	7.425	NA	NA	NA	NA	NA	NA	NA	NA	NA
TRINITY_DN870_c7_g1	7.422	NA	NA	NA	NA	NA	NA	NA	NA	NA
TRINITY_DN20080_c0_g1	7.42	NA	NA	NA	NA	NA	NA	NA	NA	NA
TRINITY_DN6903_c0_g2	7.418	NA	NA	NA	NA	NA	NA	NA	NA	NA
TRINITY_DN15159_c0_g2	7.414	NA	NA	NA	NA	NA	NA	NA	NA	NA
TRINITY_DN11764_c0_g1	7.403	NA	NA	NA	NA	NA	NA	NA	NA	NA
TRINITY_DN2647_c0_g1	7.398	NA	NA	NA	NA	NA	NA	NA	NA	NA
TRINITY_DN28061_c1_g1	7.398	NA	NA	NA	NA	NA	NA	NA	NA	NA
TRINITY_DN1778_c3_g1	7.396	NA	NA	NA	NA	NA	NA	NA	NA	NA
TRINITY_DN8215_c0_g2	7.394	NA	NA	NA	NA	NA	NA	NA	NA	NA
TRINITY_DN61813_c0_g1	7.391	NA	NA	NA	NA	NA	NA	NA	NA	NA
TRINITY_DN13322_c0_g1	7.391	NA	NA	NA	NA	NA	NA	NA	NA	NA
TRINITY_DN2382_c0_g2	7.389	NA	NA	NA	NA	NA	NA	NA	NA	NA
TRINITY_DN23270_c0_g1	7.389	NA	NA	NA	NA	NA	NA	NA	NA	NA
TRINITY_DN2278_c0_g4	7.388	NA	NA	NA	NA	NA	NA	NA	NA	NA
TRINITY_DN6320_c1_g1	7.383	NA	NA	NA	NA	NA	NA	NA	NA	NA
TRINITY_DN70169_c0_g1	7.382	NA	NA	NA	NA	NA	NA	NA	NA	NA
TRINITY_DN5497_c0_g1	7.378	NA	NA	NA	NA	NA	NA	NA	NA	NA
TRINITY_DN1838_c2_g4	7.374	NA	NA	NA	NA	NA	NA	NA	NA	NA
TRINITY_DN73987_c0_g1	7.37	NA	NA	NA	NA	NA	NA	NA	NA	NA
TRINITY_DN52707_c0_g1	7.368	NA	NA	NA	NA	NA	NA	NA	NA	NA
TRINITY_DN2801_c4_g1	7.361	NA	NA	NA	NA	NA	NA	NA	NA	NA
TRINITY_DN1576_c1_g4	7.36	NA	NA	NA	NA	NA	NA	NA	NA	NA
TRINITY_DN294_c1_g2	7.359	NA	NA	NA	NA	NA	NA	NA	NA	NA
TRINITY_DN30816_c0_g1	7.358	NA	NA	NA	NA	NA	NA	NA	NA	NA
TRINITY_DN63449_c0_g1	7.357	NA	NA	NA	NA	NA	NA	NA	NA	NA
TRINITY_DN5453_c1_g4	7.356	NA	NA	NA	NA	NA	NA	NA	NA	NA
TRINITY_DN9056_c0_g1	7.349	NA	NA	NA	NA	NA	NA	NA	NA	NA
TRINITY_DN9129_c0_g2	7.348	NA	NA	NA	NA	NA	NA	NA	NA	NA
TRINITY_DN7135_c0_g1	7.346	NA	NA	NA	NA	NA	NA	NA	NA	NA
TRINITY_DN15626_c0_g1	7.344	NA	NA	NA	NA	NA	NA	NA	NA	NA
TRINITY_DN1135_c0_g1	7.342	NA	NA	NA	NA	NA	NA	NA	NA	NA
TRINITY_DN1616_c2_g1	7.336	NA	NA	NA	NA	NA	NA	NA	NA	NA
TRINITY_DN70455_c0_g1	7.333	NA	NA	NA	NA	NA	NA	NA	NA	NA
TRINITY_DN5523_c0_g2	7.331	NA	NA	NA	NA	NA	NA	NA	NA	NA
TRINITY_DN247_c3_g1	7.33	NA	NA	NA	NA	NA	NA	NA	NA	NA
TRINITY_DN67152_c0_g1	7.329	NA	NA	NA	NA	NA	NA	NA	NA	NA
TRINITY_DN1787_c11_g1	7.32	NA	NA	NA	NA	NA	NA	NA	NA	NA
TRINITY_DN1153_c2_g1	7.319	NA	NA	NA	NA	NA	NA	NA	NA	NA
TRINITY_DN71651_c0_g1	7.316	NA	NA	NA	NA	NA	NA	NA	NA	NA
TRINITY_DN2060_c0_g2	7.312	NA	NA	NA	NA	NA	NA	NA	NA	NA
TRINITY_DN9514_c0_g1	7.308	NA	NA	NA	NA	NA	NA	NA	NA	NA
TRINITY_DN2525_c0_g1	7.306	NA	NA	NA	NA	NA	NA	NA	NA	NA
TRINITY_DN2116_c4_g1	7.306	NA	NA	NA	NA	NA	NA	NA	NA	NA
TRINITY_DN16972_c1_g1	7.304	NA	NA	NA	NA	NA	NA	NA	NA	NA
TRINITY_DN19380_c0_g1	7.304	NA	NA	NA	NA	NA	NA	NA	NA	NA
TRINITY_DN10030_c0_g1	7.302	NA	NA	NA	NA	NA	NA	NA	NA	NA
TRINITY_DN1161_c1_g1	7.294	NA	NA	NA	NA	NA	NA	NA	NA	NA
TRINITY_DN60583_c0_g1	7.291	NA	NA	NA	NA	NA	NA	NA	NA	NA
TRINITY_DN11499_c0_g1	7.285	NA	NA	NA	NA	NA	NA	NA	NA	NA
TRINITY_DN32773_c0_g1	7.279	NA	NA	NA	NA	NA	NA	NA	NA	NA
TRINITY_DN13633_c0_g1	7.278	NA	NA	NA	NA	NA	NA	NA	NA	NA
TRINITY_DN41472_c0_g1	7.274	NA	NA	NA	NA	NA	NA	NA	NA	NA
TRINITY_DN13317_c1_g2	7.272	NA	NA	NA	NA	NA	NA	NA	NA	NA
TRINITY_DN434_c4_g2	7.266	NA	NA	NA	NA	NA	NA	NA	NA	NA
TRINITY_DN2654_c0_g1	7.265	NA	NA	NA	NA	NA	NA	NA	NA	NA
TRINITY_DN2402_c2_g2	7.263	NA	NA	NA	NA	NA	NA	NA	NA	NA
TRINITY_DN2261_c4_g1	7.261	NA	NA	NA	NA	NA	NA	NA	NA	NA
TRINITY_DN11067_c0_g1	7.253	NA	NA	NA	NA	NA	NA	NA	NA	NA
TRINITY_DN10034_c1_g1	7.249	NA	NA	NA	NA	NA	NA	NA	NA	NA
TRINITY_DN66108_c0_g1	7.247	NA	NA	NA	NA	NA	NA	NA	NA	NA
TRINITY_DN4768_c0_g1	7.247	NA	NA	NA	NA	NA	NA	NA	NA	NA
TRINITY_DN48129_c0_g1	7.242	NA	NA	NA	NA	NA	NA	NA	NA	NA
TRINITY_DN1456_c1_g1	7.241	NA	NA	NA	NA	NA	NA	NA	NA	NA
TRINITY_DN29166_c0_g1	7.233	NA	NA	NA	NA	NA	NA	NA	NA	NA
TRINITY_DN61982_c0_g1	7.233	NA	NA	NA	NA	NA	NA	NA	NA	NA
TRINITY_DN1668_c2_g1	7.229	NA	NA	NA	NA	NA	NA	NA	NA	NA
TRINITY_DN20054_c5_g1	7.229	NA	NA	NA	NA	NA	NA	NA	NA	NA
TRINITY_DN283_c9_g1	7.227	NA	NA	NA	NA	NA	NA	NA	NA	NA
TRINITY_DN4515_c2_g1	7.219	NA	NA	NA	NA	NA	NA	NA	NA	NA
TRINITY_DN301_c0_g1	7.218	NA	NA	NA	NA	NA	NA	NA	NA	NA
TRINITY_DN886_c2_g1	7.212	NA	NA	NA	NA	NA	NA	NA	NA	NA
TRINITY_DN4133_c2_g1	7.21	NA	NA	NA	NA	NA	NA	NA	NA	NA
TRINITY_DN1004_c3_g2	7.208	NA	NA	NA	NA	NA	NA	NA	NA	NA
TRINITY_DN18684_c0_g2	7.198	NA	NA	NA	NA	NA	NA	NA	NA	NA
TRINITY_DN9455_c3_g1	7.184	NA	NA	NA	NA	NA	NA	NA	NA	NA
TRINITY_DN2690_c0_g2	7.184	NA	NA	NA	NA	NA	NA	NA	NA	NA
TRINITY_DN16751_c2_g1	7.171	NA	NA	NA	NA	NA	NA	NA	NA	NA
TRINITY_DN5042_c0_g3	7.167	NA	NA	NA	NA	NA	NA	NA	NA	NA
TRINITY_DN315_c2_g1	7.163	NA	NA	NA	NA	NA	NA	NA	NA	NA
TRINITY_DN2045_c0_g1	7.162	NA	NA	NA	NA	NA	NA	NA	NA	NA
TRINITY_DN57208_c0_g1	7.162	NA	NA	NA	NA	NA	NA	NA	NA	NA
TRINITY_DN48118_c0_g1	7.162	NA	NA	NA	NA	NA	NA	NA	NA	NA
TRINITY_DN20939_c0_g1	7.16	NA	NA	NA	NA	NA	NA	NA	NA	NA
TRINITY_DN19434_c0_g1	7.16	NA	NA	NA	NA	NA	NA	NA	NA	NA
TRINITY_DN11822_c1_g1	7.16	NA	NA	NA	NA	NA	NA	NA	NA	NA
TRINITY_DN13061_c0_g1	7.159	NA	NA	NA	NA	NA	NA	NA	NA	NA
TRINITY_DN73427_c0_g1	7.159	NA	NA	NA	NA	NA	NA	NA	NA	NA
TRINITY_DN63641_c0_g1	7.155	NA	NA	NA	NA	NA	NA	NA	NA	NA
TRINITY_DN6215_c0_g1	7.154	NA	NA	NA	NA	NA	NA	NA	NA	NA
TRINITY_DN13558_c0_g1	7.153	NA	NA	NA	NA	NA	NA	NA	NA	NA
TRINITY_DN266_c5_g1	7.149	NA	NA	NA	NA	NA	NA	NA	NA	NA
TRINITY_DN4955_c1_g1	7.147	NA	NA	NA	NA	NA	NA	NA	NA	NA
TRINITY_DN1717_c7_g1	7.146	NA	NA	NA	NA	NA	NA	NA	NA	NA
TRINITY_DN2062_c0_g2	7.146	NA	NA	NA	NA	NA	NA	NA	NA	NA
TRINITY_DN13094_c0_g1	7.143	NA	NA	NA	NA	NA	NA	NA	NA	NA
TRINITY_DN3618_c10_g1	7.14	NA	NA	NA	NA	NA	NA	NA	NA	NA
TRINITY_DN5682_c0_g1	7.137	NA	NA	NA	NA	NA	NA	NA	NA	NA
TRINITY_DN70593_c0_g1	7.133	NA	NA	NA	NA	NA	NA	NA	NA	NA
TRINITY_DN4691_c7_g1	7.133	NA	NA	NA	NA	NA	NA	NA	NA	NA
TRINITY_DN13506_c0_g1	7.13	NA	NA	NA	NA	NA	NA	NA	NA	NA
TRINITY_DN1785_c0_g1	7.129	NA	NA	NA	NA	NA	NA	NA	NA	NA
TRINITY_DN11981_c0_g1	7.125	NA	NA	NA	NA	NA	NA	NA	NA	NA
TRINITY_DN4848_c1_g1	7.125	NA	NA	NA	NA	NA	NA	NA	NA	NA
TRINITY_DN1329_c12_g1	7.124	NA	NA	NA	NA	NA	NA	NA	NA	NA
TRINITY_DN66082_c0_g1	7.12	NA	NA	NA	NA	NA	NA	NA	NA	NA
TRINITY_DN2236_c0_g2	7.119	NA	NA	NA	NA	NA	NA	NA	NA	NA
TRINITY_DN2897_c0_g1	7.116	NA	NA	NA	NA	NA	NA	NA	NA	NA
TRINITY_DN3936_c0_g1	7.114	NA	NA	NA	NA	NA	NA	NA	NA	NA
TRINITY_DN1239_c2_g1	7.104	NA	NA	NA	NA	NA	NA	NA	NA	NA
TRINITY_DN605_c0_g2	7.101	NA	NA	NA	NA	NA	NA	NA	NA	NA
TRINITY_DN4524_c0_g3	7.1	NA	NA	NA	NA	NA	NA	NA	NA	NA
TRINITY_DN8505_c0_g2	7.091	NA	NA	NA	NA	NA	NA	NA	NA	NA
TRINITY_DN5698_c0_g3	7.087	NA	NA	NA	NA	NA	NA	NA	NA	NA
TRINITY_DN374_c0_g2	7.08	NA	NA	NA	NA	NA	NA	NA	NA	NA
TRINITY_DN58611_c0_g1	7.08	NA	NA	NA	NA	NA	NA	NA	NA	NA
TRINITY_DN14377_c1_g1	7.077	NA	NA	NA	NA	NA	NA	NA	NA	NA
TRINITY_DN20129_c2_g1	7.076	NA	NA	NA	NA	NA	NA	NA	NA	NA
TRINITY_DN29026_c0_g1	7.076	NA	NA	NA	NA	NA	NA	NA	NA	NA
TRINITY_DN3079_c0_g1	7.066	NA	NA	NA	NA	NA	NA	NA	NA	NA
TRINITY_DN5138_c0_g1	7.064	NA	NA	NA	NA	NA	NA	NA	NA	NA
TRINITY_DN9746_c0_g1	7.063	NA	NA	NA	NA	NA	NA	NA	NA	NA
TRINITY_DN1313_c0_g2	7.063	NA	NA	NA	NA	NA	NA	NA	NA	NA
TRINITY_DN3766_c0_g1	7.063	NA	NA	NA	NA	NA	NA	NA	NA	NA
TRINITY_DN6263_c1_g1	7.056	NA	NA	NA	NA	NA	NA	NA	NA	NA
TRINITY_DN5564_c1_g1	7.049	NA	NA	NA	NA	NA	NA	NA	NA	NA
TRINITY_DN11523_c0_g1	7.048	NA	NA	NA	NA	NA	NA	NA	NA	NA
TRINITY_DN14161_c2_g1	7.039	NA	NA	NA	NA	NA	NA	NA	NA	NA
TRINITY_DN1266_c0_g1	7.038	NA	NA	NA	NA	NA	NA	NA	NA	NA
TRINITY_DN2084_c0_g2	7.033	NA	NA	NA	NA	NA	NA	NA	NA	NA
TRINITY_DN3687_c0_g1	7.033	NA	NA	NA	NA	NA	NA	NA	NA	NA
TRINITY_DN2241_c2_g1	7.033	NA	NA	NA	NA	NA	NA	NA	NA	NA
TRINITY_DN447_c7_g1	7.024	NA	NA	NA	NA	NA	NA	NA	NA	NA
TRINITY_DN2741_c0_g2	7.022	NA	NA	NA	NA	NA	NA	NA	NA	NA
TRINITY_DN4669_c4_g1	7.017	NA	NA	NA	NA	NA	NA	NA	NA	NA
TRINITY_DN2610_c3_g2	7.001	NA	NA	NA	NA	NA	NA	NA	NA	NA
TRINITY_DN1709_c5_g1	6.995	NA	NA	NA	NA	NA	NA	NA	NA	NA
TRINITY_DN5602_c0_g1	6.994	NA	NA	NA	NA	NA	NA	NA	NA	NA
TRINITY_DN10129_c1_g4	6.993	NA	NA	NA	NA	NA	NA	NA	NA	NA
TRINITY_DN1790_c7_g1	6.993	NA	NA	NA	NA	NA	NA	NA	NA	NA
TRINITY_DN57500_c0_g1	6.978	NA	NA	NA	NA	NA	NA	NA	NA	NA
TRINITY_DN751_c0_g1	6.971	NA	NA	NA	NA	NA	NA	NA	NA	NA
TRINITY_DN13848_c0_g1	6.966	NA	NA	NA	NA	NA	NA	NA	NA	NA
TRINITY_DN504_c9_g1	6.965	NA	NA	NA	NA	NA	NA	NA	NA	NA
TRINITY_DN5992_c1_g1	6.964	NA	NA	NA	NA	NA	NA	NA	NA	NA
TRINITY_DN441_c1_g1	6.96	NA	NA	NA	NA	NA	NA	NA	NA	NA
TRINITY_DN16567_c0_g1	6.959	NA	NA	NA	NA	NA	NA	NA	NA	NA
TRINITY_DN1253_c1_g7	6.953	NA	NA	NA	NA	NA	NA	NA	NA	NA
TRINITY_DN3239_c1_g3	6.952	NA	NA	NA	NA	NA	NA	NA	NA	NA
TRINITY_DN20245_c0_g1	6.951	NA	NA	NA	NA	NA	NA	NA	NA	NA
TRINITY_DN270_c2_g1	6.95	NA	NA	NA	NA	NA	NA	NA	NA	NA
TRINITY_DN456_c2_g1	6.95	NA	NA	NA	NA	NA	NA	NA	NA	NA
TRINITY_DN15800_c0_g1	6.943	NA	NA	NA	NA	NA	NA	NA	NA	NA
TRINITY_DN40891_c1_g1	6.935	NA	NA	NA	NA	NA	NA	NA	NA	NA
TRINITY_DN9445_c1_g1	6.924	NA	NA	NA	NA	NA	NA	NA	NA	NA
TRINITY_DN832_c4_g1	6.92	NA	NA	NA	NA	NA	NA	NA	NA	NA
TRINITY_DN3239_c1_g2	6.914	NA	NA	NA	NA	NA	NA	NA	NA	NA
TRINITY_DN3203_c2_g1	6.912	NA	NA	NA	NA	NA	NA	NA	NA	NA
TRINITY_DN878_c0_g1	6.907	NA	NA	NA	NA	NA	NA	NA	NA	NA
TRINITY_DN764_c0_g1	6.905	NA	NA	NA	NA	NA	NA	NA	NA	NA
TRINITY_DN6777_c1_g1	6.903	NA	NA	NA	NA	NA	NA	NA	NA	NA
TRINITY_DN7108_c5_g1	6.9	NA	NA	NA	NA	NA	NA	NA	NA	NA
TRINITY_DN1486_c1_g1	6.899	NA	NA	NA	NA	NA	NA	NA	NA	NA
TRINITY_DN5305_c0_g2	6.899	NA	NA	NA	NA	NA	NA	NA	NA	NA
TRINITY_DN8848_c0_g1	6.896	NA	NA	NA	NA	NA	NA	NA	NA	NA
TRINITY_DN9056_c0_g2	6.896	NA	NA	NA	NA	NA	NA	NA	NA	NA
TRINITY_DN514_c2_g1	6.894	NA	NA	NA	NA	NA	NA	NA	NA	NA
TRINITY_DN3275_c4_g2	6.894	NA	NA	NA	NA	NA	NA	NA	NA	NA
TRINITY_DN1494_c0_g1	6.893	NA	NA	NA	NA	NA	NA	NA	NA	NA
TRINITY_DN185_c0_g1	6.892	NA	NA	NA	NA	NA	NA	NA	NA	NA
TRINITY_DN17801_c0_g1	6.888	NA	NA	NA	NA	NA	NA	NA	NA	NA
TRINITY_DN39550_c0_g1	6.887	NA	NA	NA	NA	NA	NA	NA	NA	NA
TRINITY_DN1042_c1_g2	6.878	NA	NA	NA	NA	NA	NA	NA	NA	NA
TRINITY_DN1700_c5_g2	6.873	NA	NA	NA	NA	NA	NA	NA	NA	NA
TRINITY_DN749_c0_g1	6.871	NA	NA	NA	NA	NA	NA	NA	NA	NA
TRINITY_DN322_c1_g1	6.87	NA	NA	NA	NA	NA	NA	NA	NA	NA
TRINITY_DN15894_c0_g1	6.868	NA	NA	NA	NA	NA	NA	NA	NA	NA
TRINITY_DN13425_c0_g1	6.863	NA	NA	NA	NA	NA	NA	NA	NA	NA
TRINITY_DN22339_c4_g1	6.861	NA	NA	NA	NA	NA	NA	NA	NA	NA
TRINITY_DN3183_c0_g1	6.861	NA	NA	NA	NA	NA	NA	NA	NA	NA
TRINITY_DN41272_c1_g3	6.854	NA	NA	NA	NA	NA	NA	NA	NA	NA
TRINITY_DN66267_c0_g1	6.85	NA	NA	NA	NA	NA	NA	NA	NA	NA
TRINITY_DN5572_c9_g1	6.847	NA	NA	NA	NA	NA	NA	NA	NA	NA
TRINITY_DN20283_c0_g3	6.844	NA	NA	NA	NA	NA	NA	NA	NA	NA
TRINITY_DN13928_c0_g1	6.841	NA	NA	NA	NA	NA	NA	NA	NA	NA
TRINITY_DN8562_c0_g1	6.839	NA	NA	NA	NA	NA	NA	NA	NA	NA
TRINITY_DN889_c0_g3	6.837	NA	NA	NA	NA	NA	NA	NA	NA	NA
TRINITY_DN48290_c0_g1	6.828	NA	NA	NA	NA	NA	NA	NA	NA	NA
TRINITY_DN2712_c0_g1	6.81	NA	NA	NA	NA	NA	NA	NA	NA	NA
TRINITY_DN39162_c2_g1	6.806	NA	NA	NA	NA	NA	NA	NA	NA	NA
TRINITY_DN7919_c0_g1	6.805	NA	NA	NA	NA	NA	NA	NA	NA	NA
TRINITY_DN1080_c4_g1	6.802	NA	NA	NA	NA	NA	NA	NA	NA	NA
TRINITY_DN442_c0_g1	6.8	NA	NA	NA	NA	NA	NA	NA	NA	NA
TRINITY_DN13952_c2_g1	6.797	NA	NA	NA	NA	NA	NA	NA	NA	NA
TRINITY_DN863_c4_g1	6.789	NA	NA	NA	NA	NA	NA	NA	NA	NA
TRINITY_DN4823_c0_g1	6.784	NA	NA	NA	NA	NA	NA	NA	NA	NA
TRINITY_DN2190_c0_g1	6.784	NA	NA	NA	NA	NA	NA	NA	NA	NA
TRINITY_DN2649_c1_g2	6.781	NA	NA	NA	NA	NA	NA	NA	NA	NA
TRINITY_DN1486_c5_g1	6.781	NA	NA	NA	NA	NA	NA	NA	NA	NA
TRINITY_DN1366_c0_g1	6.777	NA	NA	NA	NA	NA	NA	NA	NA	NA
TRINITY_DN15018_c0_g1	6.775	NA	NA	NA	NA	NA	NA	NA	NA	NA
TRINITY_DN2796_c1_g1	6.773	NA	NA	NA	NA	NA	NA	NA	NA	NA
TRINITY_DN4982_c0_g1	6.772	NA	NA	NA	NA	NA	NA	NA	NA	NA
TRINITY_DN3808_c0_g1	6.77	NA	NA	NA	NA	NA	NA	NA	NA	NA
TRINITY_DN1830_c1_g2	6.768	NA	NA	NA	NA	NA	NA	NA	NA	NA
TRINITY_DN783_c0_g1	6.768	NA	NA	NA	NA	NA	NA	NA	NA	NA
TRINITY_DN829_c0_g1	6.766	NA	NA	NA	NA	NA	NA	NA	NA	NA
TRINITY_DN1521_c1_g1	6.762	NA	NA	NA	NA	NA	NA	NA	NA	NA
TRINITY_DN68429_c0_g1	6.76	NA	NA	NA	NA	NA	NA	NA	NA	NA
TRINITY_DN20527_c0_g2	6.759	NA	NA	NA	NA	NA	NA	NA	NA	NA
TRINITY_DN3079_c0_g2	6.75	NA	NA	NA	NA	NA	NA	NA	NA	NA
TRINITY_DN66021_c0_g1	6.749	NA	NA	NA	NA	NA	NA	NA	NA	NA
TRINITY_DN9902_c0_g2	6.745	NA	NA	NA	NA	NA	NA	NA	NA	NA
TRINITY_DN1294_c0_g1	6.742	NA	NA	NA	NA	NA	NA	NA	NA	NA
TRINITY_DN50_c1_g4	6.742	NA	NA	NA	NA	NA	NA	NA	NA	NA
TRINITY_DN456_c2_g2	6.739	NA	NA	NA	NA	NA	NA	NA	NA	NA
TRINITY_DN11537_c0_g1	6.735	NA	NA	NA	NA	NA	NA	NA	NA	NA
TRINITY_DN447_c1_g1	6.725	NA	NA	NA	NA	NA	NA	NA	NA	NA
TRINITY_DN40169_c1_g1	6.722	NA	NA	NA	NA	NA	NA	NA	NA	NA
TRINITY_DN8784_c1_g1	6.718	NA	NA	NA	NA	NA	NA	NA	NA	NA
TRINITY_DN5484_c0_g1	6.717	NA	NA	NA	NA	NA	NA	NA	NA	NA
TRINITY_DN1109_c0_g1	6.712	NA	NA	NA	NA	NA	NA	NA	NA	NA
TRINITY_DN9805_c0_g1	6.71	NA	NA	NA	NA	NA	NA	NA	NA	NA
TRINITY_DN3936_c0_g2	6.7	NA	NA	NA	NA	NA	NA	NA	NA	NA
TRINITY_DN3616_c0_g1	6.699	NA	NA	NA	NA	NA	NA	NA	NA	NA
TRINITY_DN470_c0_g1	6.695	NA	NA	NA	NA	NA	NA	NA	NA	NA
TRINITY_DN6954_c0_g1	6.692	NA	NA	NA	NA	NA	NA	NA	NA	NA
TRINITY_DN6662_c0_g2	6.692	NA	NA	NA	NA	NA	NA	NA	NA	NA
TRINITY_DN2895_c0_g1	6.686	NA	NA	NA	NA	NA	NA	NA	NA	NA
TRINITY_DN61664_c0_g1	6.68	NA	NA	NA	NA	NA	NA	NA	NA	NA
TRINITY_DN1360_c6_g1	6.679	NA	NA	NA	NA	NA	NA	NA	NA	NA
TRINITY_DN21729_c8_g1	6.678	NA	NA	NA	NA	NA	NA	NA	NA	NA
TRINITY_DN6151_c0_g2	6.676	NA	NA	NA	NA	NA	NA	NA	NA	NA
TRINITY_DN5623_c0_g1	6.673	NA	NA	NA	NA	NA	NA	NA	NA	NA
TRINITY_DN10377_c1_g1	6.672	NA	NA	NA	NA	NA	NA	NA	NA	NA
TRINITY_DN13159_c1_g2	6.67	NA	NA	NA	NA	NA	NA	NA	NA	NA
TRINITY_DN10185_c0_g1	6.668	NA	NA	NA	NA	NA	NA	NA	NA	NA
TRINITY_DN142_c0_g4	6.665	NA	NA	NA	NA	NA	NA	NA	NA	NA
TRINITY_DN6782_c0_g2	6.66	NA	NA	NA	NA	NA	NA	NA	NA	NA
TRINITY_DN157_c0_g2	6.659	NA	NA	NA	NA	NA	NA	NA	NA	NA
TRINITY_DN176_c1_g1	6.656	NA	NA	NA	NA	NA	NA	NA	NA	NA
TRINITY_DN103_c0_g1	6.647	NA	NA	NA	NA	NA	NA	NA	NA	NA
TRINITY_DN390_c1_g6	6.647	NA	NA	NA	NA	NA	NA	NA	NA	NA
TRINITY_DN3971_c0_g1	6.645	NA	NA	NA	NA	NA	NA	NA	NA	NA
TRINITY_DN303_c5_g1	6.642	NA	NA	NA	NA	NA	NA	NA	NA	NA
TRINITY_DN5852_c1_g1	6.64	NA	NA	NA	NA	NA	NA	NA	NA	NA
TRINITY_DN596_c2_g1	6.635	NA	NA	NA	NA	NA	NA	NA	NA	NA
TRINITY_DN3393_c2_g1	6.634	NA	NA	NA	NA	NA	NA	NA	NA	NA
TRINITY_DN6863_c3_g1	6.631	NA	NA	NA	NA	NA	NA	NA	NA	NA
TRINITY_DN298_c2_g3	6.627	NA	NA	NA	NA	NA	NA	NA	NA	NA
TRINITY_DN10377_c0_g2	6.627	NA	NA	NA	NA	NA	NA	NA	NA	NA
TRINITY_DN1587_c4_g1	6.626	NA	NA	NA	NA	NA	NA	NA	NA	NA
TRINITY_DN3390_c2_g2	6.622	NA	NA	NA	NA	NA	NA	NA	NA	NA
TRINITY_DN4657_c0_g2	6.621	NA	NA	NA	NA	NA	NA	NA	NA	NA
TRINITY_DN2869_c0_g2	6.621	NA	NA	NA	NA	NA	NA	NA	NA	NA
TRINITY_DN1996_c0_g2	6.617	NA	NA	NA	NA	NA	NA	NA	NA	NA
TRINITY_DN8310_c6_g1	6.611	NA	NA	NA	NA	NA	NA	NA	NA	NA
TRINITY_DN4673_c1_g1	6.605	NA	NA	NA	NA	NA	NA	NA	NA	NA
TRINITY_DN66124_c0_g1	6.6	NA	NA	NA	NA	NA	NA	NA	NA	NA
TRINITY_DN66219_c0_g1	6.599	NA	NA	NA	NA	NA	NA	NA	NA	NA
TRINITY_DN5092_c0_g2	6.597	NA	NA	NA	NA	NA	NA	NA	NA	NA
TRINITY_DN5269_c1_g1	6.593	NA	NA	NA	NA	NA	NA	NA	NA	NA
TRINITY_DN9385_c0_g1	6.588	NA	NA	NA	NA	NA	NA	NA	NA	NA
TRINITY_DN411_c3_g1	6.588	NA	NA	NA	NA	NA	NA	NA	NA	NA
TRINITY_DN13231_c0_g1	6.584	NA	NA	NA	NA	NA	NA	NA	NA	NA
TRINITY_DN14996_c0_g1	6.584	NA	NA	NA	NA	NA	NA	NA	NA	NA
TRINITY_DN3299_c1_g1	6.581	NA	NA	NA	NA	NA	NA	NA	NA	NA
TRINITY_DN5963_c3_g1	6.577	NA	NA	NA	NA	NA	NA	NA	NA	NA
TRINITY_DN777_c1_g6	6.577	NA	NA	NA	NA	NA	NA	NA	NA	NA
TRINITY_DN1760_c8_g1	6.576	NA	NA	NA	NA	NA	NA	NA	NA	NA
TRINITY_DN827_c5_g1	6.575	NA	NA	NA	NA	NA	NA	NA	NA	NA
TRINITY_DN5035_c0_g3	6.561	NA	NA	NA	NA	NA	NA	NA	NA	NA
TRINITY_DN16378_c0_g1	6.561	NA	NA	NA	NA	NA	NA	NA	NA	NA
TRINITY_DN92_c7_g1	6.56	NA	NA	NA	NA	NA	NA	NA	NA	NA
TRINITY_DN3268_c1_g1	6.557	NA	NA	NA	NA	NA	NA	NA	NA	NA
TRINITY_DN3441_c3_g1	6.554	NA	NA	NA	NA	NA	NA	NA	NA	NA
TRINITY_DN862_c8_g2	6.553	NA	NA	NA	NA	NA	NA	NA	NA	NA
TRINITY_DN856_c0_g2	6.551	NA	NA	NA	NA	NA	NA	NA	NA	NA
TRINITY_DN851_c8_g2	6.55	NA	NA	NA	NA	NA	NA	NA	NA	NA
TRINITY_DN2546_c1_g1	6.543	NA	NA	NA	NA	NA	NA	NA	NA	NA
TRINITY_DN22785_c6_g1	6.542	NA	NA	NA	NA	NA	NA	NA	NA	NA
TRINITY_DN13294_c0_g1	6.538	NA	NA	NA	NA	NA	NA	NA	NA	NA
TRINITY_DN6752_c3_g1	6.535	NA	NA	NA	NA	NA	NA	NA	NA	NA
TRINITY_DN20187_c2_g2	6.532	NA	NA	NA	NA	NA	NA	NA	NA	NA
TRINITY_DN117_c0_g1	6.53	NA	NA	NA	NA	NA	NA	NA	NA	NA
TRINITY_DN2316_c2_g2	6.529	NA	NA	NA	NA	NA	NA	NA	NA	NA
TRINITY_DN187_c0_g1	6.524	NA	NA	NA	NA	NA	NA	NA	NA	NA
TRINITY_DN8518_c0_g1	6.522	NA	NA	NA	NA	NA	NA	NA	NA	NA
TRINITY_DN335_c12_g1	6.515	NA	NA	NA	NA	NA	NA	NA	NA	NA
TRINITY_DN5286_c2_g1	6.514	NA	NA	NA	NA	NA	NA	NA	NA	NA
TRINITY_DN57748_c0_g1	6.499	NA	NA	NA	NA	NA	NA	NA	NA	NA
[truncated: 15,960 more rows]
