# Supplementary material for: Salinity Stress Acclimation Strategies in Chlamydomonas sp. Revealed by Physiological, Morphological and Transcriptomic Approaches
Source: Mar Drugs. 2024 Jul 29;22(8):351. doi: 10.3390/md22080351 (PMC11355073; doi:10.3390/md22080351)
Supplement: Supplementary file 1 [file marinedrugs-22-00351-s001.zip › supplementary/Suppl table S2.xlsx]

## Sheet: DE_genes_annotation
Table S2: Differential expressed genes in the comparison S70_Exp vs S70_Stat
Gene	Fold-Change	prot_id	prot_coords	sprot_Top_BLASTX_hit	sprot_Top_BLASTP_hit	Pfam	Kegg	gene_ontology_BLASTX	gene_ontology_BLASTP	gene_ontology_Pfam
TRINITY_DN52215_c0_g1	383.743	NA	NA	NA	NA	NA	NA	NA	NA	NA
TRINITY_DN13456_c0_g2	372.265	NA	NA	NA	NA	NA	NA	NA	NA	NA
TRINITY_DN803_c6_g1	363.702	NA	NA	NA	NA	NA	NA	NA	NA	NA
TRINITY_DN56275_c0_g1	290.123	NA	NA	NA	NA	NA	NA	NA	NA	NA
TRINITY_DN71057_c0_g1	281.037	NA	NA	NA	NA	NA	NA	NA	NA	NA
TRINITY_DN6416_c3_g1	277.836	NA	NA	NA	NA	NA	NA	NA	NA	NA
TRINITY_DN418_c11_g4	272.429	NA	NA	NA	NA	NA	NA	NA	NA	NA
TRINITY_DN20895_c1_g1	257.458	NA	NA	NA	NA	NA	NA	NA	NA	NA
TRINITY_DN23178_c3_g1	254.089	NA	NA	NA	NA	NA	NA	NA	NA	NA
TRINITY_DN12858_c1_g1	243.791	NA	NA	NA	NA	NA	NA	NA	NA	NA
TRINITY_DN1284_c0_g2	228.575	NA	NA	NA	NA	NA	NA	NA	NA	NA
TRINITY_DN72211_c0_g1	223.053	NA	NA	NA	NA	NA	NA	NA	NA	NA
TRINITY_DN50032_c0_g1	214.963	NA	NA	NA	NA	NA	NA	NA	NA	NA
TRINITY_DN5532_c3_g1	210.702	NA	NA	NA	NA	NA	NA	NA	NA	NA
TRINITY_DN5836_c2_g2	210.445	NA	NA	NA	NA	NA	NA	NA	NA	NA
TRINITY_DN64783_c0_g1	208.95	NA	NA	NA	NA	NA	NA	NA	NA	NA
TRINITY_DN36874_c0_g1	205.819	NA	NA	NA	NA	NA	NA	NA	NA	NA
TRINITY_DN3635_c3_g1	198.64	NA	NA	NA	NA	NA	NA	NA	NA	NA
TRINITY_DN30988_c4_g1	193.497	NA	NA	NA	NA	NA	NA	NA	NA	NA
TRINITY_DN10065_c1_g1	190.57	NA	NA	NA	NA	NA	NA	NA	NA	NA
TRINITY_DN24307_c0_g2	188.22	NA	NA	NA	NA	NA	NA	NA	NA	NA
TRINITY_DN60312_c0_g1	182.498	NA	NA	NA	NA	NA	NA	NA	NA	NA
TRINITY_DN3800_c0_g3	181.459	NA	NA	NA	NA	NA	NA	NA	NA	NA
TRINITY_DN60796_c0_g1	177.951	NA	NA	NA	NA	NA	NA	NA	NA	NA
TRINITY_DN15342_c3_g1	177.37	NA	NA	NA	NA	NA	NA	NA	NA	NA
TRINITY_DN48460_c0_g1	176.891	NA	NA	NA	NA	NA	NA	NA	NA	NA
TRINITY_DN73490_c0_g1	171.432	NA	NA	NA	NA	NA	NA	NA	NA	NA
TRINITY_DN21884_c0_g1	170.528	NA	NA	NA	NA	NA	NA	NA	NA	NA
TRINITY_DN13835_c0_g2	161.484	NA	NA	NA	NA	NA	NA	NA	NA	NA
TRINITY_DN64562_c0_g1	161.397	NA	NA	NA	NA	NA	NA	NA	NA	NA
TRINITY_DN18622_c4_g1	160.762	NA	NA	NA	NA	NA	NA	NA	NA	NA
TRINITY_DN377_c3_g1	160.762	NA	NA	NA	NA	NA	NA	NA	NA	NA
TRINITY_DN25798_c0_g1	160.575	NA	NA	NA	NA	NA	NA	NA	NA	NA
TRINITY_DN15351_c0_g1	158.481	NA	NA	NA	NA	NA	NA	NA	NA	NA
TRINITY_DN68787_c0_g1	157.225	NA	NA	NA	NA	NA	NA	NA	NA	NA
TRINITY_DN269_c16_g1	153.102	NA	NA	NA	NA	NA	NA	NA	NA	NA
TRINITY_DN1431_c11_g1	152.451	NA	NA	NA	NA	NA	NA	NA	NA	NA
TRINITY_DN18150_c5_g1	152.422	NA	NA	NA	NA	NA	NA	NA	NA	NA
TRINITY_DN28332_c0_g1	152.146	NA	NA	NA	NA	NA	NA	NA	NA	NA
TRINITY_DN8292_c3_g2	151.343	NA	NA	NA	NA	NA	NA	NA	NA	NA
TRINITY_DN49022_c0_g1	149.858	NA	NA	NA	NA	NA	NA	NA	NA	NA
TRINITY_DN17315_c2_g2	145.167	NA	NA	NA	NA	NA	NA	NA	NA	NA
TRINITY_DN9905_c0_g4	144.356	NA	NA	NA	NA	NA	NA	NA	NA	NA
TRINITY_DN69119_c0_g1	142.39	NA	NA	NA	NA	NA	NA	NA	NA	NA
TRINITY_DN64533_c0_g1	140.907	NA	NA	NA	NA	NA	NA	NA	NA	NA
TRINITY_DN12733_c0_g1	140.243	NA	NA	NA	NA	NA	NA	NA	NA	NA
TRINITY_DN22904_c0_g1	139.969	NA	NA	NA	NA	NA	NA	NA	NA	NA
TRINITY_DN32261_c0_g1	138.254	NA	NA	NA	NA	NA	NA	NA	NA	NA
TRINITY_DN59420_c0_g1	136.863	NA	NA	NA	NA	NA	NA	NA	NA	NA
TRINITY_DN16772_c1_g1	136.55	NA	NA	NA	NA	NA	NA	NA	NA	NA
TRINITY_DN40846_c0_g1	134.131	NA	NA	NA	NA	NA	NA	NA	NA	NA
TRINITY_DN686_c3_g6	133.672	NA	NA	NA	NA	NA	NA	NA	NA	NA
TRINITY_DN15546_c0_g1	133.175	NA	NA	NA	NA	NA	NA	NA	NA	NA
TRINITY_DN59311_c0_g1	131.532	NA	NA	NA	NA	NA	NA	NA	NA	NA
TRINITY_DN51404_c0_g1	131.068	NA	NA	NA	NA	NA	NA	NA	NA	NA
TRINITY_DN26971_c0_g1	130.444	NA	NA	NA	NA	NA	NA	NA	NA	NA
TRINITY_DN70093_c0_g1	130.294	NA	NA	NA	NA	NA	NA	NA	NA	NA
TRINITY_DN17977_c0_g2	127.915	NA	NA	NA	NA	NA	NA	NA	NA	NA
TRINITY_DN57745_c0_g1	126.524	NA	NA	NA	NA	NA	NA	NA	NA	NA
TRINITY_DN3063_c0_g5	125.097	NA	NA	NA	NA	NA	NA	NA	NA	NA
TRINITY_DN18587_c0_g2	123.599	NA	NA	NA	NA	NA	NA	NA	NA	NA
TRINITY_DN20131_c1_g1	122.514	NA	NA	NA	NA	NA	NA	NA	NA	NA
TRINITY_DN9109_c2_g1	118.911	NA	NA	NA	NA	NA	NA	NA	NA	NA
TRINITY_DN74473_c0_g1	117.715	NA	NA	NA	NA	NA	NA	NA	NA	NA
TRINITY_DN6008_c0_g1	117.466	NA	NA	NA	NA	NA	NA	NA	NA	NA
TRINITY_DN69263_c0_g1	117.158	NA	NA	NA	NA	NA	NA	NA	NA	NA
TRINITY_DN67843_c0_g1	116.583	NA	NA	NA	NA	NA	NA	NA	NA	NA
TRINITY_DN21517_c0_g2	115.48	NA	NA	NA	NA	NA	NA	NA	NA	NA
TRINITY_DN54101_c0_g1	114.147	NA	NA	NA	NA	NA	NA	NA	NA	NA
TRINITY_DN14066_c0_g1	113.47	NA	NA	NA	NA	NA	NA	NA	NA	NA
TRINITY_DN54688_c0_g1	112.62	NA	NA	NA	NA	NA	NA	NA	NA	NA
TRINITY_DN31690_c2_g1	112.522	NA	NA	NA	NA	NA	NA	NA	NA	NA
TRINITY_DN49752_c0_g1	111.552	NA	NA	NA	NA	NA	NA	NA	NA	NA
TRINITY_DN23673_c1_g1	111.203	NA	NA	NA	NA	NA	NA	NA	NA	NA
TRINITY_DN72282_c0_g1	110.041	NA	NA	NA	NA	NA	NA	NA	NA	NA
TRINITY_DN66614_c0_g1	109.799	NA	NA	NA	NA	NA	NA	NA	NA	NA
TRINITY_DN54925_c0_g1	109.605	NA	NA	NA	NA	NA	NA	NA	NA	NA
TRINITY_DN64988_c0_g1	107.25	NA	NA	NA	NA	NA	NA	NA	NA	NA
TRINITY_DN14920_c2_g1	106.317	NA	NA	NA	NA	NA	NA	NA	NA	NA
TRINITY_DN64779_c0_g1	106.114	NA	NA	NA	NA	NA	NA	NA	NA	NA
TRINITY_DN49491_c0_g1	105.302	NA	NA	NA	NA	NA	NA	NA	NA	NA
TRINITY_DN17163_c0_g1	104.537	NA	NA	NA	NA	NA	NA	NA	NA	NA
TRINITY_DN17791_c0_g1	104.258	NA	NA	NA	NA	NA	NA	NA	NA	NA
TRINITY_DN41125_c0_g1	104.013	NA	NA	NA	NA	NA	NA	NA	NA	NA
TRINITY_DN9593_c0_g2	103.893	NA	NA	NA	NA	NA	NA	NA	NA	NA
TRINITY_DN28500_c0_g1	103.614	NA	NA	NA	NA	NA	NA	NA	NA	NA
TRINITY_DN4435_c0_g3	103.614	NA	NA	NA	NA	NA	NA	NA	NA	NA
TRINITY_DN26548_c5_g1	102.627	NA	NA	NA	NA	NA	NA	NA	NA	NA
TRINITY_DN60208_c0_g1	101.84	NA	NA	NA	NA	NA	NA	NA	NA	NA
TRINITY_DN66397_c0_g1	101.786	NA	NA	NA	NA	NA	NA	NA	NA	NA
TRINITY_DN67400_c0_g1	101.763	NA	NA	NA	NA	NA	NA	NA	NA	NA
TRINITY_DN61675_c0_g1	101.451	NA	NA	NA	NA	NA	NA	NA	NA	NA
TRINITY_DN50686_c0_g1	101.445	NA	NA	NA	NA	NA	NA	NA	NA	NA
TRINITY_DN9961_c2_g4	101.15	NA	NA	NA	NA	NA	NA	NA	NA	NA
TRINITY_DN54258_c0_g1	100.356	NA	NA	NA	NA	NA	NA	NA	NA	NA
TRINITY_DN71694_c0_g1	99.31	NA	NA	NA	NA	NA	NA	NA	NA	NA
TRINITY_DN55433_c0_g1	99.2058	NA	NA	NA	NA	NA	NA	NA	NA	NA
TRINITY_DN64750_c0_g1	98.6438	NA	NA	NA	NA	NA	NA	NA	NA	NA
TRINITY_DN22747_c0_g1	98.1401	NA	NA	NA	NA	NA	NA	NA	NA	NA
TRINITY_DN3926_c0_g4	97.8936	NA	NA	NA	NA	NA	NA	NA	NA	NA
TRINITY_DN50344_c0_g1	97.4892	NA	NA	NA	NA	NA	NA	NA	NA	NA
TRINITY_DN8073_c5_g1	96.9197	NA	NA	NA	NA	NA	NA	NA	NA	NA
TRINITY_DN39680_c0_g1	96.076	NA	NA	NA	NA	NA	NA	NA	NA	NA
TRINITY_DN71049_c0_g1	95.4957	NA	NA	NA	NA	NA	NA	NA	NA	NA
TRINITY_DN18846_c0_g1	95.3137	NA	NA	NA	NA	NA	NA	NA	NA	NA
TRINITY_DN51500_c0_g1	95.2645	NA	NA	NA	NA	NA	NA	NA	NA	NA
TRINITY_DN29022_c0_g4	95.2178	NA	NA	NA	NA	NA	NA	NA	NA	NA
TRINITY_DN56514_c0_g1	95.0917	NA	NA	NA	NA	NA	NA	NA	NA	NA
TRINITY_DN16860_c0_g1	94.7929	NA	NA	NA	NA	NA	NA	NA	NA	NA
TRINITY_DN53708_c0_g1	94.5616	NA	NA	NA	NA	NA	NA	NA	NA	NA
TRINITY_DN72356_c0_g1	93.2422	NA	NA	NA	NA	NA	NA	NA	NA	NA
TRINITY_DN2041_c1_g2	93.148	NA	NA	NA	NA	NA	NA	NA	NA	NA
TRINITY_DN4039_c3_g4	92.5805	NA	NA	NA	NA	NA	NA	NA	NA	NA
TRINITY_DN58971_c0_g1	92.1155	NA	NA	NA	NA	NA	NA	NA	NA	NA
TRINITY_DN57978_c0_g1	91.7934	NA	NA	NA	NA	NA	NA	NA	NA	NA
TRINITY_DN20157_c0_g1	91.6334	NA	NA	NA	NA	NA	NA	NA	NA	NA
TRINITY_DN13530_c6_g1	91.5279	NA	NA	NA	NA	NA	NA	NA	NA	NA
TRINITY_DN23806_c6_g1	90.5229	NA	NA	NA	NA	NA	NA	NA	NA	NA
TRINITY_DN62303_c0_g1	89.4108	NA	NA	NA	NA	NA	NA	NA	NA	NA
TRINITY_DN24432_c0_g2	89.1409	NA	NA	NA	NA	NA	NA	NA	NA	NA
TRINITY_DN73367_c0_g1	89.0538	NA	NA	NA	NA	NA	NA	NA	NA	NA
TRINITY_DN5077_c3_g1	88.9408	NA	NA	NA	NA	NA	NA	NA	NA	NA
TRINITY_DN25804_c0_g1	88.9228	NA	NA	NA	NA	NA	NA	NA	NA	NA
TRINITY_DN17329_c0_g1	88.605	NA	NA	NA	NA	NA	NA	NA	NA	NA
TRINITY_DN9558_c0_g1	88.1338	NA	NA	NA	NA	NA	NA	NA	NA	NA
TRINITY_DN20187_c0_g1	87.9418	NA	NA	NA	NA	NA	NA	NA	NA	NA
TRINITY_DN55358_c0_g1	87.2094	NA	NA	NA	NA	NA	NA	NA	NA	NA
TRINITY_DN7361_c0_g3	86.9567	NA	NA	NA	NA	NA	NA	NA	NA	NA
TRINITY_DN20763_c0_g1	86.7906	NA	NA	NA	NA	NA	NA	NA	NA	NA
TRINITY_DN71781_c0_g1	86.7906	NA	NA	NA	NA	NA	NA	NA	NA	NA
TRINITY_DN17341_c0_g2	86.7002	NA	NA	NA	NA	NA	NA	NA	NA	NA
TRINITY_DN42618_c0_g1	84.8386	NA	NA	NA	NA	NA	NA	NA	NA	NA
TRINITY_DN28701_c0_g1	84.7177	NA	NA	NA	NA	NA	NA	NA	NA	NA
TRINITY_DN59980_c0_g1	84.7177	NA	NA	NA	NA	NA	NA	NA	NA	NA
TRINITY_DN47069_c0_g1	84.7159	NA	NA	NA	NA	NA	NA	NA	NA	NA
TRINITY_DN43770_c0_g1	84.4359	NA	NA	NA	NA	NA	NA	NA	NA	NA
TRINITY_DN1170_c0_g3	84.0769	NA	NA	NA	NA	NA	NA	NA	NA	NA
TRINITY_DN947_c2_g1	83.8565	NA	NA	NA	NA	NA	NA	NA	NA	NA
TRINITY_DN5622_c4_g1	83.7843	NA	NA	NA	NA	NA	NA	NA	NA	NA
TRINITY_DN3460_c3_g1	83.2626	NA	NA	NA	NA	NA	NA	NA	NA	NA
TRINITY_DN2685_c3_g1	83.259	NA	NA	NA	NA	NA	NA	NA	NA	NA
TRINITY_DN55734_c0_g1	83.1419	NA	NA	NA	NA	NA	NA	NA	NA	NA
TRINITY_DN38376_c0_g1	82.7035	NA	NA	NA	NA	NA	NA	NA	NA	NA
TRINITY_DN27602_c0_g1	81.5754	NA	NA	NA	NA	NA	NA	NA	NA	NA
TRINITY_DN46925_c0_g1	81.2333	NA	NA	NA	NA	NA	NA	NA	NA	NA
TRINITY_DN51089_c0_g1	80.5434	NA	NA	NA	NA	NA	NA	NA	NA	NA
TRINITY_DN63537_c0_g1	80.325	NA	NA	NA	NA	NA	NA	NA	NA	NA
TRINITY_DN16830_c0_g2	79.8983	NA	NA	NA	NA	NA	NA	NA	NA	NA
TRINITY_DN13456_c0_g1	79.7385	NA	NA	NA	NA	NA	NA	NA	NA	NA
TRINITY_DN47445_c0_g1	79.7044	NA	NA	NA	NA	NA	NA	NA	NA	NA
TRINITY_DN11953_c0_g1	79.7003	NA	NA	NA	NA	NA	NA	NA	NA	NA
TRINITY_DN51106_c0_g1	79.1385	NA	NA	NA	NA	NA	NA	NA	NA	NA
TRINITY_DN19372_c0_g3	79.0121	NA	NA	NA	NA	NA	NA	NA	NA	NA
TRINITY_DN5876_c0_g2	76.5966	NA	NA	NA	NA	NA	NA	NA	NA	NA
TRINITY_DN65028_c0_g1	76.5054	NA	NA	NA	NA	NA	NA	NA	NA	NA
TRINITY_DN19609_c0_g1	75.5661	NA	NA	NA	NA	NA	NA	NA	NA	NA
TRINITY_DN29856_c0_g1	75.0512	NA	NA	NA	NA	NA	NA	NA	NA	NA
TRINITY_DN5100_c8_g1	74.0715	NA	NA	NA	NA	NA	NA	NA	NA	NA
TRINITY_DN34058_c0_g1	73.8489	NA	NA	NA	NA	NA	NA	NA	NA	NA
TRINITY_DN13297_c0_g1	71.4594	NA	NA	NA	NA	NA	NA	NA	NA	NA
TRINITY_DN65453_c0_g1	70.9522	NA	NA	NA	NA	NA	NA	NA	NA	NA
TRINITY_DN10525_c2_g4	69.8881	NA	NA	NA	NA	NA	NA	NA	NA	NA
TRINITY_DN55890_c0_g1	68.9	NA	NA	NA	NA	NA	NA	NA	NA	NA
TRINITY_DN5316_c5_g1	68.4197	NA	NA	NA	NA	NA	NA	NA	NA	NA
TRINITY_DN28635_c3_g1	67.9904	NA	NA	NA	NA	NA	NA	NA	NA	NA
TRINITY_DN51021_c0_g1	65.2406	NA	NA	NA	NA	NA	NA	NA	NA	NA
TRINITY_DN31254_c0_g1	64.1991	NA	NA	NA	NA	NA	NA	NA	NA	NA
TRINITY_DN5767_c0_g1	62.9776	NA	NA	NA	NA	NA	NA	NA	NA	NA
TRINITY_DN7685_c0_g1	52.9978	NA	NA	NA	NA	NA	NA	NA	NA	NA
TRINITY_DN12778_c0_g1	52.1518	NA	NA	NA	NA	NA	NA	NA	NA	NA
TRINITY_DN16196_c0_g2	46.0936	NA	NA	NA	NA	NA	NA	NA	NA	NA
TRINITY_DN37011_c0_g1	45.5794	NA	NA	NA	NA	NA	NA	NA	NA	NA
TRINITY_DN55347_c0_g1	42.032	NA	NA	NA	NA	NA	NA	NA	NA	NA
TRINITY_DN1478_c1_g1	37.0173	NA	NA	NA	NA	NA	NA	NA	NA	NA
TRINITY_DN7010_c0_g2	36.3007	NA	NA	NA	NA	NA	NA	NA	NA	NA
TRINITY_DN12692_c2_g2	35.7856	NA	NA	NA	NA	NA	NA	NA	NA	NA
TRINITY_DN19517_c0_g1	34.1548	NA	NA	NA	NA	NA	NA	NA	NA	NA
TRINITY_DN2504_c2_g3	33.0381	NA	NA	NA	NA	NA	NA	NA	NA	NA
TRINITY_DN20819_c1_g1	32.2661	NA	NA	NA	NA	NA	NA	NA	NA	NA
TRINITY_DN4271_c2_g1	29.4082	NA	NA	NA	NA	NA	NA	NA	NA	NA
TRINITY_DN17035_c0_g1	29.026	NA	NA	NA	NA	NA	NA	NA	NA	NA
TRINITY_DN20819_c4_g1	28.1316	NA	NA	NA	NA	NA	NA	NA	NA	NA
TRINITY_DN13844_c0_g1	27.0004	NA	NA	NA	NA	NA	NA	NA	NA	NA
TRINITY_DN6372_c0_g1	26.9861	NA	NA	NA	NA	NA	NA	NA	NA	NA
TRINITY_DN4429_c0_g1	26.5978	NA	NA	NA	NA	NA	NA	NA	NA	NA
TRINITY_DN8429_c2_g1	26.4802	NA	NA	NA	NA	NA	NA	NA	NA	NA
TRINITY_DN3661_c0_g1	25.3036	NA	NA	NA	NA	NA	NA	NA	NA	NA
TRINITY_DN12139_c0_g1	25.0407	NA	NA	NA	NA	NA	NA	NA	NA	NA
TRINITY_DN11284_c2_g2	23.9623	NA	NA	NA	NA	NA	NA	NA	NA	NA
TRINITY_DN67852_c0_g1	23.6485	NA	NA	NA	NA	NA	NA	NA	NA	NA
TRINITY_DN70325_c0_g1	23.1792	NA	NA	NA	NA	NA	NA	NA	NA	NA
TRINITY_DN7412_c0_g1	23.1294	NA	NA	NA	NA	NA	NA	NA	NA	NA
TRINITY_DN48207_c0_g1	22.4333	NA	NA	NA	NA	NA	NA	NA	NA	NA
TRINITY_DN69849_c0_g1	22.0761	NA	NA	NA	NA	NA	NA	NA	NA	NA
TRINITY_DN20819_c1_g2	22.018	NA	NA	NA	NA	NA	NA	NA	NA	NA
TRINITY_DN2161_c0_g1	21.3548	NA	NA	NA	NA	NA	NA	NA	NA	NA
TRINITY_DN14872_c1_g2	21.3128	NA	NA	NA	NA	NA	NA	NA	NA	NA
TRINITY_DN11745_c3_g1	20.6498	NA	NA	NA	NA	NA	NA	NA	NA	NA
TRINITY_DN3661_c0_g2	20.5559	NA	NA	NA	NA	NA	NA	NA	NA	NA
TRINITY_DN3800_c0_g4	18.9137	NA	NA	NA	NA	NA	NA	NA	NA	NA
TRINITY_DN14133_c0_g1	18.5602	NA	NA	NA	NA	NA	NA	NA	NA	NA
TRINITY_DN72066_c0_g1	17.4049	NA	NA	NA	NA	NA	NA	NA	NA	NA
TRINITY_DN57945_c0_g1	17.1759	NA	NA	NA	NA	NA	NA	NA	NA	NA
TRINITY_DN24350_c0_g1	16.9111	NA	NA	NA	NA	NA	NA	NA	NA	NA
TRINITY_DN181_c0_g3	16.5638	NA	NA	NA	NA	NA	NA	NA	NA	NA
TRINITY_DN2768_c1_g1	15.5032	NA	NA	NA	NA	NA	NA	NA	NA	NA
TRINITY_DN5320_c0_g1	15.4618	NA	NA	NA	NA	NA	NA	NA	NA	NA
TRINITY_DN4271_c1_g3	15.3669	NA	NA	NA	NA	NA	NA	NA	NA	NA
TRINITY_DN2204_c1_g1	15.3289	NA	NA	NA	NA	NA	NA	NA	NA	NA
TRINITY_DN9905_c0_g3	14.9441	NA	NA	NA	NA	NA	NA	NA	NA	NA
TRINITY_DN60247_c0_g1	14.9238	NA	NA	NA	NA	NA	NA	NA	NA	NA
TRINITY_DN1267_c5_g1	14.8117	NA	NA	NA	NA	NA	NA	NA	NA	NA
TRINITY_DN12843_c0_g1	14.5525	NA	NA	NA	NA	NA	NA	NA	NA	NA
TRINITY_DN3680_c1_g1	14.4812	NA	NA	NA	NA	NA	NA	NA	NA	NA
TRINITY_DN14161_c1_g1	14.4146	NA	NA	NA	NA	NA	NA	NA	NA	NA
TRINITY_DN1604_c0_g1	14.3525	NA	NA	NA	NA	NA	NA	NA	NA	NA
TRINITY_DN7217_c0_g1	14.329	NA	NA	NA	NA	NA	NA	NA	NA	NA
TRINITY_DN11473_c0_g1	14.0139	NA	NA	NA	NA	NA	NA	NA	NA	NA
TRINITY_DN10251_c2_g1	13.8269	NA	NA	NA	NA	NA	NA	NA	NA	NA
TRINITY_DN14872_c1_g1	13.6535	NA	NA	NA	NA	NA	NA	NA	NA	NA
TRINITY_DN7288_c0_g1	13.6488	NA	NA	NA	NA	NA	NA	NA	NA	NA
TRINITY_DN1377_c0_g2	13.5168	NA	NA	NA	NA	NA	NA	NA	NA	NA
TRINITY_DN15790_c0_g4	13.3265	NA	NA	NA	NA	NA	NA	NA	NA	NA
TRINITY_DN6575_c0_g1	12.866	NA	NA	NA	NA	NA	NA	NA	NA	NA
TRINITY_DN287_c2_g1	12.821	NA	NA	NA	NA	NA	NA	NA	NA	NA
TRINITY_DN1856_c1_g1	12.7088	NA	NA	NA	NA	NA	NA	NA	NA	NA
TRINITY_DN66298_c0_g1	12.555	NA	NA	NA	NA	NA	NA	NA	NA	NA
TRINITY_DN3551_c1_g1	12.5379	NA	NA	NA	NA	NA	NA	NA	NA	NA
TRINITY_DN34552_c0_g1	12.1982	NA	NA	NA	NA	NA	NA	NA	NA	NA
TRINITY_DN13833_c0_g1	11.5745	NA	NA	NA	NA	NA	NA	NA	NA	NA
TRINITY_DN1025_c2_g1	11.1933	NA	NA	NA	NA	NA	NA	NA	NA	NA
TRINITY_DN27364_c0_g2	10.5487	NA	NA	NA	NA	NA	NA	NA	NA	NA
TRINITY_DN31311_c1_g2	10.518	NA	NA	NA	NA	NA	NA	NA	NA	NA
TRINITY_DN63432_c0_g1	10.4961	NA	NA	NA	NA	NA	NA	NA	NA	NA
TRINITY_DN269_c10_g1	10.4937	NA	NA	NA	NA	NA	NA	NA	NA	NA
TRINITY_DN687_c1_g1	9.99253	NA	NA	NA	NA	NA	NA	NA	NA	NA
TRINITY_DN10415_c3_g1	9.91966	NA	NA	NA	NA	NA	NA	NA	NA	NA
TRINITY_DN13165_c0_g1	9.84461	NA	NA	NA	NA	NA	NA	NA	NA	NA
TRINITY_DN3680_c1_g2	9.27199	NA	NA	NA	NA	NA	NA	NA	NA	NA
TRINITY_DN2638_c0_g2	9.26556	NA	NA	NA	NA	NA	NA	NA	NA	NA
TRINITY_DN3362_c0_g4	9.22419	NA	NA	NA	NA	NA	NA	NA	NA	NA
TRINITY_DN10983_c0_g1	9.14195	NA	NA	NA	NA	NA	NA	NA	NA	NA
TRINITY_DN1009_c4_g1	9.0003	NA	NA	NA	NA	NA	NA	NA	NA	NA
TRINITY_DN3236_c5_g1	8.8368	NA	NA	NA	NA	NA	NA	NA	NA	NA
TRINITY_DN157_c11_g1	8.82025	NA	NA	NA	NA	NA	NA	NA	NA	NA
TRINITY_DN20630_c0_g1	8.68361	NA	NA	NA	NA	NA	NA	NA	NA	NA
TRINITY_DN3657_c2_g1	8.44821	NA	NA	NA	NA	NA	NA	NA	NA	NA
TRINITY_DN19195_c3_g2	8.43509	NA	NA	NA	NA	NA	NA	NA	NA	NA
TRINITY_DN5377_c0_g4	8.31775	NA	NA	NA	NA	NA	NA	NA	NA	NA
TRINITY_DN24265_c0_g1	8.30701	NA	NA	NA	NA	NA	NA	NA	NA	NA
TRINITY_DN36784_c2_g1	8.11145	NA	NA	NA	NA	NA	NA	NA	NA	NA
TRINITY_DN8206_c0_g1	7.95387	NA	NA	NA	NA	NA	NA	NA	NA	NA
TRINITY_DN53404_c0_g1	7.89888	NA	NA	NA	NA	NA	NA	NA	NA	NA
TRINITY_DN2066_c0_g2	7.84167	NA	NA	NA	NA	NA	NA	NA	NA	NA
TRINITY_DN2410_c12_g1	7.83416	NA	NA	NA	NA	NA	NA	NA	NA	NA
TRINITY_DN4056_c0_g3	7.82203	NA	NA	NA	NA	NA	NA	NA	NA	NA
TRINITY_DN13145_c0_g1	7.74417	NA	NA	NA	NA	NA	NA	NA	NA	NA
TRINITY_DN10792_c0_g1	7.59647	NA	NA	NA	NA	NA	NA	NA	NA	NA
TRINITY_DN4380_c0_g1	7.55384	NA	NA	NA	NA	NA	NA	NA	NA	NA
TRINITY_DN57222_c0_g1	7.52996	NA	NA	NA	NA	NA	NA	NA	NA	NA
TRINITY_DN1025_c0_g1	7.47223	NA	NA	NA	NA	NA	NA	NA	NA	NA
TRINITY_DN26627_c0_g3	7.43458	NA	NA	NA	NA	NA	NA	NA	NA	NA
TRINITY_DN1662_c0_g1	7.2908	NA	NA	NA	NA	NA	NA	NA	NA	NA
TRINITY_DN16666_c0_g1	7.21362	NA	NA	NA	NA	NA	NA	NA	NA	NA
TRINITY_DN14429_c0_g1	7.18938	NA	NA	NA	NA	NA	NA	NA	NA	NA
TRINITY_DN48583_c0_g1	7.07324	NA	NA	NA	NA	NA	NA	NA	NA	NA
TRINITY_DN391_c0_g1	7.07136	NA	NA	NA	NA	NA	NA	NA	NA	NA
TRINITY_DN1592_c0_g1	7.06978	NA	NA	NA	NA	NA	NA	NA	NA	NA
TRINITY_DN12245_c0_g2	7.00192	NA	NA	NA	NA	NA	NA	NA	NA	NA
TRINITY_DN4273_c2_g1	6.93793	NA	NA	NA	NA	NA	NA	NA	NA	NA
TRINITY_DN5004_c0_g1	6.85454	NA	NA	NA	NA	NA	NA	NA	NA	NA
TRINITY_DN220_c1_g1	6.82008	NA	NA	NA	NA	NA	NA	NA	NA	NA
TRINITY_DN66180_c0_g1	6.69023	NA	NA	NA	NA	NA	NA	NA	NA	NA
TRINITY_DN33057_c0_g2	6.67571	NA	NA	NA	NA	NA	NA	NA	NA	NA
TRINITY_DN11243_c0_g5	6.60879	NA	NA	NA	NA	NA	NA	NA	NA	NA
TRINITY_DN29097_c0_g2	6.54762	NA	NA	NA	NA	NA	NA	NA	NA	NA
TRINITY_DN66341_c0_g1	6.45876	NA	NA	NA	NA	NA	NA	NA	NA	NA
TRINITY_DN13624_c0_g3	6.45501	NA	NA	NA	NA	NA	NA	NA	NA	NA
TRINITY_DN2243_c4_g1	6.26729	NA	NA	NA	NA	NA	NA	NA	NA	NA
TRINITY_DN2108_c2_g1	6.12277	NA	NA	NA	NA	NA	NA	NA	NA	NA
TRINITY_DN7212_c0_g1	6.11507	NA	NA	NA	NA	NA	NA	NA	NA	NA
TRINITY_DN7249_c0_g1	6.07097	NA	NA	NA	NA	NA	NA	NA	NA	NA
TRINITY_DN6872_c0_g1	6.04743	NA	NA	NA	NA	NA	NA	NA	NA	NA
TRINITY_DN8692_c0_g1	6.04378	NA	NA	NA	NA	NA	NA	NA	NA	NA
TRINITY_DN7936_c0_g2	6.01156	NA	NA	NA	NA	NA	NA	NA	NA	NA
TRINITY_DN1283_c9_g1	5.97555	NA	NA	NA	NA	NA	NA	NA	NA	NA
TRINITY_DN1520_c2_g1	5.96234	NA	NA	NA	NA	NA	NA	NA	NA	NA
TRINITY_DN4747_c0_g1	5.95838	NA	NA	NA	NA	NA	NA	NA	NA	NA
TRINITY_DN826_c1_g2	5.85766	NA	NA	NA	NA	NA	NA	NA	NA	NA
TRINITY_DN418_c0_g1	5.83349	NA	NA	NA	NA	NA	NA	NA	NA	NA
TRINITY_DN15790_c0_g3	5.82294	NA	NA	NA	NA	NA	NA	NA	NA	NA
TRINITY_DN563_c1_g2	5.79309	NA	NA	NA	NA	NA	NA	NA	NA	NA
TRINITY_DN53441_c0_g1	5.77969	NA	NA	NA	NA	NA	NA	NA	NA	NA
TRINITY_DN3362_c0_g2	5.66866	NA	NA	NA	NA	NA	NA	NA	NA	NA
TRINITY_DN385_c0_g3	5.65695	NA	NA	NA	NA	NA	NA	NA	NA	NA
TRINITY_DN323_c1_g4	5.64659	NA	NA	NA	NA	NA	NA	NA	NA	NA
TRINITY_DN16814_c0_g1	5.60079	NA	NA	NA	NA	NA	NA	NA	NA	NA
TRINITY_DN1587_c0_g2	5.59446	NA	NA	NA	NA	NA	NA	NA	NA	NA
TRINITY_DN47462_c0_g1	5.56925	NA	NA	NA	NA	NA	NA	NA	NA	NA
TRINITY_DN13555_c0_g1	5.52352	NA	NA	NA	NA	NA	NA	NA	NA	NA
TRINITY_DN981_c6_g1	5.49466	NA	NA	NA	NA	NA	NA	NA	NA	NA
TRINITY_DN57268_c0_g1	5.46346	NA	NA	NA	NA	NA	NA	NA	NA	NA
TRINITY_DN72555_c0_g1	5.45721	NA	NA	NA	NA	NA	NA	NA	NA	NA
TRINITY_DN32995_c0_g1	5.43933	NA	NA	NA	NA	NA	NA	NA	NA	NA
TRINITY_DN4529_c1_g1	5.41601	NA	NA	NA	NA	NA	NA	NA	NA	NA
TRINITY_DN7379_c0_g2	5.37642	NA	NA	NA	NA	NA	NA	NA	NA	NA
TRINITY_DN3105_c0_g1	5.35091	NA	NA	NA	NA	NA	NA	NA	NA	NA
TRINITY_DN16620_c0_g1	5.34605	NA	NA	NA	NA	NA	NA	NA	NA	NA
TRINITY_DN13165_c0_g2	5.30944	NA	NA	NA	NA	NA	NA	NA	NA	NA
TRINITY_DN11151_c0_g1	5.24969	NA	NA	NA	NA	NA	NA	NA	NA	NA
TRINITY_DN5399_c6_g1	5.23965	NA	NA	NA	NA	NA	NA	NA	NA	NA
TRINITY_DN62330_c0_g1	5.16535	NA	NA	NA	NA	NA	NA	NA	NA	NA
TRINITY_DN1989_c0_g1	5.11502	NA	NA	NA	NA	NA	NA	NA	NA	NA
TRINITY_DN7399_c1_g1	5.11005	NA	NA	NA	NA	NA	NA	NA	NA	NA
TRINITY_DN60363_c0_g1	5.10524	NA	NA	NA	NA	NA	NA	NA	NA	NA
TRINITY_DN15442_c1_g1	5.10162	NA	NA	NA	NA	NA	NA	NA	NA	NA
TRINITY_DN1481_c0_g1	5.09041	NA	NA	NA	NA	NA	NA	NA	NA	NA
TRINITY_DN9099_c5_g1	5.04364	NA	NA	NA	NA	NA	NA	NA	NA	NA
TRINITY_DN7991_c0_g1	5.01287	NA	NA	NA	NA	NA	NA	NA	NA	NA
TRINITY_DN5073_c0_g1	4.99938	NA	NA	NA	NA	NA	NA	NA	NA	NA
TRINITY_DN1281_c3_g1	4.9837	NA	NA	NA	NA	NA	NA	NA	NA	NA
TRINITY_DN1205_c8_g1	4.9804	NA	NA	NA	NA	NA	NA	NA	NA	NA
TRINITY_DN23891_c0_g2	4.97001	NA	NA	NA	NA	NA	NA	NA	NA	NA
TRINITY_DN837_c7_g1	4.94643	NA	NA	NA	NA	NA	NA	NA	NA	NA
TRINITY_DN2382_c0_g1	4.93759	NA	NA	NA	NA	NA	NA	NA	NA	NA
TRINITY_DN2822_c0_g1	4.92492	NA	NA	NA	NA	NA	NA	NA	NA	NA
TRINITY_DN40912_c0_g1	4.89575	NA	NA	NA	NA	NA	NA	NA	NA	NA
TRINITY_DN5579_c0_g1	4.88951	NA	NA	NA	NA	NA	NA	NA	NA	NA
TRINITY_DN61524_c0_g1	4.87904	NA	NA	NA	NA	NA	NA	NA	NA	NA
TRINITY_DN45904_c0_g2	4.87664	NA	NA	NA	NA	NA	NA	NA	NA	NA
TRINITY_DN8760_c0_g1	4.85576	NA	NA	NA	NA	NA	NA	NA	NA	NA
TRINITY_DN627_c0_g1	4.85545	NA	NA	NA	NA	NA	NA	NA	NA	NA
TRINITY_DN5684_c3_g1	4.81942	NA	NA	NA	NA	NA	NA	NA	NA	NA
TRINITY_DN6263_c2_g1	4.81478	NA	NA	NA	NA	NA	NA	NA	NA	NA
TRINITY_DN11036_c0_g1	4.80471	NA	NA	NA	NA	NA	NA	NA	NA	NA
TRINITY_DN10087_c0_g1	4.7939	NA	NA	NA	NA	NA	NA	NA	NA	NA
TRINITY_DN3320_c0_g5	4.78831	NA	NA	NA	NA	NA	NA	NA	NA	NA
TRINITY_DN3551_c4_g1	4.76629	NA	NA	NA	NA	NA	NA	NA	NA	NA
TRINITY_DN20340_c0_g4	4.73597	NA	NA	NA	NA	NA	NA	NA	NA	NA
TRINITY_DN10705_c0_g2	4.72351	NA	NA	NA	NA	NA	NA	NA	NA	NA
TRINITY_DN16704_c2_g1	4.72165	NA	NA	NA	NA	NA	NA	NA	NA	NA
TRINITY_DN245_c0_g3	4.71677	NA	NA	NA	NA	NA	NA	NA	NA	NA
TRINITY_DN7241_c0_g2	4.70391	NA	NA	NA	NA	NA	NA	NA	NA	NA
TRINITY_DN2066_c0_g1	4.70234	NA	NA	NA	NA	NA	NA	NA	NA	NA
TRINITY_DN20511_c0_g1	4.68447	NA	NA	NA	NA	NA	NA	NA	NA	NA
TRINITY_DN13873_c1_g3	4.63471	NA	NA	NA	NA	NA	NA	NA	NA	NA
TRINITY_DN2696_c1_g2	4.60646	NA	NA	NA	NA	NA	NA	NA	NA	NA
TRINITY_DN15240_c0_g1	4.60139	NA	NA	NA	NA	NA	NA	NA	NA	NA
TRINITY_DN1086_c0_g1	4.58254	NA	NA	NA	NA	NA	NA	NA	NA	NA
TRINITY_DN9038_c0_g2	4.55694	NA	NA	NA	NA	NA	NA	NA	NA	NA
TRINITY_DN34735_c0_g3	4.52942	NA	NA	NA	NA	NA	NA	NA	NA	NA
TRINITY_DN9232_c2_g1	4.517	NA	NA	NA	NA	NA	NA	NA	NA	NA
TRINITY_DN1790_c2_g2	4.51311	NA	NA	NA	NA	NA	NA	NA	NA	NA
TRINITY_DN52874_c0_g1	4.50957	NA	NA	NA	NA	NA	NA	NA	NA	NA
TRINITY_DN2364_c0_g3	4.4939	NA	NA	NA	NA	NA	NA	NA	NA	NA
TRINITY_DN2808_c1_g1	4.45877	NA	NA	NA	NA	NA	NA	NA	NA	NA
TRINITY_DN1292_c0_g1	4.44183	NA	NA	NA	NA	NA	NA	NA	NA	NA
TRINITY_DN39681_c0_g1	4.43932	NA	NA	NA	NA	NA	NA	NA	NA	NA
TRINITY_DN2800_c2_g1	4.43872	NA	NA	NA	NA	NA	NA	NA	NA	NA
TRINITY_DN2204_c1_g4	4.41804	NA	NA	NA	NA	NA	NA	NA	NA	NA
TRINITY_DN66001_c0_g1	4.41549	NA	NA	NA	NA	NA	NA	NA	NA	NA
TRINITY_DN21286_c0_g1	4.40168	NA	NA	NA	NA	NA	NA	NA	NA	NA
TRINITY_DN3899_c0_g1	4.40107	NA	NA	NA	NA	NA	NA	NA	NA	NA
TRINITY_DN8910_c0_g2	4.37119	NA	NA	NA	NA	NA	NA	NA	NA	NA
TRINITY_DN7292_c2_g1	4.3664	NA	NA	NA	NA	NA	NA	NA	NA	NA
TRINITY_DN7574_c2_g1	4.36499	NA	NA	NA	NA	NA	NA	NA	NA	NA
TRINITY_DN866_c3_g2	4.35946	NA	NA	NA	NA	NA	NA	NA	NA	NA
TRINITY_DN16706_c0_g1	4.3589	NA	NA	NA	NA	NA	NA	NA	NA	NA
TRINITY_DN294_c1_g5	4.3581	NA	NA	NA	NA	NA	NA	NA	NA	NA
TRINITY_DN57320_c0_g1	4.35566	NA	NA	NA	NA	NA	NA	NA	NA	NA
TRINITY_DN57855_c0_g1	4.32519	NA	NA	NA	NA	NA	NA	NA	NA	NA
TRINITY_DN1943_c1_g1	4.30137	NA	NA	NA	NA	NA	NA	NA	NA	NA
TRINITY_DN5121_c0_g2	4.29075	NA	NA	NA	NA	NA	NA	NA	NA	NA
TRINITY_DN1840_c1_g1	4.28622	NA	NA	NA	NA	NA	NA	NA	NA	NA
TRINITY_DN63483_c0_g1	4.28385	NA	NA	NA	NA	NA	NA	NA	NA	NA
TRINITY_DN35497_c0_g1	4.27019	NA	NA	NA	NA	NA	NA	NA	NA	NA
TRINITY_DN38_c8_g1	4.26022	NA	NA	NA	NA	NA	NA	NA	NA	NA
TRINITY_DN391_c0_g6	4.25932	NA	NA	NA	NA	NA	NA	NA	NA	NA
TRINITY_DN748_c2_g2	4.24708	NA	NA	NA	NA	NA	NA	NA	NA	NA
TRINITY_DN69034_c0_g1	4.24121	NA	NA	NA	NA	NA	NA	NA	NA	NA
TRINITY_DN1976_c3_g1	4.20829	NA	NA	NA	NA	NA	NA	NA	NA	NA
TRINITY_DN4806_c0_g1	4.20618	NA	NA	NA	NA	NA	NA	NA	NA	NA
TRINITY_DN3618_c6_g1	4.19535	NA	NA	NA	NA	NA	NA	NA	NA	NA
TRINITY_DN17359_c0_g2	4.18212	NA	NA	NA	NA	NA	NA	NA	NA	NA
TRINITY_DN177_c1_g2	4.18166	NA	NA	NA	NA	NA	NA	NA	NA	NA
TRINITY_DN6969_c0_g1	4.16628	NA	NA	NA	NA	NA	NA	NA	NA	NA
TRINITY_DN8688_c2_g1	4.1659	NA	NA	NA	NA	NA	NA	NA	NA	NA
TRINITY_DN11461_c0_g3	4.10865	NA	NA	NA	NA	NA	NA	NA	NA	NA
TRINITY_DN14917_c0_g2	4.08473	NA	NA	NA	NA	NA	NA	NA	NA	NA
TRINITY_DN5324_c0_g1	4.0738	NA	NA	NA	NA	NA	NA	NA	NA	NA
TRINITY_DN3525_c3_g3	4.06287	NA	NA	NA	NA	NA	NA	NA	NA	NA
TRINITY_DN2963_c0_g1	4.05293	NA	NA	NA	NA	NA	NA	NA	NA	NA
TRINITY_DN5241_c0_g1	4.04402	NA	NA	NA	NA	NA	NA	NA	NA	NA
TRINITY_DN3632_c1_g1	4.0411	NA	NA	NA	NA	NA	NA	NA	NA	NA
TRINITY_DN8482_c4_g1	4.0078	NA	NA	NA	NA	NA	NA	NA	NA	NA
TRINITY_DN4408_c8_g1	3.98276	NA	NA	NA	NA	NA	NA	NA	NA	NA
TRINITY_DN14795_c2_g1	3.9626	NA	NA	NA	NA	NA	NA	NA	NA	NA
TRINITY_DN7779_c0_g1	3.95511	NA	NA	NA	NA	NA	NA	NA	NA	NA
TRINITY_DN5097_c0_g1	3.93637	NA	NA	NA	NA	NA	NA	NA	NA	NA
TRINITY_DN17353_c3_g1	3.92125	NA	NA	NA	NA	NA	NA	NA	NA	NA
TRINITY_DN1211_c0_g2	3.91552	NA	NA	NA	NA	NA	NA	NA	NA	NA
TRINITY_DN4523_c2_g1	3.9155	NA	NA	NA	NA	NA	NA	NA	NA	NA
TRINITY_DN408_c0_g1	3.87489	NA	NA	NA	NA	NA	NA	NA	NA	NA
TRINITY_DN17054_c2_g1	3.87327	NA	NA	NA	NA	NA	NA	NA	NA	NA
TRINITY_DN3901_c0_g1	3.87198	NA	NA	NA	NA	NA	NA	NA	NA	NA
TRINITY_DN1029_c4_g1	3.86115	NA	NA	NA	NA	NA	NA	NA	NA	NA
TRINITY_DN11757_c2_g1	3.85054	NA	NA	NA	NA	NA	NA	NA	NA	NA
TRINITY_DN30786_c0_g1	3.81798	NA	NA	NA	NA	NA	NA	NA	NA	NA
TRINITY_DN1149_c5_g1	3.81577	NA	NA	NA	NA	NA	NA	NA	NA	NA
TRINITY_DN213_c0_g3	3.80907	NA	NA	NA	NA	NA	NA	NA	NA	NA
TRINITY_DN1854_c0_g2	3.80088	NA	NA	NA	NA	NA	NA	NA	NA	NA
TRINITY_DN39516_c0_g1	3.77914	NA	NA	NA	NA	NA	NA	NA	NA	NA
TRINITY_DN16642_c0_g1	3.77742	NA	NA	NA	NA	NA	NA	NA	NA	NA
TRINITY_DN1808_c0_g1	3.7733	NA	NA	NA	NA	NA	NA	NA	NA	NA
TRINITY_DN1587_c0_g1	3.75563	NA	NA	NA	NA	NA	NA	NA	NA	NA
TRINITY_DN9543_c5_g2	3.75113	NA	NA	NA	NA	NA	NA	NA	NA	NA
TRINITY_DN1423_c0_g1	3.74143	NA	NA	NA	NA	NA	NA	NA	NA	NA
TRINITY_DN22929_c0_g1	3.73969	NA	NA	NA	NA	NA	NA	NA	NA	NA
TRINITY_DN6260_c0_g1	3.73251	NA	NA	NA	NA	NA	NA	NA	NA	NA
TRINITY_DN28_c0_g2	3.73158	NA	NA	NA	NA	NA	NA	NA	NA	NA
TRINITY_DN6154_c0_g1	3.7221	NA	NA	NA	NA	NA	NA	NA	NA	NA
TRINITY_DN6664_c0_g1	3.72164	NA	NA	NA	NA	NA	NA	NA	NA	NA
TRINITY_DN498_c2_g1	3.71259	NA	NA	NA	NA	NA	NA	NA	NA	NA
TRINITY_DN3366_c1_g1	3.70066	NA	NA	NA	NA	NA	NA	NA	NA	NA
TRINITY_DN28198_c0_g1	3.69039	NA	NA	NA	NA	NA	NA	NA	NA	NA
TRINITY_DN6927_c4_g1	3.66987	NA	NA	NA	NA	NA	NA	NA	NA	NA
TRINITY_DN61185_c0_g1	3.66973	NA	NA	NA	NA	NA	NA	NA	NA	NA
TRINITY_DN48476_c0_g1	3.65909	NA	NA	NA	NA	NA	NA	NA	NA	NA
TRINITY_DN4021_c0_g1	3.64887	NA	NA	NA	NA	NA	NA	NA	NA	NA
TRINITY_DN741_c1_g2	3.64097	NA	NA	NA	NA	NA	NA	NA	NA	NA
TRINITY_DN2574_c0_g1	3.63185	NA	NA	NA	NA	NA	NA	NA	NA	NA
TRINITY_DN1667_c2_g2	3.62992	NA	NA	NA	NA	NA	NA	NA	NA	NA
TRINITY_DN627_c1_g1	3.59976	NA	NA	NA	NA	NA	NA	NA	NA	NA
TRINITY_DN39644_c0_g3	3.59311	NA	NA	NA	NA	NA	NA	NA	NA	NA
TRINITY_DN8480_c0_g1	3.57306	NA	NA	NA	NA	NA	NA	NA	NA	NA
TRINITY_DN33983_c0_g1	3.56508	NA	NA	NA	NA	NA	NA	NA	NA	NA
TRINITY_DN256_c1_g1	3.55799	NA	NA	NA	NA	NA	NA	NA	NA	NA
TRINITY_DN1964_c4_g1	3.55362	NA	NA	NA	NA	NA	NA	NA	NA	NA
TRINITY_DN31311_c2_g1	3.55279	NA	NA	NA	NA	NA	NA	NA	NA	NA
TRINITY_DN349_c5_g1	3.54744	NA	NA	NA	NA	NA	NA	NA	NA	NA
TRINITY_DN8786_c0_g1	3.53366	NA	NA	NA	NA	NA	NA	NA	NA	NA
TRINITY_DN687_c2_g1	3.52804	NA	NA	NA	NA	NA	NA	NA	NA	NA
TRINITY_DN14917_c0_g1	3.51501	NA	NA	NA	NA	NA	NA	NA	NA	NA
TRINITY_DN423_c0_g1	3.50544	NA	NA	NA	NA	NA	NA	NA	NA	NA
TRINITY_DN21946_c4_g1	3.49496	NA	NA	NA	NA	NA	NA	NA	NA	NA
TRINITY_DN3228_c0_g1	3.49017	NA	NA	NA	NA	NA	NA	NA	NA	NA
TRINITY_DN177_c1_g1	3.48906	NA	NA	NA	NA	NA	NA	NA	NA	NA
TRINITY_DN5262_c10_g1	3.48787	NA	NA	NA	NA	NA	NA	NA	NA	NA
TRINITY_DN8387_c3_g1	3.48664	NA	NA	NA	NA	NA	NA	NA	NA	NA
TRINITY_DN13138_c0_g1	3.48426	NA	NA	NA	NA	NA	NA	NA	NA	NA
TRINITY_DN1395_c8_g1	3.4788	NA	NA	NA	NA	NA	NA	NA	NA	NA
TRINITY_DN699_c0_g1	3.47251	NA	NA	NA	NA	NA	NA	NA	NA	NA
TRINITY_DN12448_c0_g2	3.4617	NA	NA	NA	NA	NA	NA	NA	NA	NA
TRINITY_DN533_c21_g1	3.44834	NA	NA	NA	NA	NA	NA	NA	NA	NA
TRINITY_DN16595_c1_g1	3.43768	TRINITY_DN16595_c1_g1_i1.p1	1037-684[-]	.	.	.	.	.	.	.
TRINITY_DN444_c2_g3	3.43332	NA	NA	NA	NA	NA	NA	NA	NA	NA
TRINITY_DN54539_c0_g1	3.41586	NA	NA	NA	NA	NA	NA	NA	NA	NA
TRINITY_DN603_c7_g1	3.40849	NA	NA	NA	NA	NA	NA	NA	NA	NA
TRINITY_DN7463_c0_g2	3.4049	NA	NA	NA	NA	NA	NA	NA	NA	NA
TRINITY_DN12690_c0_g1	3.40233	NA	NA	NA	NA	NA	NA	NA	NA	NA
TRINITY_DN782_c0_g1	3.35366	NA	NA	NA	NA	NA	NA	NA	NA	NA
TRINITY_DN4404_c0_g2	3.34864	NA	NA	NA	NA	NA	NA	NA	NA	NA
TRINITY_DN4543_c0_g1	3.33694	NA	NA	NA	NA	NA	NA	NA	NA	NA
TRINITY_DN8760_c0_g2	3.32764	NA	NA	NA	NA	NA	NA	NA	NA	NA
TRINITY_DN748_c2_g1	3.32587	NA	NA	NA	NA	NA	NA	NA	NA	NA
TRINITY_DN6101_c0_g2	3.32444	NA	NA	NA	NA	NA	NA	NA	NA	NA
TRINITY_DN6410_c6_g1	3.3208	NA	NA	NA	NA	NA	NA	NA	NA	NA
TRINITY_DN3535_c0_g1	3.31267	NA	NA	NA	NA	NA	NA	NA	NA	NA
TRINITY_DN4218_c1_g2	3.30363	NA	NA	NA	NA	NA	NA	NA	NA	NA
TRINITY_DN4331_c0_g1	3.29315	NA	NA	NA	NA	NA	NA	NA	NA	NA
TRINITY_DN1204_c0_g2	3.27682	NA	NA	NA	NA	NA	NA	NA	NA	NA
TRINITY_DN1160_c2_g1	3.26412	NA	NA	NA	NA	NA	NA	NA	NA	NA
TRINITY_DN67342_c0_g1	3.25157	NA	NA	NA	NA	NA	NA	NA	NA	NA
TRINITY_DN1993_c2_g1	3.24944	NA	NA	NA	NA	NA	NA	NA	NA	NA
TRINITY_DN57871_c0_g1	3.2353	NA	NA	NA	NA	NA	NA	NA	NA	NA
TRINITY_DN13418_c1_g1	3.22796	NA	NA	NA	NA	NA	NA	NA	NA	NA
TRINITY_DN65971_c0_g1	3.21654	NA	NA	NA	NA	NA	NA	NA	NA	NA
TRINITY_DN2452_c1_g2	3.21602	NA	NA	NA	NA	NA	NA	NA	NA	NA
TRINITY_DN17366_c0_g1	3.19274	NA	NA	NA	NA	NA	NA	NA	NA	NA
TRINITY_DN11566_c0_g1	3.18554	NA	NA	NA	NA	NA	NA	NA	NA	NA
TRINITY_DN889_c0_g2	3.17514	NA	NA	NA	NA	NA	NA	NA	NA	NA
TRINITY_DN8936_c2_g1	3.15591	NA	NA	NA	NA	NA	NA	NA	NA	NA
TRINITY_DN28263_c0_g2	3.15269	NA	NA	NA	NA	NA	NA	NA	NA	NA
TRINITY_DN960_c0_g1	3.14736	NA	NA	NA	NA	NA	NA	NA	NA	NA
TRINITY_DN2768_c1_g2	3.14655	NA	NA	NA	NA	NA	NA	NA	NA	NA
TRINITY_DN8601_c2_g5	3.14116	NA	NA	NA	NA	NA	NA	NA	NA	NA
TRINITY_DN205_c0_g1	3.13897	NA	NA	NA	NA	NA	NA	NA	NA	NA
TRINITY_DN816_c0_g1	3.13855	NA	NA	NA	NA	NA	NA	NA	NA	NA
TRINITY_DN10384_c0_g1	3.13735	NA	NA	NA	NA	NA	NA	NA	NA	NA
TRINITY_DN2926_c1_g1	3.12478	NA	NA	NA	NA	NA	NA	NA	NA	NA
TRINITY_DN2357_c0_g1	3.12434	NA	NA	NA	NA	NA	NA	NA	NA	NA
TRINITY_DN15126_c0_g1	3.11784	NA	NA	NA	NA	NA	NA	NA	NA	NA
TRINITY_DN8864_c1_g1	3.11544	NA	NA	NA	NA	NA	NA	NA	NA	NA
TRINITY_DN4127_c0_g2	3.0938	NA	NA	NA	NA	NA	NA	NA	NA	NA
TRINITY_DN5797_c4_g1	3.09315	NA	NA	NA	NA	NA	NA	NA	NA	NA
TRINITY_DN19941_c5_g1	3.08134	NA	NA	NA	NA	NA	NA	NA	NA	NA
TRINITY_DN1128_c10_g1	3.07736	NA	NA	NA	NA	NA	NA	NA	NA	NA
TRINITY_DN689_c0_g1	3.06744	NA	NA	NA	NA	NA	NA	NA	NA	NA
TRINITY_DN49_c8_g1	3.06067	NA	NA	NA	NA	NA	NA	NA	NA	NA
TRINITY_DN2561_c1_g1	3.05919	NA	NA	NA	NA	NA	NA	NA	NA	NA
TRINITY_DN31560_c0_g2	3.05863	NA	NA	NA	NA	NA	NA	NA	NA	NA
TRINITY_DN2108_c2_g2	3.04963	NA	NA	NA	NA	NA	NA	NA	NA	NA
TRINITY_DN2497_c0_g1	3.048	NA	NA	NA	NA	NA	NA	NA	NA	NA
TRINITY_DN538_c6_g1	3.04386	NA	NA	NA	NA	NA	NA	NA	NA	NA
TRINITY_DN13272_c1_g2	3.04158	NA	NA	NA	NA	NA	NA	NA	NA	NA
TRINITY_DN3168_c0_g1	3.04086	NA	NA	NA	NA	NA	NA	NA	NA	NA
TRINITY_DN1840_c1_g4	3.02729	NA	NA	NA	NA	NA	NA	NA	NA	NA
TRINITY_DN314_c1_g1	3.02444	NA	NA	NA	NA	NA	NA	NA	NA	NA
TRINITY_DN1693_c0_g1	3.01872	NA	NA	NA	NA	NA	NA	NA	NA	NA
TRINITY_DN52920_c0_g1	3.01735	NA	NA	NA	NA	NA	NA	NA	NA	NA
TRINITY_DN9854_c1_g1	3.01665	NA	NA	NA	NA	NA	NA	NA	NA	NA
TRINITY_DN9868_c0_g1	2.9992	NA	NA	NA	NA	NA	NA	NA	NA	NA
TRINITY_DN15331_c1_g1	2.98819	NA	NA	NA	NA	NA	NA	NA	NA	NA
TRINITY_DN22034_c0_g1	2.97833	NA	NA	NA	NA	NA	NA	NA	NA	NA
TRINITY_DN7166_c1_g2	2.96662	NA	NA	NA	NA	NA	NA	NA	NA	NA
TRINITY_DN1432_c2_g1	2.95185	NA	NA	NA	NA	NA	NA	NA	NA	NA
TRINITY_DN3657_c1_g3	2.94704	NA	NA	NA	NA	NA	NA	NA	NA	NA
TRINITY_DN5146_c0_g1	2.9452	NA	NA	NA	NA	NA	NA	NA	NA	NA
TRINITY_DN812_c1_g2	2.94345	NA	NA	NA	NA	NA	NA	NA	NA	NA
TRINITY_DN12401_c2_g1	2.93014	NA	NA	NA	NA	NA	NA	NA	NA	NA
TRINITY_DN61_c0_g1	2.92375	NA	NA	NA	NA	NA	NA	NA	NA	NA
TRINITY_DN5481_c0_g1	2.92123	NA	NA	NA	NA	NA	NA	NA	NA	NA
TRINITY_DN613_c0_g1	2.91887	NA	NA	NA	NA	NA	NA	NA	NA	NA
TRINITY_DN2046_c0_g5	2.91145	NA	NA	NA	NA	NA	NA	NA	NA	NA
TRINITY_DN5420_c5_g1	2.90813	NA	NA	NA	NA	NA	NA	NA	NA	NA
TRINITY_DN3552_c1_g3	2.90416	NA	NA	NA	NA	NA	NA	NA	NA	NA
TRINITY_DN1995_c2_g2	2.90094	NA	NA	NA	NA	NA	NA	NA	NA	NA
TRINITY_DN5669_c0_g2	2.89972	NA	NA	NA	NA	NA	NA	NA	NA	NA
TRINITY_DN4546_c0_g1	2.89937	NA	NA	NA	NA	NA	NA	NA	NA	NA
TRINITY_DN14915_c1_g2	2.89613	NA	NA	NA	NA	NA	NA	NA	NA	NA
TRINITY_DN47339_c0_g2	2.89524	NA	NA	NA	NA	NA	NA	NA	NA	NA
TRINITY_DN4311_c0_g1	2.8882	NA	NA	NA	NA	NA	NA	NA	NA	NA
TRINITY_DN6664_c0_g2	2.88626	NA	NA	NA	NA	NA	NA	NA	NA	NA
TRINITY_DN564_c2_g1	2.87954	NA	NA	NA	NA	NA	NA	NA	NA	NA
TRINITY_DN66560_c0_g1	2.87877	NA	NA	NA	NA	NA	NA	NA	NA	NA
TRINITY_DN1354_c0_g2	2.86779	NA	NA	NA	NA	NA	NA	NA	NA	NA
TRINITY_DN2219_c0_g1	2.86576	NA	NA	NA	NA	NA	NA	NA	NA	NA
TRINITY_DN3439_c1_g1	2.85847	NA	NA	NA	NA	NA	NA	NA	NA	NA
TRINITY_DN2542_c7_g1	2.85828	NA	NA	NA	NA	NA	NA	NA	NA	NA
TRINITY_DN140_c0_g1	2.85762	NA	NA	NA	NA	NA	NA	NA	NA	NA
TRINITY_DN730_c3_g1	2.85632	NA	NA	NA	NA	NA	NA	NA	NA	NA
TRINITY_DN533_c12_g1	2.83282	NA	NA	NA	NA	NA	NA	NA	NA	NA
TRINITY_DN11680_c0_g1	2.82958	NA	NA	NA	NA	NA	NA	NA	NA	NA
TRINITY_DN3493_c1_g2	2.81788	NA	NA	NA	NA	NA	NA	NA	NA	NA
TRINITY_DN5308_c0_g2	2.80679	NA	NA	NA	NA	NA	NA	NA	NA	NA
TRINITY_DN3605_c1_g2	2.80476	NA	NA	NA	NA	NA	NA	NA	NA	NA
TRINITY_DN8909_c0_g2	2.78906	NA	NA	NA	NA	NA	NA	NA	NA	NA
TRINITY_DN57310_c0_g1	2.78774	NA	NA	NA	NA	NA	NA	NA	NA	NA
TRINITY_DN63845_c0_g1	2.78416	NA	NA	NA	NA	NA	NA	NA	NA	NA
TRINITY_DN1033_c0_g1	2.77952	NA	NA	NA	NA	NA	NA	NA	NA	NA
TRINITY_DN4675_c0_g1	2.77231	NA	NA	NA	NA	NA	NA	NA	NA	NA
TRINITY_DN47175_c0_g1	2.77194	NA	NA	NA	NA	NA	NA	NA	NA	NA
TRINITY_DN11490_c0_g1	2.7649	NA	NA	NA	NA	NA	NA	NA	NA	NA
TRINITY_DN49609_c0_g1	2.75527	NA	NA	NA	NA	NA	NA	NA	NA	NA
TRINITY_DN20631_c0_g3	2.75334	NA	NA	NA	NA	NA	NA	NA	NA	NA
TRINITY_DN419_c4_g1	2.74823	NA	NA	NA	NA	NA	NA	NA	NA	NA
TRINITY_DN4634_c0_g1	2.74315	NA	NA	NA	NA	NA	NA	NA	NA	NA
TRINITY_DN713_c7_g1	2.7424	NA	NA	NA	NA	NA	NA	NA	NA	NA
TRINITY_DN1130_c4_g1	2.7361	NA	NA	NA	NA	NA	NA	NA	NA	NA
TRINITY_DN2735_c0_g1	2.73535	NA	NA	NA	NA	NA	NA	NA	NA	NA
TRINITY_DN664_c2_g1	2.72496	NA	NA	NA	NA	NA	NA	NA	NA	NA
TRINITY_DN3093_c0_g1	2.71857	NA	NA	NA	NA	NA	NA	NA	NA	NA
TRINITY_DN4314_c3_g1	2.71584	NA	NA	NA	NA	NA	NA	NA	NA	NA
TRINITY_DN9246_c0_g2	2.70788	NA	NA	NA	NA	NA	NA	NA	NA	NA
TRINITY_DN9149_c3_g1	2.7003	NA	NA	NA	NA	NA	NA	NA	NA	NA
TRINITY_DN705_c2_g1	2.69333	NA	NA	NA	NA	NA	NA	NA	NA	NA
TRINITY_DN53975_c0_g1	2.69122	NA	NA	NA	NA	NA	NA	NA	NA	NA
TRINITY_DN1535_c1_g1	2.68541	NA	NA	NA	NA	NA	NA	NA	NA	NA
TRINITY_DN9659_c0_g1	2.68167	NA	NA	NA	NA	NA	NA	NA	NA	NA
TRINITY_DN2061_c0_g1	2.67961	NA	NA	NA	NA	NA	NA	NA	NA	NA
TRINITY_DN943_c0_g1	2.67624	NA	NA	NA	NA	NA	NA	NA	NA	NA
TRINITY_DN3597_c0_g1	2.66786	NA	NA	NA	NA	NA	NA	NA	NA	NA
TRINITY_DN28007_c3_g1	2.66127	NA	NA	NA	NA	NA	NA	NA	NA	NA
TRINITY_DN686_c2_g1	2.65783	NA	NA	NA	NA	NA	NA	NA	NA	NA
TRINITY_DN16644_c0_g2	2.65714	NA	NA	NA	NA	NA	NA	NA	NA	NA
TRINITY_DN8864_c1_g2	2.65665	NA	NA	NA	NA	NA	NA	NA	NA	NA
TRINITY_DN10386_c0_g2	2.65657	NA	NA	NA	NA	NA	NA	NA	NA	NA
TRINITY_DN1973_c9_g1	2.64408	NA	NA	NA	NA	NA	NA	NA	NA	NA
TRINITY_DN3321_c0_g2	2.63976	NA	NA	NA	NA	NA	NA	NA	NA	NA
TRINITY_DN3105_c0_g3	2.63155	NA	NA	NA	NA	NA	NA	NA	NA	NA
TRINITY_DN1114_c1_g2	2.62797	NA	NA	NA	NA	NA	NA	NA	NA	NA
TRINITY_DN1852_c6_g1	2.62703	NA	NA	NA	NA	NA	NA	NA	NA	NA
TRINITY_DN23623_c0_g1	2.62241	NA	NA	NA	NA	NA	NA	NA	NA	NA
TRINITY_DN13764_c0_g2	2.62172	NA	NA	NA	NA	NA	NA	NA	NA	NA
TRINITY_DN2696_c1_g1	2.61872	NA	NA	NA	NA	NA	NA	NA	NA	NA
TRINITY_DN2392_c3_g1	2.6097	NA	NA	NA	NA	NA	NA	NA	NA	NA
TRINITY_DN1338_c7_g1	2.6032	NA	NA	NA	NA	NA	NA	NA	NA	NA
TRINITY_DN48290_c0_g1	2.60133	NA	NA	NA	NA	NA	NA	NA	NA	NA
TRINITY_DN7101_c0_g1	2.59977	NA	NA	NA	NA	NA	NA	NA	NA	NA
TRINITY_DN725_c9_g1	2.59966	NA	NA	NA	NA	NA	NA	NA	NA	NA
TRINITY_DN6935_c0_g2	2.58232	NA	NA	NA	NA	NA	NA	NA	NA	NA
TRINITY_DN12463_c0_g4	2.58072	NA	NA	NA	NA	NA	NA	NA	NA	NA
TRINITY_DN6927_c3_g1	2.57356	NA	NA	NA	NA	NA	NA	NA	NA	NA
TRINITY_DN1051_c0_g1	2.56901	NA	NA	NA	NA	NA	NA	NA	NA	NA
TRINITY_DN13292_c0_g1	2.56443	NA	NA	NA	NA	NA	NA	NA	NA	NA
TRINITY_DN2291_c0_g1	2.56439	NA	NA	NA	NA	NA	NA	NA	NA	NA
TRINITY_DN58053_c0_g1	2.563	NA	NA	NA	NA	NA	NA	NA	NA	NA
TRINITY_DN7827_c0_g2	2.55864	NA	NA	NA	NA	NA	NA	NA	NA	NA
TRINITY_DN111_c1_g2	2.55236	NA	NA	NA	NA	NA	NA	NA	NA	NA
TRINITY_DN4195_c2_g2	2.54993	NA	NA	NA	NA	NA	NA	NA	NA	NA
TRINITY_DN3161_c1_g1	2.53416	NA	NA	NA	NA	NA	NA	NA	NA	NA
TRINITY_DN1257_c0_g3	2.52434	NA	NA	NA	NA	NA	NA	NA	NA	NA
TRINITY_DN3151_c0_g1	2.52102	NA	NA	NA	NA	NA	NA	NA	NA	NA
TRINITY_DN2046_c0_g3	2.51983	NA	NA	NA	NA	NA	NA	NA	NA	NA
TRINITY_DN21286_c0_g2	2.50933	NA	NA	NA	NA	NA	NA	NA	NA	NA
TRINITY_DN314_c5_g1	2.50315	NA	NA	NA	NA	NA	NA	NA	NA	NA
TRINITY_DN988_c0_g1	2.50272	NA	NA	NA	NA	NA	NA	NA	NA	NA
TRINITY_DN95_c0_g1	2.50253	NA	NA	NA	NA	NA	NA	NA	NA	NA
TRINITY_DN533_c14_g1	2.49923	NA	NA	NA	NA	NA	NA	NA	NA	NA
TRINITY_DN54408_c0_g1	2.49788	NA	NA	NA	NA	NA	NA	NA	NA	NA
TRINITY_DN4938_c0_g1	2.49697	NA	NA	NA	NA	NA	NA	NA	NA	NA
TRINITY_DN529_c6_g1	2.49562	NA	NA	NA	NA	NA	NA	NA	NA	NA
TRINITY_DN52967_c0_g1	2.48283	NA	NA	NA	NA	NA	NA	NA	NA	NA
TRINITY_DN12640_c1_g1	2.4785	NA	NA	NA	NA	NA	NA	NA	NA	NA
TRINITY_DN533_c7_g1	2.47231	NA	NA	NA	NA	NA	NA	NA	NA	NA
TRINITY_DN613_c6_g1	2.47161	NA	NA	NA	NA	NA	NA	NA	NA	NA
TRINITY_DN34421_c0_g1	2.46852	NA	NA	NA	NA	NA	NA	NA	NA	NA
TRINITY_DN61858_c0_g1	2.46433	NA	NA	NA	NA	NA	NA	NA	NA	NA
TRINITY_DN13887_c5_g1	2.46166	NA	NA	NA	NA	NA	NA	NA	NA	NA
TRINITY_DN2364_c0_g2	2.45594	NA	NA	NA	NA	NA	NA	NA	NA	NA
TRINITY_DN4807_c0_g1	2.45274	NA	NA	NA	NA	NA	NA	NA	NA	NA
TRINITY_DN1693_c0_g2	2.44711	NA	NA	NA	NA	NA	NA	NA	NA	NA
TRINITY_DN1425_c3_g1	2.44563	NA	NA	NA	NA	NA	NA	NA	NA	NA
TRINITY_DN7970_c0_g2	2.44259	NA	NA	NA	NA	NA	NA	NA	NA	NA
TRINITY_DN19945_c0_g2	2.43778	NA	NA	NA	NA	NA	NA	NA	NA	NA
TRINITY_DN2020_c0_g5	2.4377	NA	NA	NA	NA	NA	NA	NA	NA	NA
TRINITY_DN1151_c1_g1	2.43524	NA	NA	NA	NA	NA	NA	NA	NA	NA
TRINITY_DN3493_c1_g1	2.42448	NA	NA	NA	NA	NA	NA	NA	NA	NA
TRINITY_DN6398_c0_g1	2.41951	NA	NA	NA	NA	NA	NA	NA	NA	NA
TRINITY_DN32917_c0_g4	2.41818	NA	NA	NA	NA	NA	NA	NA	NA	NA
TRINITY_DN1858_c0_g1	2.41697	NA	NA	NA	NA	NA	NA	NA	NA	NA
TRINITY_DN16054_c0_g1	2.41665	NA	NA	NA	NA	NA	NA	NA	NA	NA
TRINITY_DN13734_c2_g1	2.41519	NA	NA	NA	NA	NA	NA	NA	NA	NA
TRINITY_DN2095_c1_g3	2.41324	NA	NA	NA	NA	NA	NA	NA	NA	NA
TRINITY_DN70652_c0_g1	2.41285	NA	NA	NA	NA	NA	NA	NA	NA	NA
TRINITY_DN8909_c0_g1	2.41161	NA	NA	NA	NA	NA	NA	NA	NA	NA
TRINITY_DN5146_c0_g2	2.4059	NA	NA	NA	NA	NA	NA	NA	NA	NA
TRINITY_DN36403_c0_g1	2.40482	NA	NA	NA	NA	NA	NA	NA	NA	NA
TRINITY_DN14773_c1_g2	2.40259	NA	NA	NA	NA	NA	NA	NA	NA	NA
TRINITY_DN376_c6_g1	2.4009	NA	NA	NA	NA	NA	NA	NA	NA	NA
TRINITY_DN6700_c1_g1	2.39482	NA	NA	NA	NA	NA	NA	NA	NA	NA
TRINITY_DN7966_c0_g1	2.39367	NA	NA	NA	NA	NA	NA	NA	NA	NA
TRINITY_DN35135_c0_g1	2.37692	NA	NA	NA	NA	NA	NA	NA	NA	NA
TRINITY_DN208_c0_g1	2.37154	NA	NA	NA	NA	NA	NA	NA	NA	NA
TRINITY_DN3901_c2_g1	2.36999	NA	NA	NA	NA	NA	NA	NA	NA	NA
TRINITY_DN1566_c0_g1	2.36908	NA	NA	NA	NA	NA	NA	NA	NA	NA
TRINITY_DN52645_c0_g1	2.36163	NA	NA	NA	NA	NA	NA	NA	NA	NA
TRINITY_DN260_c3_g1	2.35394	NA	NA	NA	NA	NA	NA	NA	NA	NA
TRINITY_DN1592_c0_g2	2.35294	NA	NA	NA	NA	NA	NA	NA	NA	NA
TRINITY_DN475_c5_g1	2.35021	NA	NA	NA	NA	NA	NA	NA	NA	NA
TRINITY_DN319_c1_g1	2.34983	NA	NA	NA	NA	NA	NA	NA	NA	NA
TRINITY_DN4768_c3_g1	2.34564	NA	NA	NA	NA	NA	NA	NA	NA	NA
TRINITY_DN13235_c0_g1	2.34004	NA	NA	NA	NA	NA	NA	NA	NA	NA
TRINITY_DN1171_c1_g1	2.33931	NA	NA	NA	NA	NA	NA	NA	NA	NA
TRINITY_DN3366_c8_g1	2.33731	NA	NA	NA	NA	NA	NA	NA	NA	NA
TRINITY_DN13897_c0_g1	2.33687	NA	NA	NA	NA	NA	NA	NA	NA	NA
TRINITY_DN10587_c0_g1	2.3354	NA	NA	NA	NA	NA	NA	NA	NA	NA
TRINITY_DN592_c1_g1	2.33324	NA	NA	NA	NA	NA	NA	NA	NA	NA
TRINITY_DN9656_c0_g1	2.32813	NA	NA	NA	NA	NA	NA	NA	NA	NA
TRINITY_DN5871_c0_g1	2.32647	NA	NA	NA	NA	NA	NA	NA	NA	NA
TRINITY_DN153_c2_g1	2.32501	NA	NA	NA	NA	NA	NA	NA	NA	NA
TRINITY_DN20860_c2_g1	2.31326	NA	NA	NA	NA	NA	NA	NA	NA	NA
TRINITY_DN5858_c1_g1	2.3131	NA	NA	NA	NA	NA	NA	NA	NA	NA
TRINITY_DN3936_c7_g1	2.31115	NA	NA	NA	NA	NA	NA	NA	NA	NA
TRINITY_DN2305_c1_g1	2.31006	NA	NA	NA	NA	NA	NA	NA	NA	NA
TRINITY_DN514_c0_g2	2.30904	NA	NA	NA	NA	NA	NA	NA	NA	NA
TRINITY_DN687_c2_g2	2.30441	NA	NA	NA	NA	NA	NA	NA	NA	NA
TRINITY_DN107_c3_g3	2.30198	NA	NA	NA	NA	NA	NA	NA	NA	NA
TRINITY_DN236_c20_g1	2.29969	NA	NA	NA	NA	NA	NA	NA	NA	NA
TRINITY_DN20465_c0_g1	2.29816	NA	NA	NA	NA	NA	NA	NA	NA	NA
TRINITY_DN1151_c0_g1	2.29302	NA	NA	NA	NA	NA	NA	NA	NA	NA
TRINITY_DN12463_c0_g2	2.28078	NA	NA	NA	NA	NA	NA	NA	NA	NA
TRINITY_DN7807_c0_g1	2.27904	NA	NA	NA	NA	NA	NA	NA	NA	NA
TRINITY_DN12031_c3_g1	2.27857	NA	NA	NA	NA	NA	NA	NA	NA	NA
TRINITY_DN8035_c3_g2	2.27827	NA	NA	NA	NA	NA	NA	NA	NA	NA
TRINITY_DN2339_c3_g1	2.26953	NA	NA	NA	NA	NA	NA	NA	NA	NA
TRINITY_DN2455_c6_g1	2.26615	NA	NA	NA	NA	NA	NA	NA	NA	NA
TRINITY_DN649_c0_g2	2.26214	NA	NA	NA	NA	NA	NA	NA	NA	NA
TRINITY_DN17346_c1_g1	2.2612	NA	NA	NA	NA	NA	NA	NA	NA	NA
TRINITY_DN9246_c0_g1	2.25238	NA	NA	NA	NA	NA	NA	NA	NA	NA
TRINITY_DN143_c0_g1	2.25225	NA	NA	NA	NA	NA	NA	NA	NA	NA
TRINITY_DN180_c1_g1	2.25159	NA	NA	NA	NA	NA	NA	NA	NA	NA
TRINITY_DN9793_c1_g1	2.25101	NA	NA	NA	NA	NA	NA	NA	NA	NA
TRINITY_DN3206_c0_g1	2.24908	NA	NA	NA	NA	NA	NA	NA	NA	NA
TRINITY_DN3945_c2_g1	2.24311	NA	NA	NA	NA	NA	NA	NA	NA	NA
TRINITY_DN597_c0_g1	2.24284	NA	NA	NA	NA	NA	NA	NA	NA	NA
TRINITY_DN5245_c2_g1	2.23979	NA	NA	NA	NA	NA	NA	NA	NA	NA
TRINITY_DN5914_c1_g1	2.22967	NA	NA	NA	NA	NA	NA	NA	NA	NA
TRINITY_DN223_c0_g1	2.22777	NA	NA	NA	NA	NA	NA	NA	NA	NA
TRINITY_DN1546_c5_g3	2.2277	NA	NA	NA	NA	NA	NA	NA	NA	NA
TRINITY_DN57936_c0_g1	2.22626	NA	NA	NA	NA	NA	NA	NA	NA	NA
TRINITY_DN2429_c0_g1	2.22143	NA	NA	NA	NA	NA	NA	NA	NA	NA
TRINITY_DN15795_c0_g1	2.22102	NA	NA	NA	NA	NA	NA	NA	NA	NA
TRINITY_DN1903_c2_g1	2.21929	NA	NA	NA	NA	NA	NA	NA	NA	NA
TRINITY_DN48486_c0_g1	2.21338	NA	NA	NA	NA	NA	NA	NA	NA	NA
TRINITY_DN13272_c1_g1	2.21311	NA	NA	NA	NA	NA	NA	NA	NA	NA
TRINITY_DN427_c1_g1	2.21269	NA	NA	NA	NA	NA	NA	NA	NA	NA
TRINITY_DN869_c0_g1	2.21155	NA	NA	NA	NA	NA	NA	NA	NA	NA
TRINITY_DN3185_c1_g1	2.20419	NA	NA	NA	NA	NA	NA	NA	NA	NA
TRINITY_DN236_c5_g2	2.20405	NA	NA	NA	NA	NA	NA	NA	NA	NA
TRINITY_DN211_c4_g1	2.20339	NA	NA	NA	NA	NA	NA	NA	NA	NA
TRINITY_DN13379_c0_g1	2.19993	NA	NA	NA	NA	NA	NA	NA	NA	NA
TRINITY_DN528_c6_g1	2.19885	NA	NA	NA	NA	NA	NA	NA	NA	NA
TRINITY_DN2355_c0_g1	2.19006	NA	NA	NA	NA	NA	NA	NA	NA	NA
TRINITY_DN5062_c0_g1	2.18489	NA	NA	NA	NA	NA	NA	NA	NA	NA
TRINITY_DN735_c7_g1	2.18434	NA	NA	NA	NA	NA	NA	NA	NA	NA
TRINITY_DN7696_c1_g1	2.18408	NA	NA	NA	NA	NA	NA	NA	NA	NA
TRINITY_DN1311_c1_g3	2.18365	NA	NA	NA	NA	NA	NA	NA	NA	NA
TRINITY_DN11152_c0_g1	2.17429	NA	NA	NA	NA	NA	NA	NA	NA	NA
TRINITY_DN5859_c0_g1	2.17166	NA	NA	NA	NA	NA	NA	NA	NA	NA
TRINITY_DN14398_c0_g2	2.16918	NA	NA	NA	NA	NA	NA	NA	NA	NA
TRINITY_DN11628_c1_g1	2.16622	NA	NA	NA	NA	NA	NA	NA	NA	NA
TRINITY_DN109_c1_g2	2.16613	NA	NA	NA	NA	NA	NA	NA	NA	NA
TRINITY_DN1114_c5_g1	2.15632	NA	NA	NA	NA	NA	NA	NA	NA	NA
TRINITY_DN1681_c0_g1	2.14768	NA	NA	NA	NA	NA	NA	NA	NA	NA
TRINITY_DN2650_c2_g1	2.14308	NA	NA	NA	NA	NA	NA	NA	NA	NA
TRINITY_DN3058_c0_g1	2.14254	NA	NA	NA	NA	NA	NA	NA	NA	NA
TRINITY_DN961_c3_g1	2.14133	NA	NA	NA	NA	NA	NA	NA	NA	NA
TRINITY_DN1299_c1_g2	2.14038	NA	NA	NA	NA	NA	NA	NA	NA	NA
TRINITY_DN28263_c0_g1	2.14013	NA	NA	NA	NA	NA	NA	NA	NA	NA
TRINITY_DN472_c0_g1	2.13781	NA	NA	NA	NA	NA	NA	NA	NA	NA
TRINITY_DN3141_c0_g1	2.13653	NA	NA	NA	NA	NA	NA	NA	NA	NA
TRINITY_DN2824_c0_g1	2.13647	NA	NA	NA	NA	NA	NA	NA	NA	NA
TRINITY_DN5245_c2_g2	2.13646	NA	NA	NA	NA	NA	NA	NA	NA	NA
TRINITY_DN12276_c0_g2	2.13617	NA	NA	NA	NA	NA	NA	NA	NA	NA
TRINITY_DN1928_c1_g1	2.13414	NA	NA	NA	NA	NA	NA	NA	NA	NA
TRINITY_DN51680_c0_g1	2.13066	NA	NA	NA	NA	NA	NA	NA	NA	NA
TRINITY_DN10467_c0_g2	2.12505	NA	NA	NA	NA	NA	NA	NA	NA	NA
TRINITY_DN112_c0_g3	2.11925	NA	NA	NA	NA	NA	NA	NA	NA	NA
TRINITY_DN12763_c0_g1	2.11892	NA	NA	NA	NA	NA	NA	NA	NA	NA
TRINITY_DN959_c0_g1	2.11853	NA	NA	NA	NA	NA	NA	NA	NA	NA
TRINITY_DN3426_c0_g1	2.11851	NA	NA	NA	NA	NA	NA	NA	NA	NA
TRINITY_DN176_c3_g1	2.11803	NA	NA	NA	NA	NA	NA	NA	NA	NA
TRINITY_DN177_c0_g1	2.11736	NA	NA	NA	NA	NA	NA	NA	NA	NA
TRINITY_DN2243_c2_g1	2.11583	NA	NA	NA	NA	NA	NA	NA	NA	NA
TRINITY_DN9747_c6_g1	2.11184	NA	NA	NA	NA	NA	NA	NA	NA	NA
TRINITY_DN3527_c0_g1	2.11042	NA	NA	NA	NA	NA	NA	NA	NA	NA
TRINITY_DN7241_c0_g1	2.10789	NA	NA	NA	NA	NA	NA	NA	NA	NA
TRINITY_DN1407_c3_g1	2.10573	NA	NA	NA	NA	NA	NA	NA	NA	NA
TRINITY_DN2724_c0_g1	2.10332	NA	NA	NA	NA	NA	NA	NA	NA	NA
TRINITY_DN30411_c0_g1	2.10227	NA	NA	NA	NA	NA	NA	NA	NA	NA
TRINITY_DN5139_c0_g2	2.09983	NA	NA	NA	NA	NA	NA	NA	NA	NA
TRINITY_DN9175_c0_g1	2.09858	NA	NA	NA	NA	NA	NA	NA	NA	NA
TRINITY_DN8182_c0_g2	2.09726	NA	NA	NA	NA	NA	NA	NA	NA	NA
TRINITY_DN527_c0_g1	2.09329	NA	NA	NA	NA	NA	NA	NA	NA	NA
TRINITY_DN61551_c0_g1	2.09221	NA	NA	NA	NA	NA	NA	NA	NA	NA
TRINITY_DN70674_c0_g1	2.09019	NA	NA	NA	NA	NA	NA	NA	NA	NA
TRINITY_DN3874_c0_g1	2.08971	NA	NA	NA	NA	NA	NA	NA	NA	NA
TRINITY_DN347_c10_g1	2.08305	NA	NA	NA	NA	NA	NA	NA	NA	NA
TRINITY_DN600_c3_g1	2.08304	NA	NA	NA	NA	NA	NA	NA	NA	NA
TRINITY_DN23354_c1_g2	2.08211	NA	NA	NA	NA	NA	NA	NA	NA	NA
TRINITY_DN4791_c0_g1	2.08022	NA	NA	NA	NA	NA	NA	NA	NA	NA
TRINITY_DN21636_c0_g1	2.07541	NA	NA	NA	NA	NA	NA	NA	NA	NA
TRINITY_DN66484_c0_g1	2.07437	NA	NA	NA	NA	NA	NA	NA	NA	NA
TRINITY_DN2610_c2_g1	2.06962	NA	NA	NA	NA	NA	NA	NA	NA	NA
TRINITY_DN3656_c2_g2	2.06242	NA	NA	NA	NA	NA	NA	NA	NA	NA
TRINITY_DN8862_c0_g1	2.06082	NA	NA	NA	NA	NA	NA	NA	NA	NA
TRINITY_DN14177_c1_g1	2.06054	NA	NA	NA	NA	NA	NA	NA	NA	NA
TRINITY_DN10627_c0_g1	2.06006	NA	NA	NA	NA	NA	NA	NA	NA	NA
TRINITY_DN29723_c0_g2	2.05805	NA	NA	NA	NA	NA	NA	NA	NA	NA
TRINITY_DN7441_c0_g3	2.05743	NA	NA	NA	NA	NA	NA	NA	NA	NA
TRINITY_DN20129_c1_g1	2.05687	NA	NA	NA	NA	NA	NA	NA	NA	NA
TRINITY_DN7632_c0_g1	2.05503	NA	NA	NA	NA	NA	NA	NA	NA	NA
TRINITY_DN15024_c0_g1	2.05502	NA	NA	NA	NA	NA	NA	NA	NA	NA
TRINITY_DN18104_c0_g2	2.05096	NA	NA	NA	NA	NA	NA	NA	NA	NA
TRINITY_DN2026_c0_g1	2.05028	NA	NA	NA	NA	NA	NA	NA	NA	NA
TRINITY_DN6_c2_g1	2.04728	NA	NA	NA	NA	NA	NA	NA	NA	NA
TRINITY_DN1295_c0_g1	2.04715	NA	NA	NA	NA	NA	NA	NA	NA	NA
TRINITY_DN2379_c0_g1	2.04206	NA	NA	NA	NA	NA	NA	NA	NA	NA
TRINITY_DN26_c3_g1	2.03706	NA	NA	NA	NA	NA	NA	NA	NA	NA
TRINITY_DN48452_c0_g1	2.03627	NA	NA	NA	NA	NA	NA	NA	NA	NA
TRINITY_DN48243_c0_g1	2.03523	NA	NA	NA	NA	NA	NA	NA	NA	NA
TRINITY_DN52692_c0_g1	2.03301	NA	NA	NA	NA	NA	NA	NA	NA	NA
TRINITY_DN1311_c2_g2	2.03256	NA	NA	NA	NA	NA	NA	NA	NA	NA
TRINITY_DN3936_c0_g2	2.03234	NA	NA	NA	NA	NA	NA	NA	NA	NA
TRINITY_DN4186_c0_g1	2.03201	NA	NA	NA	NA	NA	NA	NA	NA	NA
TRINITY_DN15959_c0_g1	2.02786	NA	NA	NA	NA	NA	NA	NA	NA	NA
TRINITY_DN1969_c2_g1	2.02662	NA	NA	NA	NA	NA	NA	NA	NA	NA
TRINITY_DN12540_c3_g1	2.02375	NA	NA	NA	NA	NA	NA	NA	NA	NA
TRINITY_DN8388_c0_g2	2.01765	NA	NA	NA	NA	NA	NA	NA	NA	NA
TRINITY_DN245_c0_g2	2.01609	NA	NA	NA	NA	NA	NA	NA	NA	NA
TRINITY_DN2085_c1_g1	2.01558	NA	NA	NA	NA	NA	NA	NA	NA	NA
TRINITY_DN23591_c0_g3	2.01522	NA	NA	NA	NA	NA	NA	NA	NA	NA
TRINITY_DN794_c3_g1	2.01355	NA	NA	NA	NA	NA	NA	NA	NA	NA
TRINITY_DN1535_c0_g1	2.01344	NA	NA	NA	NA	NA	NA	NA	NA	NA
TRINITY_DN13030_c0_g1	2.01178	NA	NA	NA	NA	NA	NA	NA	NA	NA
TRINITY_DN128_c7_g1	2.01159	NA	NA	NA	NA	NA	NA	NA	NA	NA
TRINITY_DN71541_c0_g1	2.01099	NA	NA	NA	NA	NA	NA	NA	NA	NA
TRINITY_DN10619_c0_g1	2.01058	NA	NA	NA	NA	NA	NA	NA	NA	NA
TRINITY_DN5399_c4_g1	2.00696	NA	NA	NA	NA	NA	NA	NA	NA	NA
TRINITY_DN887_c0_g1	2.00491	NA	NA	NA	NA	NA	NA	NA	NA	NA
TRINITY_DN98_c6_g1	1.99325	NA	NA	NA	NA	NA	NA	NA	NA	NA
TRINITY_DN8339_c0_g1	1.98915	NA	NA	NA	NA	NA	NA	NA	NA	NA
TRINITY_DN44005_c0_g1	1.9891	NA	NA	NA	NA	NA	NA	NA	NA	NA
TRINITY_DN853_c3_g1	1.98783	NA	NA	NA	NA	NA	NA	NA	NA	NA
TRINITY_DN3390_c4_g1	1.98535	NA	NA	NA	NA	NA	NA	NA	NA	NA
TRINITY_DN1439_c3_g1	1.98317	NA	NA	NA	NA	NA	NA	NA	NA	NA
TRINITY_DN26_c3_g2	1.98209	NA	NA	NA	NA	NA	NA	NA	NA	NA
TRINITY_DN11494_c0_g2	1.98207	NA	NA	NA	NA	NA	NA	NA	NA	NA
TRINITY_DN2419_c0_g1	1.98145	NA	NA	NA	NA	NA	NA	NA	NA	NA
TRINITY_DN4324_c0_g1	1.97719	NA	NA	NA	NA	NA	NA	NA	NA	NA
TRINITY_DN2235_c0_g1	1.97594	NA	NA	NA	NA	NA	NA	NA	NA	NA
TRINITY_DN18210_c0_g1	1.97453	NA	NA	NA	NA	NA	NA	NA	NA	NA
TRINITY_DN92_c8_g1	1.97258	NA	NA	NA	NA	NA	NA	NA	NA	NA
TRINITY_DN12402_c0_g1	1.97246	NA	NA	NA	NA	NA	NA	NA	NA	NA
TRINITY_DN888_c0_g1	1.9701	NA	NA	NA	NA	NA	NA	NA	NA	NA
TRINITY_DN1369_c4_g1	1.96932	NA	NA	NA	NA	NA	NA	NA	NA	NA
TRINITY_DN10418_c0_g3	1.96812	NA	NA	NA	NA	NA	NA	NA	NA	NA
TRINITY_DN7551_c2_g1	1.96758	NA	NA	NA	NA	NA	NA	NA	NA	NA
TRINITY_DN1106_c0_g2	1.96518	NA	NA	NA	NA	NA	NA	NA	NA	NA
TRINITY_DN12550_c1_g1	1.96484	NA	NA	NA	NA	NA	NA	NA	NA	NA
TRINITY_DN1244_c0_g1	1.96396	NA	NA	NA	NA	NA	NA	NA	NA	NA
TRINITY_DN1504_c0_g1	1.96371	NA	NA	NA	NA	NA	NA	NA	NA	NA
TRINITY_DN462_c1_g1	1.96322	NA	NA	NA	NA	NA	NA	NA	NA	NA
TRINITY_DN10878_c0_g1	1.96245	NA	NA	NA	NA	NA	NA	NA	NA	NA
TRINITY_DN4970_c4_g1	1.96201	NA	NA	NA	NA	NA	NA	NA	NA	NA
TRINITY_DN12760_c0_g1	1.96187	NA	NA	NA	NA	NA	NA	NA	NA	NA
TRINITY_DN6589_c0_g1	1.96118	NA	NA	NA	NA	NA	NA	NA	NA	NA
TRINITY_DN14168_c0_g1	1.95347	NA	NA	NA	NA	NA	NA	NA	NA	NA
TRINITY_DN10539_c0_g1	1.95199	NA	NA	NA	NA	NA	NA	NA	NA	NA
TRINITY_DN10260_c1_g1	1.95186	NA	NA	NA	NA	NA	NA	NA	NA	NA
TRINITY_DN17821_c0_g1	1.94934	NA	NA	NA	NA	NA	NA	NA	NA	NA
TRINITY_DN796_c0_g1	1.94574	NA	NA	NA	NA	NA	NA	NA	NA	NA
TRINITY_DN13558_c1_g1	1.94153	NA	NA	NA	NA	NA	NA	NA	NA	NA
TRINITY_DN115_c6_g1	1.94071	NA	NA	NA	NA	NA	NA	NA	NA	NA
TRINITY_DN17265_c0_g6	1.94047	NA	NA	NA	NA	NA	NA	NA	NA	NA
TRINITY_DN238_c8_g4	1.93688	NA	NA	NA	NA	NA	NA	NA	NA	NA
TRINITY_DN2830_c0_g1	1.93582	NA	NA	NA	NA	NA	NA	NA	NA	NA
TRINITY_DN18164_c0_g1	1.93323	NA	NA	NA	NA	NA	NA	NA	NA	NA
TRINITY_DN15058_c1_g3	1.93299	NA	NA	NA	NA	NA	NA	NA	NA	NA
TRINITY_DN1322_c0_g1	1.93036	NA	NA	NA	NA	NA	NA	NA	NA	NA
TRINITY_DN22646_c0_g1	1.92681	NA	NA	NA	NA	NA	NA	NA	NA	NA
TRINITY_DN10286_c0_g2	1.92579	NA	NA	NA	NA	NA	NA	NA	NA	NA
TRINITY_DN10927_c0_g1	1.92564	NA	NA	NA	NA	NA	NA	NA	NA	NA
TRINITY_DN5598_c0_g1	1.9225	NA	NA	NA	NA	NA	NA	NA	NA	NA
TRINITY_DN2548_c0_g1	1.91525	NA	NA	NA	NA	NA	NA	NA	NA	NA
TRINITY_DN52_c0_g1	1.90502	NA	NA	NA	NA	NA	NA	NA	NA	NA
TRINITY_DN5388_c5_g1	1.90447	NA	NA	NA	NA	NA	NA	NA	NA	NA
TRINITY_DN57235_c0_g1	1.90148	NA	NA	NA	NA	NA	NA	NA	NA	NA
TRINITY_DN605_c0_g1	1.90063	NA	NA	NA	NA	NA	NA	NA	NA	NA
TRINITY_DN5876_c0_g1	1.89997	NA	NA	NA	NA	NA	NA	NA	NA	NA
TRINITY_DN504_c14_g1	1.89984	NA	NA	NA	NA	NA	NA	NA	NA	NA
TRINITY_DN13273_c0_g1	1.89691	NA	NA	NA	NA	NA	NA	NA	NA	NA
TRINITY_DN10019_c0_g1	1.89671	NA	NA	NA	NA	NA	NA	NA	NA	NA
TRINITY_DN2735_c1_g1	1.89617	NA	NA	NA	NA	NA	NA	NA	NA	NA
TRINITY_DN3936_c0_g1	1.89509	NA	NA	NA	NA	NA	NA	NA	NA	NA
TRINITY_DN2024_c0_g1	1.89406	NA	NA	NA	NA	NA	NA	NA	NA	NA
TRINITY_DN2292_c0_g1	1.89117	NA	NA	NA	NA	NA	NA	NA	NA	NA
TRINITY_DN2230_c0_g1	1.88641	NA	NA	NA	NA	NA	NA	NA	NA	NA
TRINITY_DN8759_c0_g1	1.88595	NA	NA	NA	NA	NA	NA	NA	NA	NA
TRINITY_DN2164_c3_g1	1.88494	NA	NA	NA	NA	NA	NA	NA	NA	NA
TRINITY_DN1323_c0_g1	1.88358	NA	NA	NA	NA	NA	NA	NA	NA	NA
TRINITY_DN2214_c0_g1	1.8834	NA	NA	NA	NA	NA	NA	NA	NA	NA
TRINITY_DN3160_c1_g1	1.88276	NA	NA	NA	NA	NA	NA	NA	NA	NA
TRINITY_DN4689_c0_g1	1.87733	NA	NA	NA	NA	NA	NA	NA	NA	NA
TRINITY_DN2502_c1_g1	1.87694	NA	NA	NA	NA	NA	NA	NA	NA	NA
TRINITY_DN4061_c0_g3	1.87365	NA	NA	NA	NA	NA	NA	NA	NA	NA
TRINITY_DN3506_c0_g1	1.86855	NA	NA	NA	NA	NA	NA	NA	NA	NA
TRINITY_DN9325_c0_g1	1.86734	NA	NA	NA	NA	NA	NA	NA	NA	NA
TRINITY_DN527_c0_g2	1.86707	NA	NA	NA	NA	NA	NA	NA	NA	NA
TRINITY_DN4922_c0_g1	1.86495	NA	NA	NA	NA	NA	NA	NA	NA	NA
TRINITY_DN288_c4_g1	1.86468	NA	NA	NA	NA	NA	NA	NA	NA	NA
TRINITY_DN2152_c1_g1	1.86281	NA	NA	NA	NA	NA	NA	NA	NA	NA
TRINITY_DN34771_c0_g1	1.85668	NA	NA	NA	NA	NA	NA	NA	NA	NA
TRINITY_DN12721_c0_g1	1.85608	NA	NA	NA	NA	NA	NA	NA	NA	NA
TRINITY_DN2318_c0_g1	1.85463	NA	NA	NA	NA	NA	NA	NA	NA	NA
TRINITY_DN15159_c0_g3	1.85202	NA	NA	NA	NA	NA	NA	NA	NA	NA
TRINITY_DN2116_c5_g1	1.84927	NA	NA	NA	NA	NA	NA	NA	NA	NA
TRINITY_DN1487_c1_g1	1.84857	NA	NA	NA	NA	NA	NA	NA	NA	NA
TRINITY_DN57947_c0_g1	1.84804	NA	NA	NA	NA	NA	NA	NA	NA	NA
TRINITY_DN69117_c0_g1	1.84711	NA	NA	NA	NA	NA	NA	NA	NA	NA
TRINITY_DN15825_c0_g1	1.84578	NA	NA	NA	NA	NA	NA	NA	NA	NA
TRINITY_DN1262_c0_g1	1.84213	NA	NA	NA	NA	NA	NA	NA	NA	NA
TRINITY_DN8047_c0_g1	1.83931	NA	NA	NA	NA	NA	NA	NA	NA	NA
TRINITY_DN4320_c4_g1	1.83361	NA	NA	NA	NA	NA	NA	NA	NA	NA
TRINITY_DN6935_c0_g3	1.83253	NA	NA	NA	NA	NA	NA	NA	NA	NA
TRINITY_DN4642_c3_g2	1.83228	NA	NA	NA	NA	NA	NA	NA	NA	NA
TRINITY_DN20337_c0_g2	1.83179	NA	NA	NA	NA	NA	NA	NA	NA	NA
TRINITY_DN564_c0_g1	1.83063	NA	NA	NA	NA	NA	NA	NA	NA	NA
TRINITY_DN15846_c1_g1	1.82847	NA	NA	NA	NA	NA	NA	NA	NA	NA
TRINITY_DN4955_c1_g2	1.82789	NA	NA	NA	NA	NA	NA	NA	NA	NA
TRINITY_DN14990_c0_g1	1.82652	NA	NA	NA	NA	NA	NA	NA	NA	NA
TRINITY_DN6137_c0_g1	1.82555	NA	NA	NA	NA	NA	NA	NA	NA	NA
TRINITY_DN2452_c1_g1	1.82346	NA	NA	NA	NA	NA	NA	NA	NA	NA
TRINITY_DN13231_c0_g1	1.8224	NA	NA	NA	NA	NA	NA	NA	NA	NA
TRINITY_DN19380_c0_g1	1.82134	NA	NA	NA	NA	NA	NA	NA	NA	NA
TRINITY_DN10507_c3_g1	1.82107	NA	NA	NA	NA	NA	NA	NA	NA	NA
TRINITY_DN2800_c0_g1	1.82019	NA	NA	NA	NA	NA	NA	NA	NA	NA
TRINITY_DN181_c2_g1	1.81973	NA	NA	NA	NA	NA	NA	NA	NA	NA
TRINITY_DN707_c0_g1	1.81812	NA	NA	NA	NA	NA	NA	NA	NA	NA
TRINITY_DN13629_c0_g1	1.8172	NA	NA	NA	NA	NA	NA	NA	NA	NA
TRINITY_DN1250_c1_g2	1.81489	NA	NA	NA	NA	NA	NA	NA	NA	NA
TRINITY_DN30931_c0_g1	1.81383	NA	NA	NA	NA	NA	NA	NA	NA	NA
TRINITY_DN13875_c0_g1	1.81223	NA	NA	NA	NA	NA	NA	NA	NA	NA
TRINITY_DN7733_c0_g2	1.80997	NA	NA	NA	NA	NA	NA	NA	NA	NA
TRINITY_DN49078_c0_g1	1.80673	NA	NA	NA	NA	NA	NA	NA	NA	NA
TRINITY_DN3408_c0_g2	1.80128	NA	NA	NA	NA	NA	NA	NA	NA	NA
TRINITY_DN8280_c0_g5	1.79991	NA	NA	NA	NA	NA	NA	NA	NA	NA
TRINITY_DN6307_c3_g2	1.79704	NA	NA	NA	NA	NA	NA	NA	NA	NA
TRINITY_DN12784_c0_g1	1.79471	NA	NA	NA	NA	NA	NA	NA	NA	NA
TRINITY_DN4955_c1_g1	1.7907	NA	NA	NA	NA	NA	NA	NA	NA	NA
TRINITY_DN15506_c0_g1	1.78943	NA	NA	NA	NA	NA	NA	NA	NA	NA
TRINITY_DN2234_c5_g1	1.78918	NA	NA	NA	NA	NA	NA	NA	NA	NA
TRINITY_DN13812_c0_g1	1.78857	NA	NA	NA	NA	NA	NA	NA	NA	NA
TRINITY_DN540_c0_g2	1.78846	NA	NA	NA	NA	NA	NA	NA	NA	NA
TRINITY_DN7118_c0_g1	1.78763	NA	NA	NA	NA	NA	NA	NA	NA	NA
TRINITY_DN30197_c1_g1	1.78702	NA	NA	NA	NA	NA	NA	NA	NA	NA
TRINITY_DN11027_c0_g1	1.78641	NA	NA	NA	NA	NA	NA	NA	NA	NA
TRINITY_DN5798_c6_g1	1.78607	NA	NA	NA	NA	NA	NA	NA	NA	NA
TRINITY_DN5399_c1_g1	1.78574	NA	NA	NA	NA	NA	NA	NA	NA	NA
TRINITY_DN3392_c0_g1	1.78496	NA	NA	NA	NA	NA	NA	NA	NA	NA
TRINITY_DN321_c2_g2	1.78097	NA	NA	NA	NA	NA	NA	NA	NA	NA
TRINITY_DN10082_c0_g1	1.77699	NA	NA	NA	NA	NA	NA	NA	NA	NA
TRINITY_DN2740_c0_g1	1.77617	NA	NA	NA	NA	NA	NA	NA	NA	NA
TRINITY_DN2670_c9_g1	1.77614	NA	NA	NA	NA	NA	NA	NA	NA	NA
TRINITY_DN1153_c5_g1	1.77449	NA	NA	NA	NA	NA	NA	NA	NA	NA
TRINITY_DN138_c4_g2	1.77281	NA	NA	NA	NA	NA	NA	NA	NA	NA
TRINITY_DN7625_c1_g2	1.76877	NA	NA	NA	NA	NA	NA	NA	NA	NA
TRINITY_DN16673_c0_g1	1.76777	NA	NA	NA	NA	NA	NA	NA	NA	NA
TRINITY_DN297_c3_g2	1.76742	NA	NA	NA	NA	NA	NA	NA	NA	NA
TRINITY_DN678_c0_g2	1.76599	NA	NA	NA	NA	NA	NA	NA	NA	NA
TRINITY_DN462_c1_g2	1.7649	NA	NA	NA	NA	NA	NA	NA	NA	NA
TRINITY_DN15738_c0_g1	1.76455	NA	NA	NA	NA	NA	NA	NA	NA	NA
TRINITY_DN1736_c0_g1	1.76172	NA	NA	NA	NA	NA	NA	NA	NA	NA
TRINITY_DN1061_c1_g2	1.76119	NA	NA	NA	NA	NA	NA	NA	NA	NA
TRINITY_DN3770_c0_g1	1.75664	NA	NA	NA	NA	NA	NA	NA	NA	NA
TRINITY_DN1708_c2_g1	1.75498	NA	NA	NA	NA	NA	NA	NA	NA	NA
TRINITY_DN1667_c1_g1	1.75373	NA	NA	NA	NA	NA	NA	NA	NA	NA
TRINITY_DN2152_c0_g2	1.75347	NA	NA	NA	NA	NA	NA	NA	NA	NA
TRINITY_DN241_c2_g1	1.74626	NA	NA	NA	NA	NA	NA	NA	NA	NA
TRINITY_DN1535_c18_g1	1.74388	NA	NA	NA	NA	NA	NA	NA	NA	NA
TRINITY_DN4828_c0_g1	1.74378	NA	NA	NA	NA	NA	NA	NA	NA	NA
TRINITY_DN688_c0_g1	1.74257	NA	NA	NA	NA	NA	NA	NA	NA	NA
TRINITY_DN4766_c0_g1	1.74108	NA	NA	NA	NA	NA	NA	NA	NA	NA
TRINITY_DN1799_c0_g3	1.74053	NA	NA	NA	NA	NA	NA	NA	NA	NA
TRINITY_DN285_c0_g1	1.73963	NA	NA	NA	NA	NA	NA	NA	NA	NA
TRINITY_DN1061_c1_g1	1.73839	NA	NA	NA	NA	NA	NA	NA	NA	NA
TRINITY_DN10891_c0_g1	1.73709	NA	NA	NA	NA	NA	NA	NA	NA	NA
TRINITY_DN48273_c0_g1	1.73544	NA	NA	NA	NA	NA	NA	NA	NA	NA
TRINITY_DN7367_c1_g1	1.73288	NA	NA	NA	NA	NA	NA	NA	NA	NA
TRINITY_DN12278_c0_g2	1.73248	NA	NA	NA	NA	NA	NA	NA	NA	NA
TRINITY_DN1700_c5_g2	1.73039	NA	NA	NA	NA	NA	NA	NA	NA	NA
TRINITY_DN3167_c0_g1	1.73019	NA	NA	NA	NA	NA	NA	NA	NA	NA
TRINITY_DN2461_c12_g1	1.72888	NA	NA	NA	NA	NA	NA	NA	NA	NA
TRINITY_DN32773_c0_g1	1.72491	NA	NA	NA	NA	NA	NA	NA	NA	NA
TRINITY_DN3275_c1_g1	1.72341	NA	NA	NA	NA	NA	NA	NA	NA	NA
TRINITY_DN9155_c0_g1	1.72248	NA	NA	NA	NA	NA	NA	NA	NA	NA
TRINITY_DN504_c2_g3	1.72056	NA	NA	NA	NA	NA	NA	NA	NA	NA
TRINITY_DN6257_c4_g1	1.71758	NA	NA	NA	NA	NA	NA	NA	NA	NA
TRINITY_DN7676_c0_g1	1.71711	NA	NA	NA	NA	NA	NA	NA	NA	NA
TRINITY_DN5411_c0_g1	1.7162	NA	NA	NA	NA	NA	NA	NA	NA	NA
TRINITY_DN1992_c1_g1	1.71495	NA	NA	NA	NA	NA	NA	NA	NA	NA
TRINITY_DN5476_c0_g1	1.71472	NA	NA	NA	NA	NA	NA	NA	NA	NA
TRINITY_DN937_c18_g1	1.7144	NA	NA	NA	NA	NA	NA	NA	NA	NA
TRINITY_DN9416_c0_g1	1.70675	NA	NA	NA	NA	NA	NA	NA	NA	NA
TRINITY_DN2274_c4_g1	1.70634	NA	NA	NA	NA	NA	NA	NA	NA	NA
TRINITY_DN614_c0_g1	1.70589	NA	NA	NA	NA	NA	NA	NA	NA	NA
TRINITY_DN1368_c6_g1	1.70549	NA	NA	NA	NA	NA	NA	NA	NA	NA
TRINITY_DN70533_c0_g1	1.70179	NA	NA	NA	NA	NA	NA	NA	NA	NA
TRINITY_DN17191_c2_g1	1.69761	NA	NA	NA	NA	NA	NA	NA	NA	NA
TRINITY_DN4257_c0_g1	1.6965	NA	NA	NA	NA	NA	NA	NA	NA	NA
TRINITY_DN704_c7_g1	1.69587	NA	NA	NA	NA	NA	NA	NA	NA	NA
TRINITY_DN241_c6_g1	1.69232	NA	NA	NA	NA	NA	NA	NA	NA	NA
TRINITY_DN6458_c0_g1	1.69112	NA	NA	NA	NA	NA	NA	NA	NA	NA
TRINITY_DN2710_c2_g1	1.6878	NA	NA	NA	NA	NA	NA	NA	NA	NA
TRINITY_DN5540_c0_g3	1.68668	NA	NA	NA	NA	NA	NA	NA	NA	NA
TRINITY_DN6543_c0_g1	1.68606	NA	NA	NA	NA	NA	NA	NA	NA	NA
TRINITY_DN62011_c0_g1	1.6819	NA	NA	NA	NA	NA	NA	NA	NA	NA
TRINITY_DN2455_c0_g5	1.67906	NA	NA	NA	NA	NA	NA	NA	NA	NA
TRINITY_DN2156_c0_g8	1.67862	NA	NA	NA	NA	NA	NA	NA	NA	NA
TRINITY_DN128_c1_g1	1.67822	NA	NA	NA	NA	NA	NA	NA	NA	NA
TRINITY_DN693_c1_g1	1.67682	NA	NA	NA	NA	NA	NA	NA	NA	NA
TRINITY_DN1040_c1_g2	1.67678	NA	NA	NA	NA	NA	NA	NA	NA	NA
TRINITY_DN4732_c0_g1	1.67667	NA	NA	NA	NA	NA	NA	NA	NA	NA
TRINITY_DN2972_c2_g2	1.67324	NA	NA	NA	NA	NA	NA	NA	NA	NA
TRINITY_DN11745_c1_g1	1.66788	NA	NA	NA	NA	NA	NA	NA	NA	NA
TRINITY_DN496_c0_g2	1.66699	NA	NA	NA	NA	NA	NA	NA	NA	NA
TRINITY_DN564_c5_g1	1.66605	NA	NA	NA	NA	NA	NA	NA	NA	NA
TRINITY_DN1995_c1_g1	1.66395	NA	NA	NA	NA	NA	NA	NA	NA	NA
TRINITY_DN883_c4_g1	1.66392	NA	NA	NA	NA	NA	NA	NA	NA	NA
TRINITY_DN6243_c4_g1	1.66369	NA	NA	NA	NA	NA	NA	NA	NA	NA
TRINITY_DN233_c1_g1	1.66213	NA	NA	NA	NA	NA	NA	NA	NA	NA
TRINITY_DN5081_c0_g1	1.66162	NA	NA	NA	NA	NA	NA	NA	NA	NA
TRINITY_DN1106_c0_g1	1.65721	NA	NA	NA	NA	NA	NA	NA	NA	NA
TRINITY_DN185_c0_g1	1.65536	NA	NA	NA	NA	NA	NA	NA	NA	NA
TRINITY_DN5749_c0_g1	1.65508	NA	NA	NA	NA	NA	NA	NA	NA	NA
TRINITY_DN4505_c4_g1	1.6549	NA	NA	NA	NA	NA	NA	NA	NA	NA
TRINITY_DN5830_c1_g3	1.65346	NA	NA	NA	NA	NA	NA	NA	NA	NA
TRINITY_DN6292_c1_g2	1.65076	NA	NA	NA	NA	NA	NA	NA	NA	NA
TRINITY_DN525_c0_g3	1.64887	NA	NA	NA	NA	NA	NA	NA	NA	NA
TRINITY_DN390_c0_g1	1.64795	NA	NA	NA	NA	NA	NA	NA	NA	NA
TRINITY_DN5269_c1_g1	1.64403	NA	NA	NA	NA	NA	NA	NA	NA	NA
TRINITY_DN8280_c0_g1	1.63962	NA	NA	NA	NA	NA	NA	NA	NA	NA
TRINITY_DN1456_c0_g2	1.63909	NA	NA	NA	NA	NA	NA	NA	NA	NA
TRINITY_DN347_c1_g1	1.63414	NA	NA	NA	NA	NA	NA	NA	NA	NA
TRINITY_DN10862_c1_g2	1.62613	NA	NA	NA	NA	NA	NA	NA	NA	NA
TRINITY_DN4639_c0_g1	1.62498	NA	NA	NA	NA	NA	NA	NA	NA	NA
TRINITY_DN767_c0_g1	1.6232	NA	NA	NA	NA	NA	NA	NA	NA	NA
TRINITY_DN225_c3_g1	1.61761	NA	NA	NA	NA	NA	NA	NA	NA	NA
TRINITY_DN7143_c0_g1	1.6158	NA	NA	NA	NA	NA	NA	NA	NA	NA
TRINITY_DN380_c0_g1	1.61569	NA	NA	NA	NA	NA	NA	NA	NA	NA
TRINITY_DN19818_c0_g1	1.61489	NA	NA	NA	NA	NA	NA	NA	NA	NA
TRINITY_DN21749_c0_g1	1.60962	NA	NA	NA	NA	NA	NA	NA	NA	NA
TRINITY_DN587_c0_g3	1.60726	NA	NA	NA	NA	NA	NA	NA	NA	NA
TRINITY_DN107_c0_g2	1.60558	NA	NA	NA	NA	NA	NA	NA	NA	NA
TRINITY_DN54_c1_g4	1.6025	NA	NA	NA	NA	NA	NA	NA	NA	NA
TRINITY_DN592_c1_g2	1.60122	NA	NA	NA	NA	NA	NA	NA	NA	NA
TRINITY_DN4599_c0_g1	1.59955	NA	NA	NA	NA	NA	NA	NA	NA	NA
TRINITY_DN2779_c1_g3	1.59888	NA	NA	NA	NA	NA	NA	NA	NA	NA
TRINITY_DN10545_c0_g1	1.59823	NA	NA	NA	NA	NA	NA	NA	NA	NA
TRINITY_DN61489_c0_g1	1.59751	NA	NA	NA	NA	NA	NA	NA	NA	NA
TRINITY_DN1707_c3_g1	1.59607	NA	NA	NA	NA	NA	NA	NA	NA	NA
TRINITY_DN4362_c0_g1	1.59592	NA	NA	NA	NA	NA	NA	NA	NA	NA
TRINITY_DN35402_c0_g1	1.59411	NA	NA	NA	NA	NA	NA	NA	NA	NA
TRINITY_DN3576_c1_g1	1.59395	NA	NA	NA	NA	NA	NA	NA	NA	NA
TRINITY_DN20264_c0_g1	1.59393	NA	NA	NA	NA	NA	NA	NA	NA	NA
TRINITY_DN22804_c3_g1	1.59298	NA	NA	NA	NA	NA	NA	NA	NA	NA
TRINITY_DN8310_c1_g2	1.58839	NA	NA	NA	NA	NA	NA	NA	NA	NA
TRINITY_DN241_c0_g1	1.58784	NA	NA	NA	NA	NA	NA	NA	NA	NA
TRINITY_DN1031_c0_g1	1.5872	NA	NA	NA	NA	NA	NA	NA	NA	NA
TRINITY_DN3253_c0_g1	1.58529	NA	NA	NA	NA	NA	NA	NA	NA	NA
TRINITY_DN476_c0_g1	1.57977	NA	NA	NA	NA	NA	NA	NA	NA	NA
TRINITY_DN1158_c0_g1	1.57471	NA	NA	NA	NA	NA	NA	NA	NA	NA
TRINITY_DN53714_c0_g1	1.57354	NA	NA	NA	NA	NA	NA	NA	NA	NA
TRINITY_DN2101_c5_g1	1.57069	NA	NA	NA	NA	NA	NA	NA	NA	NA
TRINITY_DN1019_c1_g1	1.56835	NA	NA	NA	NA	NA	NA	NA	NA	NA
TRINITY_DN1227_c0_g1	1.56765	NA	NA	NA	NA	NA	NA	NA	NA	NA
TRINITY_DN4415_c1_g2	1.56634	NA	NA	NA	NA	NA	NA	NA	NA	NA
TRINITY_DN32628_c0_g1	1.56345	NA	NA	NA	NA	NA	NA	NA	NA	NA
TRINITY_DN10185_c0_g1	1.56129	NA	NA	NA	NA	NA	NA	NA	NA	NA
TRINITY_DN14557_c0_g1	1.56108	NA	NA	NA	NA	NA	NA	NA	NA	NA
TRINITY_DN13652_c0_g2	1.56102	NA	NA	NA	NA	NA	NA	NA	NA	NA
TRINITY_DN600_c0_g1	1.56025	NA	NA	NA	NA	NA	NA	NA	NA	NA
TRINITY_DN61600_c0_g1	1.55676	NA	NA	NA	NA	NA	NA	NA	NA	NA
TRINITY_DN19732_c0_g1	1.55493	NA	NA	NA	NA	NA	NA	NA	NA	NA
TRINITY_DN1208_c0_g2	1.54633	NA	NA	NA	NA	NA	NA	NA	NA	NA
TRINITY_DN12909_c0_g1	1.54554	NA	NA	NA	NA	NA	NA	NA	NA	NA
TRINITY_DN11275_c0_g1	1.54494	NA	NA	NA	NA	NA	NA	NA	NA	NA
TRINITY_DN9773_c0_g1	1.54457	NA	NA	NA	NA	NA	NA	NA	NA	NA
TRINITY_DN1449_c0_g2	1.54186	NA	NA	NA	NA	NA	NA	NA	NA	NA
TRINITY_DN6685_c1_g2	1.53945	NA	NA	NA	NA	NA	NA	NA	NA	NA
TRINITY_DN335_c1_g1	1.53683	NA	NA	NA	NA	NA	NA	NA	NA	NA
TRINITY_DN2072_c0_g1	1.53565	NA	NA	NA	NA	NA	NA	NA	NA	NA
TRINITY_DN13196_c0_g1	1.53454	NA	NA	NA	NA	NA	NA	NA	NA	NA
TRINITY_DN104_c9_g1	1.53438	NA	NA	NA	NA	NA	NA	NA	NA	NA
TRINITY_DN5126_c0_g1	1.53263	NA	NA	NA	NA	NA	NA	NA	NA	NA
TRINITY_DN8310_c1_g1	1.53138	NA	NA	NA	NA	NA	NA	NA	NA	NA
TRINITY_DN25879_c0_g1	1.53068	NA	NA	NA	NA	NA	NA	NA	NA	NA
TRINITY_DN1351_c2_g5	1.52989	NA	NA	NA	NA	NA	NA	NA	NA	NA
TRINITY_DN52450_c0_g1	1.51939	NA	NA	NA	NA	NA	NA	NA	NA	NA
TRINITY_DN8866_c2_g1	1.5144	NA	NA	NA	NA	NA	NA	NA	NA	NA
TRINITY_DN160_c3_g1	1.51422	NA	NA	NA	NA	NA	NA	NA	NA	NA
TRINITY_DN5031_c0_g1	1.51376	NA	NA	NA	NA	NA	NA	NA	NA	NA
TRINITY_DN5251_c0_g1	1.51222	NA	NA	NA	NA	NA	NA	NA	NA	NA
TRINITY_DN555_c0_g1	1.51133	NA	NA	NA	NA	NA	NA	NA	NA	NA
TRINITY_DN52667_c0_g1	1.51015	NA	NA	NA	NA	NA	NA	NA	NA	NA
TRINITY_DN6610_c0_g2	1.51004	NA	NA	NA	NA	NA	NA	NA	NA	NA
TRINITY_DN993_c0_g1	1.5065	NA	NA	NA	NA	NA	NA	NA	NA	NA
TRINITY_DN3199_c1_g1	1.50497	NA	NA	NA	NA	NA	NA	NA	NA	NA
TRINITY_DN153_c10_g1	1.50075	NA	NA	NA	NA	NA	NA	NA	NA	NA
TRINITY_DN2831_c0_g1	1.49455	NA	NA	NA	NA	NA	NA	NA	NA	NA
TRINITY_DN6525_c0_g1	1.49151	NA	NA	NA	NA	NA	NA	NA	NA	NA
TRINITY_DN5926_c0_g1	1.49149	NA	NA	NA	NA	NA	NA	NA	NA	NA
TRINITY_DN10544_c0_g1	1.49051	NA	NA	NA	NA	NA	NA	NA	NA	NA
TRINITY_DN743_c0_g1	1.4885	NA	NA	NA	NA	NA	NA	NA	NA	NA
TRINITY_DN192_c0_g1	1.48596	NA	NA	NA	NA	NA	NA	NA	NA	NA
TRINITY_DN51_c0_g1	1.48234	NA	NA	NA	NA	NA	NA	NA	NA	NA
TRINITY_DN61730_c0_g1	1.48045	NA	NA	NA	NA	NA	NA	NA	NA	NA
TRINITY_DN698_c0_g1	1.48043	NA	NA	NA	NA	NA	NA	NA	NA	NA
TRINITY_DN5242_c1_g1	1.47773	NA	NA	NA	NA	NA	NA	NA	NA	NA
TRINITY_DN5092_c0_g2	1.47735	NA	NA	NA	NA	NA	NA	NA	NA	NA
TRINITY_DN25559_c3_g1	1.47159	NA	NA	NA	NA	NA	NA	NA	NA	NA
TRINITY_DN8425_c0_g1	1.47095	NA	NA	NA	NA	NA	NA	NA	NA	NA
TRINITY_DN955_c0_g4	1.46097	NA	NA	NA	NA	NA	NA	NA	NA	NA
TRINITY_DN8053_c0_g1	1.4569	NA	NA	NA	NA	NA	NA	NA	NA	NA
TRINITY_DN978_c0_g2	1.4493	NA	NA	NA	NA	NA	NA	NA	NA	NA
TRINITY_DN297_c0_g1	1.44723	NA	NA	NA	NA	NA	NA	NA	NA	NA
TRINITY_DN4108_c0_g1	1.44623	NA	NA	NA	NA	NA	NA	NA	NA	NA
TRINITY_DN14967_c0_g1	1.4427	NA	NA	NA	NA	NA	NA	NA	NA	NA
TRINITY_DN638_c1_g1	1.43818	NA	NA	NA	NA	NA	NA	NA	NA	NA
TRINITY_DN66532_c0_g1	1.43425	NA	NA	NA	NA	NA	NA	NA	NA	NA
TRINITY_DN3327_c0_g1	1.43165	NA	NA	NA	NA	NA	NA	NA	NA	NA
TRINITY_DN1135_c0_g2	1.43019	NA	NA	NA	NA	NA	NA	NA	NA	NA
TRINITY_DN20850_c0_g1	1.42521	NA	NA	NA	NA	NA	NA	NA	NA	NA
TRINITY_DN2378_c0_g1	1.42147	NA	NA	NA	NA	NA	NA	NA	NA	NA
TRINITY_DN12851_c0_g1	1.41144	NA	NA	NA	NA	NA	NA	NA	NA	NA
TRINITY_DN145_c2_g1	1.41081	NA	NA	NA	NA	NA	NA	NA	NA	NA
TRINITY_DN11023_c0_g1	1.40751	NA	NA	NA	NA	NA	NA	NA	NA	NA
TRINITY_DN52599_c0_g1	1.39305	NA	NA	NA	NA	NA	NA	NA	NA	NA
TRINITY_DN12446_c0_g1	1.38501	NA	NA	NA	NA	NA	NA	NA	NA	NA
TRINITY_DN264_c0_g1	1.37772	NA	NA	NA	NA	NA	NA	NA	NA	NA
TRINITY_DN11758_c0_g1	1.36993	NA	NA	NA	NA	NA	NA	NA	NA	NA
TRINITY_DN9737_c1_g1	1.36738	NA	NA	NA	NA	NA	NA	NA	NA	NA
TRINITY_DN1477_c1_g1	1.3659	NA	NA	NA	NA	NA	NA	NA	NA	NA
TRINITY_DN48272_c0_g1	1.35464	NA	NA	NA	NA	NA	NA	NA	NA	NA
TRINITY_DN14596_c0_g1	1.35013	NA	NA	NA	NA	NA	NA	NA	NA	NA
TRINITY_DN2164_c0_g1	1.34556	NA	NA	NA	NA	NA	NA	NA	NA	NA
TRINITY_DN789_c0_g3	1.33988	NA	NA	NA	NA	NA	NA	NA	NA	NA
TRINITY_DN557_c15_g1	1.33375	NA	NA	NA	NA	NA	NA	NA	NA	NA
TRINITY_DN56_c0_g1	1.32115	NA	NA	NA	NA	NA	NA	NA	NA	NA
TRINITY_DN5940_c0_g1	1.30129	NA	NA	NA	NA	NA	NA	NA	NA	NA
TRINITY_DN618_c6_g1	1.28414	NA	NA	NA	NA	NA	NA	NA	NA	NA
TRINITY_DN420_c0_g2	1.23286	NA	NA	NA	NA	NA	NA	NA	NA	NA
TRINITY_DN73782_c0_g1	-1.28233	NA	NA	NA	NA	NA	NA	NA	NA	NA
TRINITY_DN3145_c1_g1	-1.31167	NA	NA	NA	NA	NA	NA	NA	NA	NA
TRINITY_DN66014_c0_g1	-1.3196	NA	NA	NA	NA	NA	NA	NA	NA	NA
TRINITY_DN66802_c0_g1	-1.32373	NA	NA	NA	NA	NA	NA	NA	NA	NA
TRINITY_DN1917_c0_g1	-1.3314	NA	NA	NA	NA	NA	NA	NA	NA	NA
TRINITY_DN10981_c0_g2	-1.33295	NA	NA	NA	NA	NA	NA	NA	NA	NA
TRINITY_DN2442_c0_g3	-1.33401	NA	NA	NA	NA	NA	NA	NA	NA	NA
TRINITY_DN3798_c0_g1	-1.36453	NA	NA	NA	NA	NA	NA	NA	NA	NA
TRINITY_DN475_c1_g1	-1.36674	NA	NA	NA	NA	NA	NA	NA	NA	NA
TRINITY_DN1029_c1_g1	-1.3977	NA	NA	NA	NA	NA	NA	NA	NA	NA
TRINITY_DN12566_c0_g1	-1.39968	NA	NA	NA	NA	NA	NA	NA	NA	NA
TRINITY_DN2085_c3_g1	-1.40266	NA	NA	NA	NA	NA	NA	NA	NA	NA
TRINITY_DN677_c0_g3	-1.41606	NA	NA	NA	NA	NA	NA	NA	NA	NA
TRINITY_DN8282_c5_g1	-1.4189	NA	NA	NA	NA	NA	NA	NA	NA	NA
TRINITY_DN3781_c0_g1	-1.45343	NA	NA	NA	NA	NA	NA	NA	NA	NA
TRINITY_DN9639_c0_g2	-1.45499	NA	NA	NA	NA	NA	NA	NA	NA	NA
TRINITY_DN1094_c0_g1	-1.45587	NA	NA	NA	NA	NA	NA	NA	NA	NA
TRINITY_DN4063_c0_g1	-1.46377	NA	NA	NA	NA	NA	NA	NA	NA	NA
TRINITY_DN654_c0_g1	-1.46417	NA	NA	NA	NA	NA	NA	NA	NA	NA
TRINITY_DN9923_c1_g1	-1.46735	NA	NA	NA	NA	NA	NA	NA	NA	NA
TRINITY_DN344_c0_g1	-1.46788	NA	NA	NA	NA	NA	NA	NA	NA	NA
TRINITY_DN1902_c0_g2	-1.46907	NA	NA	NA	NA	NA	NA	NA	NA	NA
TRINITY_DN450_c0_g1	-1.47542	NA	NA	NA	NA	NA	NA	NA	NA	NA
TRINITY_DN1958_c0_g1	-1.47563	NA	NA	NA	NA	NA	NA	NA	NA	NA
TRINITY_DN3918_c0_g1	-1.48464	NA	NA	NA	NA	NA	NA	NA	NA	NA
TRINITY_DN108_c1_g1	-1.48514	NA	NA	NA	NA	NA	NA	NA	NA	NA
TRINITY_DN2499_c0_g1	-1.48531	NA	NA	NA	NA	NA	NA	NA	NA	NA
TRINITY_DN7277_c1_g1	-1.49289	NA	NA	NA	NA	NA	NA	NA	NA	NA
TRINITY_DN2736_c0_g1	-1.49726	NA	NA	NA	NA	NA	NA	NA	NA	NA
TRINITY_DN943_c2_g1	-1.49855	NA	NA	NA	NA	NA	NA	NA	NA	NA
TRINITY_DN2148_c1_g1	-1.50471	NA	NA	NA	NA	NA	NA	NA	NA	NA
TRINITY_DN48893_c0_g1	-1.50571	NA	NA	NA	NA	NA	NA	NA	NA	NA
TRINITY_DN69_c0_g1	-1.50692	NA	NA	NA	NA	NA	NA	NA	NA	NA
TRINITY_DN270_c11_g1	-1.50768	NA	NA	NA	NA	NA	NA	NA	NA	NA
TRINITY_DN3175_c2_g1	-1.5143	NA	NA	NA	NA	NA	NA	NA	NA	NA
TRINITY_DN1050_c0_g1	-1.51806	NA	NA	NA	NA	NA	NA	NA	NA	NA
TRINITY_DN11970_c0_g1	-1.51885	NA	NA	NA	NA	NA	NA	NA	NA	NA
TRINITY_DN370_c0_g1	-1.51977	NA	NA	NA	NA	NA	NA	NA	NA	NA
TRINITY_DN652_c0_g1	-1.52315	NA	NA	NA	NA	NA	NA	NA	NA	NA
TRINITY_DN898_c0_g1	-1.53304	NA	NA	NA	NA	NA	NA	NA	NA	NA
TRINITY_DN8397_c0_g1	-1.53338	NA	NA	NA	NA	NA	NA	NA	NA	NA
TRINITY_DN2947_c7_g1	-1.53367	NA	NA	NA	NA	NA	NA	NA	NA	NA
TRINITY_DN18505_c0_g1	-1.53396	NA	NA	NA	NA	NA	NA	NA	NA	NA
TRINITY_DN7511_c0_g2	-1.53435	NA	NA	NA	NA	NA	NA	NA	NA	NA
TRINITY_DN693_c11_g1	-1.53648	NA	NA	NA	NA	NA	NA	NA	NA	NA
TRINITY_DN958_c2_g1	-1.53741	NA	NA	NA	NA	NA	NA	NA	NA	NA
TRINITY_DN335_c3_g1	-1.5442	NA	NA	NA	NA	NA	NA	NA	NA	NA
TRINITY_DN8356_c0_g1	-1.54623	NA	NA	NA	NA	NA	NA	NA	NA	NA
TRINITY_DN11510_c0_g1	-1.54624	NA	NA	NA	NA	NA	NA	NA	NA	NA
TRINITY_DN5687_c0_g2	-1.54666	NA	NA	NA	NA	NA	NA	NA	NA	NA
TRINITY_DN4615_c0_g1	-1.54838	NA	NA	NA	NA	NA	NA	NA	NA	NA
TRINITY_DN79_c10_g1	-1.55111	NA	NA	NA	NA	NA	NA	NA	NA	NA
TRINITY_DN3709_c0_g1	-1.55326	NA	NA	NA	NA	NA	NA	NA	NA	NA
TRINITY_DN108_c0_g1	-1.55433	NA	NA	NA	NA	NA	NA	NA	NA	NA
TRINITY_DN863_c0_g3	-1.55545	NA	NA	NA	NA	NA	NA	NA	NA	NA
TRINITY_DN1277_c2_g2	-1.56198	NA	NA	NA	NA	NA	NA	NA	NA	NA
TRINITY_DN863_c9_g1	-1.56254	NA	NA	NA	NA	NA	NA	NA	NA	NA
TRINITY_DN1283_c2_g1	-1.56459	NA	NA	NA	NA	NA	NA	NA	NA	NA
TRINITY_DN768_c0_g2	-1.56757	NA	NA	NA	NA	NA	NA	NA	NA	NA
TRINITY_DN5612_c0_g1	-1.56818	NA	NA	NA	NA	NA	NA	NA	NA	NA
TRINITY_DN2520_c0_g1	-1.5707	NA	NA	NA	NA	NA	NA	NA	NA	NA
TRINITY_DN44574_c2_g1	-1.57214	NA	NA	NA	NA	NA	NA	NA	NA	NA
TRINITY_DN1363_c0_g1	-1.57469	NA	NA	NA	NA	NA	NA	NA	NA	NA
TRINITY_DN837_c3_g1	-1.57941	NA	NA	NA	NA	NA	NA	NA	NA	NA
TRINITY_DN1154_c0_g1	-1.58472	NA	NA	NA	NA	NA	NA	NA	NA	NA
TRINITY_DN483_c3_g1	-1.59	NA	NA	NA	NA	NA	NA	NA	NA	NA
TRINITY_DN6793_c0_g1	-1.59008	NA	NA	NA	NA	NA	NA	NA	NA	NA
TRINITY_DN3254_c0_g2	-1.59263	NA	NA	NA	NA	NA	NA	NA	NA	NA
TRINITY_DN550_c0_g1	-1.59286	NA	NA	NA	NA	NA	NA	NA	NA	NA
TRINITY_DN2030_c0_g1	-1.59444	NA	NA	NA	NA	NA	NA	NA	NA	NA
TRINITY_DN1957_c0_g1	-1.59676	NA	NA	NA	NA	NA	NA	NA	NA	NA
TRINITY_DN4728_c0_g1	-1.59768	NA	NA	NA	NA	NA	NA	NA	NA	NA
TRINITY_DN20_c0_g1	-1.5985	NA	NA	NA	NA	NA	NA	NA	NA	NA
TRINITY_DN37_c1_g1	-1.59895	NA	NA	NA	NA	NA	NA	NA	NA	NA
TRINITY_DN3288_c3_g1	-1.59897	NA	NA	NA	NA	NA	NA	NA	NA	NA
TRINITY_DN6921_c0_g2	-1.60388	NA	NA	NA	NA	NA	NA	NA	NA	NA
TRINITY_DN1061_c2_g1	-1.60629	NA	NA	NA	NA	NA	NA	NA	NA	NA
TRINITY_DN11543_c0_g1	-1.60731	NA	NA	NA	NA	NA	NA	NA	NA	NA
TRINITY_DN4972_c0_g1	-1.60923	NA	NA	NA	NA	NA	NA	NA	NA	NA
TRINITY_DN18744_c0_g1	-1.61028	NA	NA	NA	NA	NA	NA	NA	NA	NA
TRINITY_DN2593_c0_g3	-1.61433	NA	NA	NA	NA	NA	NA	NA	NA	NA
TRINITY_DN206_c7_g1	-1.62166	NA	NA	NA	NA	NA	NA	NA	NA	NA
TRINITY_DN10455_c0_g2	-1.6285	NA	NA	NA	NA	NA	NA	NA	NA	NA
TRINITY_DN875_c1_g1	-1.63025	NA	NA	NA	NA	NA	NA	NA	NA	NA
TRINITY_DN2398_c2_g1	-1.6303	NA	NA	NA	NA	NA	NA	NA	NA	NA
TRINITY_DN1126_c0_g9	-1.63118	NA	NA	NA	NA	NA	NA	NA	NA	NA
TRINITY_DN1223_c3_g2	-1.63535	NA	NA	NA	NA	NA	NA	NA	NA	NA
TRINITY_DN9365_c1_g1	-1.6368	NA	NA	NA	NA	NA	NA	NA	NA	NA
TRINITY_DN422_c9_g1	-1.6392	NA	NA	NA	NA	NA	NA	NA	NA	NA
TRINITY_DN13493_c0_g2	-1.64253	NA	NA	NA	NA	NA	NA	NA	NA	NA
TRINITY_DN2930_c1_g1	-1.6502	NA	NA	NA	NA	NA	NA	NA	NA	NA
TRINITY_DN4330_c0_g1	-1.6512	NA	NA	NA	NA	NA	NA	NA	NA	NA
TRINITY_DN71019_c0_g1	-1.65128	NA	NA	NA	NA	NA	NA	NA	NA	NA
TRINITY_DN2158_c2_g1	-1.65243	NA	NA	NA	NA	NA	NA	NA	NA	NA
TRINITY_DN5473_c0_g1	-1.65596	NA	NA	NA	NA	NA	NA	NA	NA	NA
TRINITY_DN279_c1_g1	-1.65648	NA	NA	NA	NA	NA	NA	NA	NA	NA
TRINITY_DN451_c2_g1	-1.65698	NA	NA	NA	NA	NA	NA	NA	NA	NA
TRINITY_DN4701_c3_g1	-1.65816	NA	NA	NA	NA	NA	NA	NA	NA	NA
TRINITY_DN243_c4_g1	-1.66062	NA	NA	NA	NA	NA	NA	NA	NA	NA
TRINITY_DN136_c5_g1	-1.66097	NA	NA	NA	NA	NA	NA	NA	NA	NA
TRINITY_DN8459_c0_g6	-1.66517	NA	NA	NA	NA	NA	NA	NA	NA	NA
TRINITY_DN1379_c5_g2	-1.66734	NA	NA	NA	NA	NA	NA	NA	NA	NA
TRINITY_DN12883_c1_g1	-1.66886	NA	NA	NA	NA	NA	NA	NA	NA	NA
TRINITY_DN1207_c5_g3	-1.67148	NA	NA	NA	NA	NA	NA	NA	NA	NA
TRINITY_DN6256_c0_g3	-1.6751	NA	NA	NA	NA	NA	NA	NA	NA	NA
TRINITY_DN827_c4_g1	-1.67535	NA	NA	NA	NA	NA	NA	NA	NA	NA
TRINITY_DN6921_c0_g1	-1.67666	NA	NA	NA	NA	NA	NA	NA	NA	NA
TRINITY_DN1207_c0_g6	-1.67748	NA	NA	NA	NA	NA	NA	NA	NA	NA
TRINITY_DN1364_c2_g1	-1.6811	NA	NA	NA	NA	NA	NA	NA	NA	NA
TRINITY_DN6896_c0_g1	-1.68222	NA	NA	NA	NA	NA	NA	NA	NA	NA
TRINITY_DN657_c0_g2	-1.68252	NA	NA	NA	NA	NA	NA	NA	NA	NA
TRINITY_DN10452_c2_g1	-1.68781	NA	NA	NA	NA	NA	NA	NA	NA	NA
TRINITY_DN206_c1_g1	-1.68803	NA	NA	NA	NA	NA	NA	NA	NA	NA
TRINITY_DN3266_c8_g1	-1.69039	NA	NA	NA	NA	NA	NA	NA	NA	NA
TRINITY_DN517_c29_g1	-1.69091	NA	NA	NA	NA	NA	NA	NA	NA	NA
TRINITY_DN6219_c0_g1	-1.6923	NA	NA	NA	NA	NA	NA	NA	NA	NA
TRINITY_DN11299_c0_g2	-1.69478	NA	NA	NA	NA	NA	NA	NA	NA	NA
TRINITY_DN4970_c2_g1	-1.69557	NA	NA	NA	NA	NA	NA	NA	NA	NA
TRINITY_DN1220_c0_g1	-1.69793	NA	NA	NA	NA	NA	NA	NA	NA	NA
TRINITY_DN53337_c0_g1	-1.70028	NA	NA	NA	NA	NA	NA	NA	NA	NA
TRINITY_DN2155_c5_g1	-1.7023	NA	NA	NA	NA	NA	NA	NA	NA	NA
TRINITY_DN11562_c2_g1	-1.70317	NA	NA	NA	NA	NA	NA	NA	NA	NA
TRINITY_DN2329_c1_g1	-1.70334	NA	NA	NA	NA	NA	NA	NA	NA	NA
TRINITY_DN2435_c0_g1	-1.70336	NA	NA	NA	NA	NA	NA	NA	NA	NA
TRINITY_DN419_c0_g1	-1.70433	NA	NA	NA	NA	NA	NA	NA	NA	NA
TRINITY_DN1099_c1_g3	-1.70657	NA	NA	NA	NA	NA	NA	NA	NA	NA
TRINITY_DN237_c3_g2	-1.71034	NA	NA	NA	NA	NA	NA	NA	NA	NA
TRINITY_DN18906_c0_g1	-1.71448	NA	NA	NA	NA	NA	NA	NA	NA	NA
TRINITY_DN15122_c0_g1	-1.7199	NA	NA	NA	NA	NA	NA	NA	NA	NA
TRINITY_DN1576_c0_g2	-1.7215	NA	NA	NA	NA	NA	NA	NA	NA	NA
TRINITY_DN99_c2_g1	-1.72242	NA	NA	NA	NA	NA	NA	NA	NA	NA
TRINITY_DN4907_c0_g1	-1.72292	NA	NA	NA	NA	NA	NA	NA	NA	NA
TRINITY_DN903_c0_g1	-1.72743	NA	NA	NA	NA	NA	NA	NA	NA	NA
TRINITY_DN3212_c2_g2	-1.73416	NA	NA	NA	NA	NA	NA	NA	NA	NA
TRINITY_DN489_c4_g2	-1.73719	NA	NA	NA	NA	NA	NA	NA	NA	NA
TRINITY_DN23545_c0_g2	-1.73775	NA	NA	NA	NA	NA	NA	NA	NA	NA
TRINITY_DN5628_c0_g1	-1.74035	NA	NA	NA	NA	NA	NA	NA	NA	NA
TRINITY_DN10948_c0_g2	-1.74121	NA	NA	NA	NA	NA	NA	NA	NA	NA
TRINITY_DN5052_c3_g1	-1.74203	NA	NA	NA	NA	NA	NA	NA	NA	NA
TRINITY_DN163_c3_g2	-1.74229	NA	NA	NA	NA	NA	NA	NA	NA	NA
TRINITY_DN303_c1_g3	-1.74346	NA	NA	NA	NA	NA	NA	NA	NA	NA
TRINITY_DN1790_c1_g1	-1.74474	NA	NA	NA	NA	NA	NA	NA	NA	NA
TRINITY_DN10654_c1_g3	-1.74635	NA	NA	NA	NA	NA	NA	NA	NA	NA
TRINITY_DN906_c0_g1	-1.74959	NA	NA	NA	NA	NA	NA	NA	NA	NA
TRINITY_DN70_c0_g1	-1.75003	NA	NA	NA	NA	NA	NA	NA	NA	NA
TRINITY_DN2620_c0_g1	-1.75136	NA	NA	NA	NA	NA	NA	NA	NA	NA
TRINITY_DN351_c2_g1	-1.75245	NA	NA	NA	NA	NA	NA	NA	NA	NA
TRINITY_DN1160_c24_g1	-1.75925	NA	NA	NA	NA	NA	NA	NA	NA	NA
TRINITY_DN2215_c1_g2	-1.75983	NA	NA	NA	NA	NA	NA	NA	NA	NA
TRINITY_DN181_c3_g1	-1.76349	NA	NA	NA	NA	NA	NA	NA	NA	NA
TRINITY_DN1379_c8_g1	-1.76416	NA	NA	NA	NA	NA	NA	NA	NA	NA
TRINITY_DN651_c0_g4	-1.76704	NA	NA	NA	NA	NA	NA	NA	NA	NA
TRINITY_DN10773_c0_g1	-1.76898	NA	NA	NA	NA	NA	NA	NA	NA	NA
TRINITY_DN3540_c0_g2	-1.77087	NA	NA	NA	NA	NA	NA	NA	NA	NA
TRINITY_DN1873_c0_g3	-1.77138	NA	NA	NA	NA	NA	NA	NA	NA	NA
TRINITY_DN440_c0_g4	-1.7759	NA	NA	NA	NA	NA	NA	NA	NA	NA
TRINITY_DN131_c7_g1	-1.777	NA	NA	NA	NA	NA	NA	NA	NA	NA
TRINITY_DN4126_c2_g1	-1.77867	NA	NA	NA	NA	NA	NA	NA	NA	NA
TRINITY_DN3175_c1_g1	-1.77906	NA	NA	NA	NA	NA	NA	NA	NA	NA
TRINITY_DN20_c0_g3	-1.77984	NA	NA	NA	NA	NA	NA	NA	NA	NA
TRINITY_DN14261_c0_g1	-1.78058	NA	NA	NA	NA	NA	NA	NA	NA	NA
TRINITY_DN186_c1_g1	-1.78144	NA	NA	NA	NA	NA	NA	NA	NA	NA
TRINITY_DN640_c2_g1	-1.78342	NA	NA	NA	NA	NA	NA	NA	NA	NA
TRINITY_DN4694_c0_g1	-1.78667	NA	NA	NA	NA	NA	NA	NA	NA	NA
TRINITY_DN349_c8_g1	-1.78847	NA	NA	NA	NA	NA	NA	NA	NA	NA
TRINITY_DN761_c0_g1	-1.78899	NA	NA	NA	NA	NA	NA	NA	NA	NA
TRINITY_DN4134_c8_g1	-1.79078	NA	NA	NA	NA	NA	NA	NA	NA	NA
TRINITY_DN8356_c0_g2	-1.79174	NA	NA	NA	NA	NA	NA	NA	NA	NA
TRINITY_DN54_c1_g2	-1.79237	NA	NA	NA	NA	NA	NA	NA	NA	NA
TRINITY_DN67556_c0_g1	-1.79616	NA	NA	NA	NA	NA	NA	NA	NA	NA
TRINITY_DN62216_c0_g1	-1.80061	NA	NA	NA	NA	NA	NA	NA	NA	NA
TRINITY_DN10000_c0_g3	-1.8024	NA	NA	NA	NA	NA	NA	NA	NA	NA
TRINITY_DN7660_c3_g2	-1.80348	NA	NA	NA	NA	NA	NA	NA	NA	NA
TRINITY_DN9130_c1_g4	-1.80595	NA	NA	NA	NA	NA	NA	NA	NA	NA
TRINITY_DN5087_c0_g1	-1.80958	NA	NA	NA	NA	NA	NA	NA	NA	NA
TRINITY_DN2786_c4_g1	-1.81094	NA	NA	NA	NA	NA	NA	NA	NA	NA
TRINITY_DN3198_c0_g3	-1.81287	NA	NA	NA	NA	NA	NA	NA	NA	NA
TRINITY_DN133_c0_g1	-1.81445	NA	NA	NA	NA	NA	NA	NA	NA	NA
TRINITY_DN4396_c0_g1	-1.81881	NA	NA	NA	NA	NA	NA	NA	NA	NA
TRINITY_DN266_c2_g1	-1.82149	NA	NA	NA	NA	NA	NA	NA	NA	NA
TRINITY_DN769_c0_g1	-1.82233	NA	NA	NA	NA	NA	NA	NA	NA	NA
TRINITY_DN3725_c0_g1	-1.823	NA	NA	NA	NA	NA	NA	NA	NA	NA
TRINITY_DN2709_c1_g1	-1.82461	NA	NA	NA	NA	NA	NA	NA	NA	NA
TRINITY_DN797_c3_g1	-1.82692	NA	NA	NA	NA	NA	NA	NA	NA	NA
TRINITY_DN792_c1_g2	-1.82734	NA	NA	NA	NA	NA	NA	NA	NA	NA
TRINITY_DN11458_c0_g1	-1.8276	NA	NA	NA	NA	NA	NA	NA	NA	NA
TRINITY_DN199_c2_g1	-1.83113	NA	NA	NA	NA	NA	NA	NA	NA	NA
TRINITY_DN3540_c0_g1	-1.83153	NA	NA	NA	NA	NA	NA	NA	NA	NA
TRINITY_DN11767_c0_g4	-1.83489	NA	NA	NA	NA	NA	NA	NA	NA	NA
TRINITY_DN57158_c0_g1	-1.83692	NA	NA	NA	NA	NA	NA	NA	NA	NA
TRINITY_DN3417_c1_g1	-1.83796	NA	NA	NA	NA	NA	NA	NA	NA	NA
TRINITY_DN15043_c0_g1	-1.83823	NA	NA	NA	NA	NA	NA	NA	NA	NA
TRINITY_DN72635_c0_g1	-1.8398	NA	NA	NA	NA	NA	NA	NA	NA	NA
TRINITY_DN14203_c0_g1	-1.8399	NA	NA	NA	NA	NA	NA	NA	NA	NA
TRINITY_DN3303_c0_g1	-1.84282	NA	NA	NA	NA	NA	NA	NA	NA	NA
TRINITY_DN3657_c0_g1	-1.84459	NA	NA	NA	NA	NA	NA	NA	NA	NA
TRINITY_DN2249_c0_g1	-1.84636	NA	NA	NA	NA	NA	NA	NA	NA	NA
TRINITY_DN3617_c1_g3	-1.8488	NA	NA	NA	NA	NA	NA	NA	NA	NA
TRINITY_DN70606_c0_g1	-1.84989	NA	NA	NA	NA	NA	NA	NA	NA	NA
TRINITY_DN3524_c0_g1	-1.85173	NA	NA	NA	NA	NA	NA	NA	NA	NA
TRINITY_DN778_c9_g1	-1.85184	NA	NA	NA	NA	NA	NA	NA	NA	NA
TRINITY_DN15755_c0_g2	-1.85418	NA	NA	NA	NA	NA	NA	NA	NA	NA
TRINITY_DN1153_c4_g1	-1.85618	NA	NA	NA	NA	NA	NA	NA	NA	NA
TRINITY_DN30221_c0_g1	-1.85956	NA	NA	NA	NA	NA	NA	NA	NA	NA
TRINITY_DN1202_c0_g1	-1.86321	NA	NA	NA	NA	NA	NA	NA	NA	NA
TRINITY_DN1668_c1_g3	-1.86787	NA	NA	NA	NA	NA	NA	NA	NA	NA
TRINITY_DN298_c13_g1	-1.86794	NA	NA	NA	NA	NA	NA	NA	NA	NA
TRINITY_DN3607_c0_g1	-1.86964	NA	NA	NA	NA	NA	NA	NA	NA	NA
TRINITY_DN3292_c0_g1	-1.86971	NA	NA	NA	NA	NA	NA	NA	NA	NA
TRINITY_DN72_c2_g2	-1.87613	NA	NA	NA	NA	NA	NA	NA	NA	NA
TRINITY_DN9584_c0_g4	-1.87795	NA	NA	NA	NA	NA	NA	NA	NA	NA
TRINITY_DN27242_c0_g3	-1.87913	NA	NA	NA	NA	NA	NA	NA	NA	NA
TRINITY_DN4904_c5_g1	-1.88619	NA	NA	NA	NA	NA	NA	NA	NA	NA
TRINITY_DN7355_c0_g1	-1.88678	NA	NA	NA	NA	NA	NA	NA	NA	NA
TRINITY_DN1668_c1_g1	-1.90063	NA	NA	NA	NA	NA	NA	NA	NA	NA
TRINITY_DN896_c4_g1	-1.90898	NA	NA	NA	NA	NA	NA	NA	NA	NA
TRINITY_DN1695_c0_g1	-1.90918	NA	NA	NA	NA	NA	NA	NA	NA	NA
TRINITY_DN270_c12_g1	-1.9122	NA	NA	NA	NA	NA	NA	NA	NA	NA
TRINITY_DN1909_c0_g2	-1.91361	NA	NA	NA	NA	NA	NA	NA	NA	NA
TRINITY_DN6081_c0_g2	-1.91426	NA	NA	NA	NA	NA	NA	NA	NA	NA
TRINITY_DN5609_c0_g1	-1.91471	NA	NA	NA	NA	NA	NA	NA	NA	NA
TRINITY_DN15896_c0_g1	-1.91713	NA	NA	NA	NA	NA	NA	NA	NA	NA
TRINITY_DN7515_c2_g2	-1.91767	NA	NA	NA	NA	NA	NA	NA	NA	NA
TRINITY_DN2415_c15_g1	-1.92126	NA	NA	NA	NA	NA	NA	NA	NA	NA
TRINITY_DN947_c3_g1	-1.92173	NA	NA	NA	NA	NA	NA	NA	NA	NA
TRINITY_DN4411_c0_g1	-1.92381	NA	NA	NA	NA	NA	NA	NA	NA	NA
TRINITY_DN5440_c2_g1	-1.92567	NA	NA	NA	NA	NA	NA	NA	NA	NA
TRINITY_DN4860_c7_g1	-1.92683	NA	NA	NA	NA	NA	NA	NA	NA	NA
TRINITY_DN8102_c0_g2	-1.92717	NA	NA	NA	NA	NA	NA	NA	NA	NA
TRINITY_DN2039_c1_g1	-1.92784	NA	NA	NA	NA	NA	NA	NA	NA	NA
TRINITY_DN6985_c0_g2	-1.93183	NA	NA	NA	NA	NA	NA	NA	NA	NA
TRINITY_DN224_c21_g1	-1.93268	NA	NA	NA	NA	NA	NA	NA	NA	NA
TRINITY_DN6658_c0_g1	-1.93363	NA	NA	NA	NA	NA	NA	NA	NA	NA
TRINITY_DN2695_c0_g1	-1.93498	NA	NA	NA	NA	NA	NA	NA	NA	NA
TRINITY_DN19492_c0_g1	-1.93962	NA	NA	NA	NA	NA	NA	NA	NA	NA
TRINITY_DN870_c2_g1	-1.93966	NA	NA	NA	NA	NA	NA	NA	NA	NA
TRINITY_DN7959_c1_g4	-1.94009	NA	NA	NA	NA	NA	NA	NA	NA	NA
TRINITY_DN23315_c0_g1	-1.9411	NA	NA	NA	NA	NA	NA	NA	NA	NA
TRINITY_DN265_c9_g1	-1.94341	NA	NA	NA	NA	NA	NA	NA	NA	NA
TRINITY_DN22821_c0_g4	-1.94466	NA	NA	NA	NA	NA	NA	NA	NA	NA
TRINITY_DN3522_c0_g1	-1.94567	NA	NA	NA	NA	NA	NA	NA	NA	NA
TRINITY_DN6291_c1_g2	-1.94745	NA	NA	NA	NA	NA	NA	NA	NA	NA
TRINITY_DN9732_c0_g3	-1.95054	NA	NA	NA	NA	NA	NA	NA	NA	NA
TRINITY_DN43_c4_g1	-1.95979	NA	NA	NA	NA	NA	NA	NA	NA	NA
TRINITY_DN2682_c1_g1	-1.96101	NA	NA	NA	NA	NA	NA	NA	NA	NA
TRINITY_DN1012_c1_g1	-1.96134	NA	NA	NA	NA	NA	NA	NA	NA	NA
TRINITY_DN2612_c2_g1	-1.96384	NA	NA	NA	NA	NA	NA	NA	NA	NA
TRINITY_DN8216_c0_g1	-1.9661	NA	NA	NA	NA	NA	NA	NA	NA	NA
TRINITY_DN1860_c1_g1	-1.96657	NA	NA	NA	NA	NA	NA	NA	NA	NA
TRINITY_DN31197_c0_g1	-1.9689	NA	NA	NA	NA	NA	NA	NA	NA	NA
TRINITY_DN7924_c0_g2	-1.96894	NA	NA	NA	NA	NA	NA	NA	NA	NA
TRINITY_DN2704_c0_g1	-1.96957	NA	NA	NA	NA	NA	NA	NA	NA	NA
TRINITY_DN13252_c0_g1	-1.96964	NA	NA	NA	NA	NA	NA	NA	NA	NA
TRINITY_DN3343_c0_g1	-1.9704	NA	NA	NA	NA	NA	NA	NA	NA	NA
TRINITY_DN4190_c3_g1	-1.97209	NA	NA	NA	NA	NA	NA	NA	NA	NA
TRINITY_DN3275_c0_g1	-1.97365	NA	NA	NA	NA	NA	NA	NA	NA	NA
TRINITY_DN5623_c2_g1	-1.97458	NA	NA	NA	NA	NA	NA	NA	NA	NA
TRINITY_DN3144_c2_g1	-1.98123	NA	NA	NA	NA	NA	NA	NA	NA	NA
TRINITY_DN7399_c3_g1	-1.98288	NA	NA	NA	NA	NA	NA	NA	NA	NA
TRINITY_DN20_c5_g1	-1.9833	NA	NA	NA	NA	NA	NA	NA	NA	NA
TRINITY_DN199_c2_g2	-1.98418	NA	NA	NA	NA	NA	NA	NA	NA	NA
TRINITY_DN554_c1_g1	-1.98513	NA	NA	NA	NA	NA	NA	NA	NA	NA
TRINITY_DN1475_c0_g3	-1.98677	NA	NA	NA	NA	NA	NA	NA	NA	NA
TRINITY_DN9532_c0_g1	-1.99085	NA	NA	NA	NA	NA	NA	NA	NA	NA
TRINITY_DN726_c0_g1	-1.99209	NA	NA	NA	NA	NA	NA	NA	NA	NA
TRINITY_DN4061_c2_g1	-1.99323	NA	NA	NA	NA	NA	NA	NA	NA	NA
TRINITY_DN9542_c0_g1	-1.997	NA	NA	NA	NA	NA	NA	NA	NA	NA
TRINITY_DN1456_c0_g1	-1.99796	NA	NA	NA	NA	NA	NA	NA	NA	NA
TRINITY_DN20345_c0_g2	-1.99888	NA	NA	NA	NA	NA	NA	NA	NA	NA
TRINITY_DN29_c0_g3	-1.99914	NA	NA	NA	NA	NA	NA	NA	NA	NA
TRINITY_DN3725_c1_g1	-2.00024	NA	NA	NA	NA	NA	NA	NA	NA	NA
TRINITY_DN2356_c2_g1	-2.00319	NA	NA	NA	NA	NA	NA	NA	NA	NA
TRINITY_DN1351_c12_g1	-2.00612	NA	NA	NA	NA	NA	NA	NA	NA	NA
TRINITY_DN2040_c10_g1	-2.00722	NA	NA	NA	NA	NA	NA	NA	NA	NA
TRINITY_DN210_c1_g1	-2.01285	NA	NA	NA	NA	NA	NA	NA	NA	NA
TRINITY_DN1795_c6_g1	-2.01802	NA	NA	NA	NA	NA	NA	NA	NA	NA
TRINITY_DN3007_c0_g1	-2.01848	NA	NA	NA	NA	NA	NA	NA	NA	NA
TRINITY_DN3396_c1_g1	-2.0194	NA	NA	NA	NA	NA	NA	NA	NA	NA
TRINITY_DN1235_c0_g1	-2.02052	NA	NA	NA	NA	NA	NA	NA	NA	NA
TRINITY_DN1384_c0_g1	-2.02488	NA	NA	NA	NA	NA	NA	NA	NA	NA
TRINITY_DN6180_c0_g1	-2.02558	NA	NA	NA	NA	NA	NA	NA	NA	NA
TRINITY_DN564_c3_g1	-2.02579	NA	NA	NA	NA	NA	NA	NA	NA	NA
TRINITY_DN3525_c9_g1	-2.02678	NA	NA	NA	NA	NA	NA	NA	NA	NA
TRINITY_DN10607_c3_g1	-2.03213	NA	NA	NA	NA	NA	NA	NA	NA	NA
TRINITY_DN1054_c0_g1	-2.03347	NA	NA	NA	NA	NA	NA	NA	NA	NA
TRINITY_DN1539_c0_g2	-2.0335	NA	NA	NA	NA	NA	NA	NA	NA	NA
TRINITY_DN8271_c0_g1	-2.03543	NA	NA	NA	NA	NA	NA	NA	NA	NA
TRINITY_DN509_c1_g2	-2.03934	NA	NA	NA	NA	NA	NA	NA	NA	NA
TRINITY_DN3239_c1_g3	-2.04281	NA	NA	NA	NA	NA	NA	NA	NA	NA
TRINITY_DN6929_c0_g1	-2.04365	NA	NA	NA	NA	NA	NA	NA	NA	NA
TRINITY_DN2990_c3_g2	-2.04537	NA	NA	NA	NA	NA	NA	NA	NA	NA
TRINITY_DN947_c0_g1	-2.04616	NA	NA	NA	NA	NA	NA	NA	NA	NA
TRINITY_DN1700_c3_g1	-2.04764	NA	NA	NA	NA	NA	NA	NA	NA	NA
TRINITY_DN24_c0_g1	-2.04875	NA	NA	NA	NA	NA	NA	NA	NA	NA
TRINITY_DN1174_c2_g2	-2.04881	NA	NA	NA	NA	NA	NA	NA	NA	NA
TRINITY_DN10995_c0_g2	-2.05004	NA	NA	NA	NA	NA	NA	NA	NA	NA
TRINITY_DN523_c9_g1	-2.05379	NA	NA	NA	NA	NA	NA	NA	NA	NA
TRINITY_DN14169_c4_g1	-2.05384	NA	NA	NA	NA	NA	NA	NA	NA	NA
TRINITY_DN1223_c0_g1	-2.05464	NA	NA	NA	NA	NA	NA	NA	NA	NA
TRINITY_DN7166_c3_g1	-2.05556	NA	NA	NA	NA	NA	NA	NA	NA	NA
TRINITY_DN457_c0_g1	-2.05566	NA	NA	NA	NA	NA	NA	NA	NA	NA
TRINITY_DN8527_c0_g2	-2.05634	NA	NA	NA	NA	NA	NA	NA	NA	NA
TRINITY_DN70843_c0_g1	-2.05718	NA	NA	NA	NA	NA	NA	NA	NA	NA
TRINITY_DN4478_c1_g2	-2.0612	NA	NA	NA	NA	NA	NA	NA	NA	NA
TRINITY_DN71_c0_g3	-2.06364	NA	NA	NA	NA	NA	NA	NA	NA	NA
TRINITY_DN2704_c0_g3	-2.06481	NA	NA	NA	NA	NA	NA	NA	NA	NA
TRINITY_DN3750_c2_g3	-2.06596	NA	NA	NA	NA	NA	NA	NA	NA	NA
TRINITY_DN1242_c0_g2	-2.06686	NA	NA	NA	NA	NA	NA	NA	NA	NA
TRINITY_DN682_c1_g2	-2.0681	NA	NA	NA	NA	NA	NA	NA	NA	NA
TRINITY_DN5790_c3_g1	-2.06952	NA	NA	NA	NA	NA	NA	NA	NA	NA
TRINITY_DN2615_c1_g1	-2.06958	NA	NA	NA	NA	NA	NA	NA	NA	NA
TRINITY_DN4253_c0_g6	-2.06964	NA	NA	NA	NA	NA	NA	NA	NA	NA
TRINITY_DN2991_c0_g1	-2.06989	NA	NA	NA	NA	NA	NA	NA	NA	NA
TRINITY_DN5372_c0_g1	-2.0722	NA	NA	NA	NA	NA	NA	NA	NA	NA
TRINITY_DN12393_c5_g1	-2.07277	NA	NA	NA	NA	NA	NA	NA	NA	NA
TRINITY_DN2311_c9_g1	-2.07891	NA	NA	NA	NA	NA	NA	NA	NA	NA
TRINITY_DN3885_c0_g1	-2.0791	NA	NA	NA	NA	NA	NA	NA	NA	NA
TRINITY_DN58137_c0_g1	-2.07935	NA	NA	NA	NA	NA	NA	NA	NA	NA
TRINITY_DN21874_c0_g1	-2.08029	NA	NA	NA	NA	NA	NA	NA	NA	NA
TRINITY_DN2790_c0_g2	-2.08139	NA	NA	NA	NA	NA	NA	NA	NA	NA
TRINITY_DN873_c0_g1	-2.08607	NA	NA	NA	NA	NA	NA	NA	NA	NA
TRINITY_DN28632_c0_g1	-2.08648	NA	NA	NA	NA	NA	NA	NA	NA	NA
TRINITY_DN6949_c0_g2	-2.0876	NA	NA	NA	NA	NA	NA	NA	NA	NA
TRINITY_DN1250_c1_g1	-2.09057	NA	NA	NA	NA	NA	NA	NA	NA	NA
TRINITY_DN3377_c1_g1	-2.09137	NA	NA	NA	NA	NA	NA	NA	NA	NA
TRINITY_DN1405_c0_g1	-2.09312	NA	NA	NA	NA	NA	NA	NA	NA	NA
TRINITY_DN883_c0_g1	-2.09676	NA	NA	NA	NA	NA	NA	NA	NA	NA
TRINITY_DN1041_c12_g1	-2.09698	NA	NA	NA	NA	NA	NA	NA	NA	NA
TRINITY_DN10703_c1_g1	-2.10149	NA	NA	NA	NA	NA	NA	NA	NA	NA
TRINITY_DN5300_c1_g1	-2.10242	NA	NA	NA	NA	NA	NA	NA	NA	NA
TRINITY_DN62137_c0_g1	-2.10283	NA	NA	NA	NA	NA	NA	NA	NA	NA
TRINITY_DN4622_c0_g1	-2.1047	NA	NA	NA	NA	NA	NA	NA	NA	NA
TRINITY_DN587_c2_g3	-2.10932	NA	NA	NA	NA	NA	NA	NA	NA	NA
TRINITY_DN11023_c3_g5	-2.11083	NA	NA	NA	NA	NA	NA	NA	NA	NA
TRINITY_DN1616_c0_g1	-2.11252	NA	NA	NA	NA	NA	NA	NA	NA	NA
TRINITY_DN52729_c0_g1	-2.11358	NA	NA	NA	NA	NA	NA	NA	NA	NA
TRINITY_DN1537_c0_g1	-2.11373	NA	NA	NA	NA	NA	NA	NA	NA	NA
TRINITY_DN16329_c1_g1	-2.11399	NA	NA	NA	NA	NA	NA	NA	NA	NA
TRINITY_DN1119_c1_g3	-2.11413	NA	NA	NA	NA	NA	NA	NA	NA	NA
TRINITY_DN52134_c0_g1	-2.11545	NA	NA	NA	NA	NA	NA	NA	NA	NA
TRINITY_DN4137_c1_g5	-2.11629	NA	NA	NA	NA	NA	NA	NA	NA	NA
TRINITY_DN43206_c4_g1	-2.12034	NA	NA	NA	NA	NA	NA	NA	NA	NA
TRINITY_DN6966_c0_g2	-2.12131	NA	NA	NA	NA	NA	NA	NA	NA	NA
TRINITY_DN4622_c0_g2	-2.12509	NA	NA	NA	NA	NA	NA	NA	NA	NA
TRINITY_DN6760_c4_g1	-2.12655	NA	NA	NA	NA	NA	NA	NA	NA	NA
TRINITY_DN33008_c1_g2	-2.13141	NA	NA	NA	NA	NA	NA	NA	NA	NA
TRINITY_DN70587_c0_g1	-2.13265	NA	NA	NA	NA	NA	NA	NA	NA	NA
TRINITY_DN8238_c1_g2	-2.13308	NA	NA	NA	NA	NA	NA	NA	NA	NA
TRINITY_DN11935_c0_g1	-2.13416	NA	NA	NA	NA	NA	NA	NA	NA	NA
TRINITY_DN4227_c1_g2	-2.13567	NA	NA	NA	NA	NA	NA	NA	NA	NA
TRINITY_DN912_c0_g1	-2.13783	NA	NA	NA	NA	NA	NA	NA	NA	NA
TRINITY_DN4320_c2_g1	-2.13831	NA	NA	NA	NA	NA	NA	NA	NA	NA
TRINITY_DN3715_c0_g2	-2.14112	NA	NA	NA	NA	NA	NA	NA	NA	NA
TRINITY_DN4908_c0_g1	-2.14112	NA	NA	NA	NA	NA	NA	NA	NA	NA
TRINITY_DN3842_c0_g1	-2.14253	NA	NA	NA	NA	NA	NA	NA	NA	NA
TRINITY_DN1975_c3_g1	-2.14335	NA	NA	NA	NA	NA	NA	NA	NA	NA
TRINITY_DN1830_c1_g2	-2.14369	NA	NA	NA	NA	NA	NA	NA	NA	NA
TRINITY_DN1091_c3_g2	-2.14748	NA	NA	NA	NA	NA	NA	NA	NA	NA
TRINITY_DN1243_c1_g1	-2.1476	NA	NA	NA	NA	NA	NA	NA	NA	NA
TRINITY_DN26347_c0_g2	-2.14969	NA	NA	NA	NA	NA	NA	NA	NA	NA
TRINITY_DN8935_c1_g1	-2.14991	NA	NA	NA	NA	NA	NA	NA	NA	NA
TRINITY_DN489_c0_g1	-2.15092	NA	NA	NA	NA	NA	NA	NA	NA	NA
TRINITY_DN13938_c0_g1	-2.15147	NA	NA	NA	NA	NA	NA	NA	NA	NA
TRINITY_DN25934_c0_g3	-2.15728	NA	NA	NA	NA	NA	NA	NA	NA	NA
TRINITY_DN15050_c1_g2	-2.15859	NA	NA	NA	NA	NA	NA	NA	NA	NA
TRINITY_DN30726_c0_g2	-2.15921	NA	NA	NA	NA	NA	NA	NA	NA	NA
TRINITY_DN26063_c0_g2	-2.15949	NA	NA	NA	NA	NA	NA	NA	NA	NA
TRINITY_DN246_c7_g1	-2.16333	NA	NA	NA	NA	NA	NA	NA	NA	NA
TRINITY_DN6370_c4_g1	-2.17008	NA	NA	NA	NA	NA	NA	NA	NA	NA
TRINITY_DN489_c2_g1	-2.1712	NA	NA	NA	NA	NA	NA	NA	NA	NA
TRINITY_DN52907_c0_g1	-2.1724	NA	NA	NA	NA	NA	NA	NA	NA	NA
TRINITY_DN510_c0_g1	-2.17803	NA	NA	NA	NA	NA	NA	NA	NA	NA
TRINITY_DN67153_c0_g1	-2.18849	NA	NA	NA	NA	NA	NA	NA	NA	NA
TRINITY_DN628_c0_g1	-2.18853	NA	NA	NA	NA	NA	NA	NA	NA	NA
TRINITY_DN7514_c0_g1	-2.19329	NA	NA	NA	NA	NA	NA	NA	NA	NA
TRINITY_DN605_c1_g2	-2.19737	NA	NA	NA	NA	NA	NA	NA	NA	NA
TRINITY_DN618_c12_g1	-2.19803	NA	NA	NA	NA	NA	NA	NA	NA	NA
TRINITY_DN435_c7_g1	-2.19842	NA	NA	NA	NA	NA	NA	NA	NA	NA
TRINITY_DN1108_c0_g1	-2.19935	NA	NA	NA	NA	NA	NA	NA	NA	NA
TRINITY_DN303_c16_g1	-2.19976	NA	NA	NA	NA	NA	NA	NA	NA	NA
TRINITY_DN2820_c0_g1	-2.20034	NA	NA	NA	NA	NA	NA	NA	NA	NA
TRINITY_DN7621_c0_g1	-2.2027	NA	NA	NA	NA	NA	NA	NA	NA	NA
TRINITY_DN2535_c0_g3	-2.20333	NA	NA	NA	NA	NA	NA	NA	NA	NA
TRINITY_DN303_c5_g2	-2.20342	NA	NA	NA	NA	NA	NA	NA	NA	NA
TRINITY_DN6594_c0_g1	-2.20396	NA	NA	NA	NA	NA	NA	NA	NA	NA
TRINITY_DN13526_c0_g1	-2.20749	NA	NA	NA	NA	NA	NA	NA	NA	NA
TRINITY_DN4267_c1_g1	-2.20859	NA	NA	NA	NA	NA	NA	NA	NA	NA
TRINITY_DN57154_c0_g1	-2.21031	NA	NA	NA	NA	NA	NA	NA	NA	NA
TRINITY_DN4423_c0_g1	-2.2117	NA	NA	NA	NA	NA	NA	NA	NA	NA
TRINITY_DN2668_c5_g1	-2.21195	NA	NA	NA	NA	NA	NA	NA	NA	NA
TRINITY_DN8618_c4_g1	-2.21435	NA	NA	NA	NA	NA	NA	NA	NA	NA
TRINITY_DN392_c0_g2	-2.22107	NA	NA	NA	NA	NA	NA	NA	NA	NA
TRINITY_DN799_c1_g1	-2.22189	NA	NA	NA	NA	NA	NA	NA	NA	NA
TRINITY_DN4088_c13_g1	-2.22201	NA	NA	NA	NA	NA	NA	NA	NA	NA
TRINITY_DN405_c3_g1	-2.22584	NA	NA	NA	NA	NA	NA	NA	NA	NA
TRINITY_DN26739_c0_g1	-2.22785	NA	NA	NA	NA	NA	NA	NA	NA	NA
TRINITY_DN1239_c3_g1	-2.22918	NA	NA	NA	NA	NA	NA	NA	NA	NA
TRINITY_DN29747_c0_g2	-2.22961	NA	NA	NA	NA	NA	NA	NA	NA	NA
TRINITY_DN67623_c0_g1	-2.23072	NA	NA	NA	NA	NA	NA	NA	NA	NA
TRINITY_DN12948_c0_g1	-2.2317	NA	NA	NA	NA	NA	NA	NA	NA	NA
TRINITY_DN1451_c0_g2	-2.23199	NA	NA	NA	NA	NA	NA	NA	NA	NA
TRINITY_DN19587_c0_g1	-2.2334	NA	NA	NA	NA	NA	NA	NA	NA	NA
TRINITY_DN3495_c1_g1	-2.23371	NA	NA	NA	NA	NA	NA	NA	NA	NA
TRINITY_DN7605_c0_g1	-2.23394	NA	NA	NA	NA	NA	NA	NA	NA	NA
TRINITY_DN20470_c1_g1	-2.23592	NA	NA	NA	NA	NA	NA	NA	NA	NA
TRINITY_DN11520_c1_g2	-2.24137	NA	NA	NA	NA	NA	NA	NA	NA	NA
TRINITY_DN2501_c0_g1	-2.24365	NA	NA	NA	NA	NA	NA	NA	NA	NA
TRINITY_DN2539_c0_g1	-2.24527	NA	NA	NA	NA	NA	NA	NA	NA	NA
TRINITY_DN2580_c2_g2	-2.25583	NA	NA	NA	NA	NA	NA	NA	NA	NA
TRINITY_DN748_c14_g1	-2.2562	NA	NA	NA	NA	NA	NA	NA	NA	NA
TRINITY_DN5118_c4_g1	-2.25732	NA	NA	NA	NA	NA	NA	NA	NA	NA
TRINITY_DN3218_c2_g1	-2.25806	NA	NA	NA	NA	NA	NA	NA	NA	NA
TRINITY_DN810_c4_g1	-2.26123	NA	NA	NA	NA	NA	NA	NA	NA	NA
TRINITY_DN8096_c2_g1	-2.26632	NA	NA	NA	NA	NA	NA	NA	NA	NA
TRINITY_DN2587_c0_g4	-2.26634	NA	NA	NA	NA	NA	NA	NA	NA	NA
TRINITY_DN31332_c0_g1	-2.26819	NA	NA	NA	NA	NA	NA	NA	NA	NA
TRINITY_DN14957_c0_g3	-2.27124	NA	NA	NA	NA	NA	NA	NA	NA	NA
TRINITY_DN6023_c0_g1	-2.2777	NA	NA	NA	NA	NA	NA	NA	NA	NA
TRINITY_DN1914_c0_g2	-2.28197	NA	NA	NA	NA	NA	NA	NA	NA	NA
TRINITY_DN8065_c7_g1	-2.28428	NA	NA	NA	NA	NA	NA	NA	NA	NA
TRINITY_DN958_c5_g1	-2.28618	NA	NA	NA	NA	NA	NA	NA	NA	NA
TRINITY_DN13823_c0_g1	-2.28629	NA	NA	NA	NA	NA	NA	NA	NA	NA
TRINITY_DN1314_c3_g1	-2.28653	NA	NA	NA	NA	NA	NA	NA	NA	NA
TRINITY_DN53100_c0_g1	-2.28983	NA	NA	NA	NA	NA	NA	NA	NA	NA
TRINITY_DN10851_c0_g2	-2.29048	NA	NA	NA	NA	NA	NA	NA	NA	NA
TRINITY_DN2802_c0_g1	-2.29187	NA	NA	NA	NA	NA	NA	NA	NA	NA
TRINITY_DN2000_c2_g1	-2.29661	NA	NA	NA	NA	NA	NA	NA	NA	NA
TRINITY_DN1256_c0_g1	-2.30576	NA	NA	NA	NA	NA	NA	NA	NA	NA
TRINITY_DN1641_c4_g2	-2.30601	NA	NA	NA	NA	NA	NA	NA	NA	NA
TRINITY_DN2749_c0_g1	-2.307	NA	NA	NA	NA	NA	NA	NA	NA	NA
TRINITY_DN199_c4_g2	-2.31082	NA	NA	NA	NA	NA	NA	NA	NA	NA
TRINITY_DN6310_c0_g2	-2.31239	NA	NA	NA	NA	NA	NA	NA	NA	NA
TRINITY_DN3189_c3_g1	-2.31296	NA	NA	NA	NA	NA	NA	NA	NA	NA
TRINITY_DN504_c3_g2	-2.31714	NA	NA	NA	NA	NA	NA	NA	NA	NA
TRINITY_DN5100_c1_g1	-2.32338	NA	NA	NA	NA	NA	NA	NA	NA	NA
TRINITY_DN7066_c0_g1	-2.324	NA	NA	NA	NA	NA	NA	NA	NA	NA
TRINITY_DN4959_c0_g1	-2.32727	NA	NA	NA	NA	NA	NA	NA	NA	NA
TRINITY_DN3145_c8_g1	-2.32769	NA	NA	NA	NA	NA	NA	NA	NA	NA
TRINITY_DN30718_c0_g2	-2.33225	NA	NA	NA	NA	NA	NA	NA	NA	NA
TRINITY_DN1400_c0_g1	-2.33375	NA	NA	NA	NA	NA	NA	NA	NA	NA
TRINITY_DN60079_c0_g1	-2.33551	NA	NA	NA	NA	NA	NA	NA	NA	NA
TRINITY_DN1790_c2_g1	-2.3386	NA	NA	NA	NA	NA	NA	NA	NA	NA
TRINITY_DN2670_c0_g7	-2.33935	NA	NA	NA	NA	NA	NA	NA	NA	NA
TRINITY_DN7566_c1_g3	-2.34995	NA	NA	NA	NA	NA	NA	NA	NA	NA
TRINITY_DN10380_c0_g1	-2.35065	NA	NA	NA	NA	NA	NA	NA	NA	NA
TRINITY_DN28672_c1_g3	-2.35119	NA	NA	NA	NA	NA	NA	NA	NA	NA
TRINITY_DN6232_c4_g3	-2.35512	NA	NA	NA	NA	NA	NA	NA	NA	NA
TRINITY_DN16069_c0_g2	-2.35899	NA	NA	NA	NA	NA	NA	NA	NA	NA
TRINITY_DN10260_c0_g2	-2.36068	NA	NA	NA	NA	NA	NA	NA	NA	NA
TRINITY_DN6745_c1_g1	-2.36147	NA	NA	NA	NA	NA	NA	NA	NA	NA
TRINITY_DN225_c2_g1	-2.36265	NA	NA	NA	NA	NA	NA	NA	NA	NA
TRINITY_DN11797_c0_g1	-2.36404	NA	NA	NA	NA	NA	NA	NA	NA	NA
TRINITY_DN2194_c0_g1	-2.36766	NA	NA	NA	NA	NA	NA	NA	NA	NA
TRINITY_DN214_c6_g1	-2.36881	NA	NA	NA	NA	NA	NA	NA	NA	NA
TRINITY_DN4033_c0_g1	-2.37142	NA	NA	NA	NA	NA	NA	NA	NA	NA
TRINITY_DN5591_c0_g1	-2.37461	NA	NA	NA	NA	NA	NA	NA	NA	NA
TRINITY_DN6610_c0_g1	-2.3749	NA	NA	NA	NA	NA	NA	NA	NA	NA
TRINITY_DN1028_c0_g1	-2.37799	NA	NA	NA	NA	NA	NA	NA	NA	NA
TRINITY_DN17188_c0_g2	-2.38451	NA	NA	NA	NA	NA	NA	NA	NA	NA
TRINITY_DN10868_c0_g1	-2.3898	NA	NA	NA	NA	NA	NA	NA	NA	NA
TRINITY_DN2265_c0_g1	-2.38994	NA	NA	NA	NA	NA	NA	NA	NA	NA
TRINITY_DN9371_c0_g1	-2.39506	NA	NA	NA	NA	NA	NA	NA	NA	NA
TRINITY_DN1586_c0_g1	-2.39533	NA	NA	NA	NA	NA	NA	NA	NA	NA
TRINITY_DN4722_c0_g1	-2.40339	NA	NA	NA	NA	NA	NA	NA	NA	NA
TRINITY_DN569_c12_g1	-2.40685	NA	NA	NA	NA	NA	NA	NA	NA	NA
TRINITY_DN16918_c0_g1	-2.40688	NA	NA	NA	NA	NA	NA	NA	NA	NA
TRINITY_DN2473_c0_g6	-2.40887	NA	NA	NA	NA	NA	NA	NA	NA	NA
TRINITY_DN4088_c7_g1	-2.41096	NA	NA	NA	NA	NA	NA	NA	NA	NA
TRINITY_DN19052_c0_g1	-2.41209	NA	NA	NA	NA	NA	NA	NA	NA	NA
TRINITY_DN8530_c0_g1	-2.4172	NA	NA	NA	NA	NA	NA	NA	NA	NA
TRINITY_DN4598_c0_g2	-2.41932	NA	NA	NA	NA	NA	NA	NA	NA	NA
TRINITY_DN372_c15_g1	-2.42346	NA	NA	NA	NA	NA	NA	NA	NA	NA
TRINITY_DN14037_c0_g1	-2.42556	NA	NA	NA	NA	NA	NA	NA	NA	NA
TRINITY_DN5893_c0_g1	-2.42698	NA	NA	NA	NA	NA	NA	NA	NA	NA
TRINITY_DN4620_c1_g3	-2.4318	NA	NA	NA	NA	NA	NA	NA	NA	NA
TRINITY_DN3378_c0_g1	-2.43441	NA	NA	NA	NA	NA	NA	NA	NA	NA
TRINITY_DN2812_c0_g3	-2.43487	NA	NA	NA	NA	NA	NA	NA	NA	NA
TRINITY_DN240_c4_g3	-2.44757	NA	NA	NA	NA	NA	NA	NA	NA	NA
TRINITY_DN2213_c5_g2	-2.44911	NA	NA	NA	NA	NA	NA	NA	NA	NA
TRINITY_DN3617_c4_g1	-2.44989	NA	NA	NA	NA	NA	NA	NA	NA	NA
TRINITY_DN164_c1_g1	-2.4511	NA	NA	NA	NA	NA	NA	NA	NA	NA
TRINITY_DN10836_c1_g1	-2.45338	NA	NA	NA	NA	NA	NA	NA	NA	NA
TRINITY_DN661_c0_g1	-2.45771	NA	NA	NA	NA	NA	NA	NA	NA	NA
TRINITY_DN504_c7_g2	-2.47178	NA	NA	NA	NA	NA	NA	NA	NA	NA
TRINITY_DN9352_c0_g2	-2.48463	NA	NA	NA	NA	NA	NA	NA	NA	NA
TRINITY_DN1351_c10_g1	-2.48806	NA	NA	NA	NA	NA	NA	NA	NA	NA
TRINITY_DN8113_c1_g1	-2.48942	NA	NA	NA	NA	NA	NA	NA	NA	NA
TRINITY_DN19807_c0_g1	-2.49374	NA	NA	NA	NA	NA	NA	NA	NA	NA
TRINITY_DN7355_c0_g2	-2.49578	NA	NA	NA	NA	NA	NA	NA	NA	NA
TRINITY_DN587_c3_g3	-2.49687	NA	NA	NA	NA	NA	NA	NA	NA	NA
TRINITY_DN4434_c0_g1	-2.50146	NA	NA	NA	NA	NA	NA	NA	NA	NA
TRINITY_DN8846_c0_g1	-2.503	NA	NA	NA	NA	NA	NA	NA	NA	NA
TRINITY_DN71190_c0_g1	-2.50385	NA	NA	NA	NA	NA	NA	NA	NA	NA
TRINITY_DN12738_c0_g3	-2.50575	NA	NA	NA	NA	NA	NA	NA	NA	NA
TRINITY_DN48086_c0_g1	-2.50743	NA	NA	NA	NA	NA	NA	NA	NA	NA
TRINITY_DN4541_c5_g1	-2.50985	NA	NA	NA	NA	NA	NA	NA	NA	NA
TRINITY_DN98_c17_g1	-2.50992	NA	NA	NA	NA	NA	NA	NA	NA	NA
TRINITY_DN5454_c0_g2	-2.51065	NA	NA	NA	NA	NA	NA	NA	NA	NA
TRINITY_DN413_c0_g1	-2.52072	NA	NA	NA	NA	NA	NA	NA	NA	NA
TRINITY_DN6387_c0_g1	-2.5219	NA	NA	NA	NA	NA	NA	NA	NA	NA
TRINITY_DN21729_c6_g1	-2.52996	NA	NA	NA	NA	NA	NA	NA	NA	NA
TRINITY_DN138_c17_g1	-2.53804	NA	NA	NA	NA	NA	NA	NA	NA	NA
TRINITY_DN1937_c1_g1	-2.53854	NA	NA	NA	NA	NA	NA	NA	NA	NA
TRINITY_DN2218_c0_g1	-2.54171	NA	NA	NA	NA	NA	NA	NA	NA	NA
TRINITY_DN1099_c1_g2	-2.54257	NA	NA	NA	NA	NA	NA	NA	NA	NA
TRINITY_DN14013_c0_g2	-2.54738	NA	NA	NA	NA	NA	NA	NA	NA	NA
TRINITY_DN140_c3_g2	-2.55301	NA	NA	NA	NA	NA	NA	NA	NA	NA
TRINITY_DN10132_c1_g1	-2.56276	NA	NA	NA	NA	NA	NA	NA	NA	NA
TRINITY_DN3033_c0_g2	-2.56934	NA	NA	NA	NA	NA	NA	NA	NA	NA
TRINITY_DN1776_c0_g2	-2.58595	NA	NA	NA	NA	NA	NA	NA	NA	NA
TRINITY_DN39614_c0_g1	-2.58951	NA	NA	NA	NA	NA	NA	NA	NA	NA
TRINITY_DN2085_c4_g1	-2.59128	NA	NA	NA	NA	NA	NA	NA	NA	NA
TRINITY_DN2377_c7_g1	-2.59981	NA	NA	NA	NA	NA	NA	NA	NA	NA
TRINITY_DN13859_c0_g1	-2.6005	NA	NA	NA	NA	NA	NA	NA	NA	NA
TRINITY_DN32207_c6_g1	-2.60257	NA	NA	NA	NA	NA	NA	NA	NA	NA
TRINITY_DN47_c3_g1	-2.61169	NA	NA	NA	NA	NA	NA	NA	NA	NA
TRINITY_DN22862_c0_g1	-2.61262	NA	NA	NA	NA	NA	NA	NA	NA	NA
TRINITY_DN2930_c2_g1	-2.61736	NA	NA	NA	NA	NA	NA	NA	NA	NA
TRINITY_DN9385_c0_g1	-2.62034	NA	NA	NA	NA	NA	NA	NA	NA	NA
TRINITY_DN3307_c4_g1	-2.62095	NA	NA	NA	NA	NA	NA	NA	NA	NA
TRINITY_DN724_c2_g2	-2.62257	NA	NA	NA	NA	NA	NA	NA	NA	NA
TRINITY_DN9554_c1_g1	-2.62455	NA	NA	NA	NA	NA	NA	NA	NA	NA
TRINITY_DN2670_c0_g3	-2.63594	NA	NA	NA	NA	NA	NA	NA	NA	NA
TRINITY_DN606_c0_g1	-2.63595	NA	NA	NA	NA	NA	NA	NA	NA	NA
TRINITY_DN255_c0_g2	-2.6382	NA	NA	NA	NA	NA	NA	NA	NA	NA
TRINITY_DN10108_c0_g1	-2.64222	NA	NA	NA	NA	NA	NA	NA	NA	NA
TRINITY_DN37201_c1_g2	-2.64276	NA	NA	NA	NA	NA	NA	NA	NA	NA
TRINITY_DN5688_c0_g1	-2.64503	NA	NA	NA	NA	NA	NA	NA	NA	NA
TRINITY_DN3331_c5_g1	-2.6476	NA	NA	NA	NA	NA	NA	NA	NA	NA
TRINITY_DN794_c7_g1	-2.65118	NA	NA	NA	NA	NA	NA	NA	NA	NA
TRINITY_DN2880_c0_g1	-2.65639	NA	NA	NA	NA	NA	NA	NA	NA	NA
TRINITY_DN1708_c4_g1	-2.66361	NA	NA	NA	NA	NA	NA	NA	NA	NA
TRINITY_DN6442_c0_g1	-2.67236	NA	NA	NA	NA	NA	NA	NA	NA	NA
TRINITY_DN48751_c0_g1	-2.67367	NA	NA	NA	NA	NA	NA	NA	NA	NA
TRINITY_DN411_c1_g1	-2.6747	NA	NA	NA	NA	NA	NA	NA	NA	NA
TRINITY_DN7822_c0_g1	-2.67809	NA	NA	NA	NA	NA	NA	NA	NA	NA
TRINITY_DN455_c0_g1	-2.68638	NA	NA	NA	NA	NA	NA	NA	NA	NA
TRINITY_DN18982_c0_g4	-2.68715	NA	NA	NA	NA	NA	NA	NA	NA	NA
TRINITY_DN3032_c8_g1	-2.68902	NA	NA	NA	NA	NA	NA	NA	NA	NA
TRINITY_DN6660_c0_g2	-2.69155	NA	NA	NA	NA	NA	NA	NA	NA	NA
TRINITY_DN52_c5_g1	-2.69333	NA	NA	NA	NA	NA	NA	NA	NA	NA
TRINITY_DN12676_c0_g1	-2.69748	NA	NA	NA	NA	NA	NA	NA	NA	NA
TRINITY_DN3947_c1_g1	-2.69793	NA	NA	NA	NA	NA	NA	NA	NA	NA
TRINITY_DN29948_c2_g1	-2.70105	NA	NA	NA	NA	NA	NA	NA	NA	NA
TRINITY_DN1567_c7_g1	-2.70251	NA	NA	NA	NA	NA	NA	NA	NA	NA
TRINITY_DN4929_c1_g1	-2.70565	NA	NA	NA	NA	NA	NA	NA	NA	NA
TRINITY_DN603_c9_g1	-2.71015	NA	NA	NA	NA	NA	NA	NA	NA	NA
TRINITY_DN252_c0_g5	-2.71132	NA	NA	NA	NA	NA	NA	NA	NA	NA
TRINITY_DN3229_c0_g1	-2.71586	NA	NA	NA	NA	NA	NA	NA	NA	NA
TRINITY_DN600_c0_g2	-2.71846	NA	NA	NA	NA	NA	NA	NA	NA	NA
TRINITY_DN10804_c0_g1	-2.71996	NA	NA	NA	NA	NA	NA	NA	NA	NA
TRINITY_DN39614_c0_g2	-2.72604	NA	NA	NA	NA	NA	NA	NA	NA	NA
TRINITY_DN20534_c2_g1	-2.72954	NA	NA	NA	NA	NA	NA	NA	NA	NA
TRINITY_DN152_c3_g1	-2.73224	NA	NA	NA	NA	NA	NA	NA	NA	NA
TRINITY_DN7259_c0_g1	-2.73569	NA	NA	NA	NA	NA	NA	NA	NA	NA
TRINITY_DN7215_c0_g1	-2.74155	NA	NA	NA	NA	NA	NA	NA	NA	NA
TRINITY_DN405_c14_g1	-2.74353	NA	NA	NA	NA	NA	NA	NA	NA	NA
TRINITY_DN5855_c0_g1	-2.74441	NA	NA	NA	NA	NA	NA	NA	NA	NA
TRINITY_DN7256_c0_g3	-2.76477	NA	NA	NA	NA	NA	NA	NA	NA	NA
TRINITY_DN7112_c0_g1	-2.76547	NA	NA	NA	NA	NA	NA	NA	NA	NA
TRINITY_DN3246_c0_g1	-2.76817	NA	NA	NA	NA	NA	NA	NA	NA	NA
TRINITY_DN16136_c1_g1	-2.76857	NA	NA	NA	NA	NA	NA	NA	NA	NA
TRINITY_DN10836_c3_g1	-2.78167	NA	NA	NA	NA	NA	NA	NA	NA	NA
TRINITY_DN42236_c0_g1	-2.78261	NA	NA	NA	NA	NA	NA	NA	NA	NA
TRINITY_DN49410_c0_g1	-2.78499	NA	NA	NA	NA	NA	NA	NA	NA	NA
TRINITY_DN142_c2_g1	-2.79443	NA	NA	NA	NA	NA	NA	NA	NA	NA
TRINITY_DN532_c1_g1	-2.81962	NA	NA	NA	NA	NA	NA	NA	NA	NA
TRINITY_DN4809_c2_g1	-2.82479	NA	NA	NA	NA	NA	NA	NA	NA	NA
TRINITY_DN15841_c0_g1	-2.82538	NA	NA	NA	NA	NA	NA	NA	NA	NA
TRINITY_DN7333_c1_g1	-2.8309	NA	NA	NA	NA	NA	NA	NA	NA	NA
TRINITY_DN2833_c0_g4	-2.83532	NA	NA	NA	NA	NA	NA	NA	NA	NA
TRINITY_DN240_c5_g1	-2.84038	NA	NA	NA	NA	NA	NA	NA	NA	NA
TRINITY_DN8051_c2_g1	-2.84068	NA	NA	NA	NA	NA	NA	NA	NA	NA
TRINITY_DN3165_c0_g1	-2.85759	NA	NA	NA	NA	NA	NA	NA	NA	NA
TRINITY_DN39453_c0_g1	-2.86892	NA	NA	NA	NA	NA	NA	NA	NA	NA
TRINITY_DN10505_c0_g1	-2.87144	NA	NA	NA	NA	NA	NA	NA	NA	NA
TRINITY_DN1192_c1_g1	-2.87164	NA	NA	NA	NA	NA	NA	NA	NA	NA
TRINITY_DN7338_c1_g1	-2.87369	NA	NA	NA	NA	NA	NA	NA	NA	NA
TRINITY_DN434_c7_g1	-2.87413	NA	NA	NA	NA	NA	NA	NA	NA	NA
TRINITY_DN15317_c0_g2	-2.87509	NA	NA	NA	NA	NA	NA	NA	NA	NA
TRINITY_DN1642_c5_g1	-2.88233	NA	NA	NA	NA	NA	NA	NA	NA	NA
TRINITY_DN11073_c2_g1	-2.89915	NA	NA	NA	NA	NA	NA	NA	NA	NA
TRINITY_DN3318_c2_g1	-2.90375	NA	NA	NA	NA	NA	NA	NA	NA	NA
TRINITY_DN19287_c1_g3	-2.91145	NA	NA	NA	NA	NA	NA	NA	NA	NA
TRINITY_DN2429_c1_g1	-2.94386	NA	NA	NA	NA	NA	NA	NA	NA	NA
TRINITY_DN3383_c2_g1	-2.94627	NA	NA	NA	NA	NA	NA	NA	NA	NA
TRINITY_DN219_c3_g1	-2.9475	NA	NA	NA	NA	NA	NA	NA	NA	NA
TRINITY_DN5891_c0_g1	-2.95541	NA	NA	NA	NA	NA	NA	NA	NA	NA
TRINITY_DN3873_c7_g1	-2.9742	NA	NA	NA	NA	NA	NA	NA	NA	NA
TRINITY_DN30718_c1_g3	-3.00206	NA	NA	NA	NA	NA	NA	NA	NA	NA
TRINITY_DN3099_c1_g1	-3.02283	NA	NA	NA	NA	NA	NA	NA	NA	NA
TRINITY_DN5585_c1_g1	-3.03107	NA	NA	NA	NA	NA	NA	NA	NA	NA
TRINITY_DN30395_c0_g1	-3.03357	NA	NA	NA	NA	NA	NA	NA	NA	NA
TRINITY_DN2258_c0_g2	-3.03675	NA	NA	NA	NA	NA	NA	NA	NA	NA
TRINITY_DN24001_c0_g1	-3.04052	NA	NA	NA	NA	NA	NA	NA	NA	NA
TRINITY_DN6807_c3_g1	-3.05158	NA	NA	NA	NA	NA	NA	NA	NA	NA
TRINITY_DN39190_c0_g1	-3.05813	NA	NA	NA	NA	NA	NA	NA	NA	NA
TRINITY_DN3243_c7_g1	-3.06298	NA	NA	NA	NA	NA	NA	NA	NA	NA
TRINITY_DN526_c0_g3	-3.07305	NA	NA	NA	NA	NA	NA	NA	NA	NA
TRINITY_DN21878_c0_g1	-3.08142	NA	NA	NA	NA	NA	NA	NA	NA	NA
TRINITY_DN15518_c0_g1	-3.08209	NA	NA	NA	NA	NA	NA	NA	NA	NA
TRINITY_DN4896_c1_g2	-3.08751	NA	NA	NA	NA	NA	NA	NA	NA	NA
TRINITY_DN1373_c6_g1	-3.09573	NA	NA	NA	NA	NA	NA	NA	NA	NA
TRINITY_DN10697_c2_g2	-3.09584	NA	NA	NA	NA	NA	NA	NA	NA	NA
TRINITY_DN3736_c1_g1	-3.10514	NA	NA	NA	NA	NA	NA	NA	NA	NA
TRINITY_DN6613_c2_g1	-3.15061	NA	NA	NA	NA	NA	NA	NA	NA	NA
TRINITY_DN3947_c0_g1	-3.16631	NA	NA	NA	NA	NA	NA	NA	NA	NA
TRINITY_DN9257_c3_g2	-3.16836	NA	NA	NA	NA	NA	NA	NA	NA	NA
TRINITY_DN9381_c0_g1	-3.17246	NA	NA	NA	NA	NA	NA	NA	NA	NA
TRINITY_DN17983_c0_g3	-3.17825	NA	NA	NA	NA	NA	NA	NA	NA	NA
TRINITY_DN740_c5_g1	-3.17974	NA	NA	NA	NA	NA	NA	NA	NA	NA
TRINITY_DN27533_c0_g1	-3.1874	NA	NA	NA	NA	NA	NA	NA	NA	NA
TRINITY_DN274_c3_g1	-3.19729	NA	NA	NA	NA	NA	NA	NA	NA	NA
TRINITY_DN3632_c0_g3	-3.2148	NA	NA	NA	NA	NA	NA	NA	NA	NA
TRINITY_DN11074_c2_g1	-3.23239	NA	NA	NA	NA	NA	NA	NA	NA	NA
TRINITY_DN38144_c1_g1	-3.25735	NA	NA	NA	NA	NA	NA	NA	NA	NA
TRINITY_DN27780_c0_g1	-3.26663	NA	NA	NA	NA	NA	NA	NA	NA	NA
TRINITY_DN323_c0_g3	-3.26783	NA	NA	NA	NA	NA	NA	NA	NA	NA
TRINITY_DN9430_c4_g1	-3.27988	NA	NA	NA	NA	NA	NA	NA	NA	NA
TRINITY_DN2126_c0_g2	-3.2904	NA	NA	NA	NA	NA	NA	NA	NA	NA
TRINITY_DN1350_c15_g1	-3.30039	NA	NA	NA	NA	NA	NA	NA	NA	NA
TRINITY_DN2608_c5_g1	-3.30533	NA	NA	NA	NA	NA	NA	NA	NA	NA
TRINITY_DN10607_c2_g2	-3.31086	NA	NA	NA	NA	NA	NA	NA	NA	NA
TRINITY_DN7087_c3_g1	-3.31507	NA	NA	NA	NA	NA	NA	NA	NA	NA
TRINITY_DN2625_c0_g4	-3.31903	NA	NA	NA	NA	NA	NA	NA	NA	NA
TRINITY_DN3375_c0_g1	-3.34285	NA	NA	NA	NA	NA	NA	NA	NA	NA
TRINITY_DN10169_c0_g1	-3.34355	NA	NA	NA	NA	NA	NA	NA	NA	NA
TRINITY_DN7851_c0_g1	-3.35006	NA	NA	NA	NA	NA	NA	NA	NA	NA
TRINITY_DN3192_c0_g1	-3.35472	NA	NA	NA	NA	NA	NA	NA	NA	NA
TRINITY_DN7806_c2_g1	-3.3598	NA	NA	NA	NA	NA	NA	NA	NA	NA
TRINITY_DN58573_c0_g1	-3.36544	NA	NA	NA	NA	NA	NA	NA	NA	NA
TRINITY_DN9015_c1_g1	-3.36905	NA	NA	NA	NA	NA	NA	NA	NA	NA
TRINITY_DN23020_c0_g2	-3.38006	NA	NA	NA	NA	NA	NA	NA	NA	NA
TRINITY_DN5588_c0_g1	-3.3901	NA	NA	NA	NA	NA	NA	NA	NA	NA
TRINITY_DN225_c7_g1	-3.39918	NA	NA	NA	NA	NA	NA	NA	NA	NA
TRINITY_DN29097_c0_g1	-3.39919	NA	NA	NA	NA	NA	NA	NA	NA	NA
TRINITY_DN69035_c0_g1	-3.39968	NA	NA	NA	NA	NA	NA	NA	NA	NA
TRINITY_DN19223_c0_g2	-3.47427	NA	NA	NA	NA	NA	NA	NA	NA	NA
TRINITY_DN8943_c0_g3	-3.47871	NA	NA	NA	NA	NA	NA	NA	NA	NA
TRINITY_DN21099_c0_g1	-3.47956	NA	NA	NA	NA	NA	NA	NA	NA	NA
TRINITY_DN3232_c1_g1	-3.48008	NA	NA	NA	NA	NA	NA	NA	NA	NA
TRINITY_DN1753_c3_g1	-3.513	NA	NA	NA	NA	NA	NA	NA	NA	NA
TRINITY_DN6814_c2_g1	-3.51652	NA	NA	NA	NA	NA	NA	NA	NA	NA
TRINITY_DN4165_c1_g4	-3.51805	NA	NA	NA	NA	NA	NA	NA	NA	NA
TRINITY_DN57508_c0_g1	-3.53066	NA	NA	NA	NA	NA	NA	NA	NA	NA
TRINITY_DN1717_c0_g1	-3.53157	NA	NA	NA	NA	NA	NA	NA	NA	NA
TRINITY_DN6322_c1_g1	-3.53229	NA	NA	NA	NA	NA	NA	NA	NA	NA
TRINITY_DN1124_c4_g1	-3.53768	NA	NA	NA	NA	NA	NA	NA	NA	NA
TRINITY_DN4188_c3_g1	-3.53956	NA	NA	NA	NA	NA	NA	NA	NA	NA
TRINITY_DN6468_c8_g1	-3.56082	NA	NA	NA	NA	NA	NA	NA	NA	NA
TRINITY_DN5072_c0_g2	-3.56584	NA	NA	NA	NA	NA	NA	NA	NA	NA
TRINITY_DN3930_c3_g1	-3.56701	NA	NA	NA	NA	NA	NA	NA	NA	NA
TRINITY_DN8158_c0_g1	-3.5767	NA	NA	NA	NA	NA	NA	NA	NA	NA
TRINITY_DN2195_c4_g1	-3.62043	NA	NA	NA	NA	NA	NA	NA	NA	NA
TRINITY_DN8061_c1_g1	-3.65656	NA	NA	NA	NA	NA	NA	NA	NA	NA
TRINITY_DN569_c0_g1	-3.66098	NA	NA	NA	NA	NA	NA	NA	NA	NA
TRINITY_DN19792_c1_g1	-3.6728	NA	NA	NA	NA	NA	NA	NA	NA	NA
TRINITY_DN17265_c0_g5	-3.69436	NA	NA	NA	NA	NA	NA	NA	NA	NA
TRINITY_DN3552_c2_g1	-3.70572	NA	NA	NA	NA	NA	NA	NA	NA	NA
TRINITY_DN1682_c0_g1	-3.71694	NA	NA	NA	NA	NA	NA	NA	NA	NA
TRINITY_DN238_c10_g1	-3.71803	NA	NA	NA	NA	NA	NA	NA	NA	NA
TRINITY_DN26649_c2_g1	-3.73143	NA	NA	NA	NA	NA	NA	NA	NA	NA
TRINITY_DN23332_c0_g1	-3.74095	NA	NA	NA	NA	NA	NA	NA	NA	NA
TRINITY_DN1724_c1_g1	-3.7417	NA	NA	NA	NA	NA	NA	NA	NA	NA
TRINITY_DN19935_c1_g1	-3.74202	NA	NA	NA	NA	NA	NA	NA	NA	NA
TRINITY_DN3424_c0_g1	-3.7429	NA	NA	NA	NA	NA	NA	NA	NA	NA
TRINITY_DN11635_c0_g2	-3.75288	NA	NA	NA	NA	NA	NA	NA	NA	NA
TRINITY_DN44993_c0_g1	-3.75608	NA	NA	NA	NA	NA	NA	NA	NA	NA
TRINITY_DN3286_c1_g1	-3.75618	NA	NA	NA	NA	NA	NA	NA	NA	NA
TRINITY_DN1324_c8_g1	-3.76483	NA	NA	NA	NA	NA	NA	NA	NA	NA
TRINITY_DN13058_c6_g1	-3.77189	NA	NA	NA	NA	NA	NA	NA	NA	NA
TRINITY_DN3776_c3_g1	-3.77833	NA	NA	NA	NA	NA	NA	NA	NA	NA
TRINITY_DN4631_c2_g1	-3.78539	NA	NA	NA	NA	NA	NA	NA	NA	NA
TRINITY_DN6448_c2_g1	-3.78639	NA	NA	NA	NA	NA	NA	NA	NA	NA
TRINITY_DN4590_c3_g1	-3.81258	NA	NA	NA	NA	NA	NA	NA	NA	NA
TRINITY_DN2392_c3_g2	-3.8285	NA	NA	NA	NA	NA	NA	NA	NA	NA
TRINITY_DN4540_c0_g1	-3.86171	NA	NA	NA	NA	NA	NA	NA	NA	NA
TRINITY_DN6195_c0_g3	-3.88998	NA	NA	NA	NA	NA	NA	NA	NA	NA
TRINITY_DN10607_c2_g1	-3.8987	NA	NA	NA	NA	NA	NA	NA	NA	NA
TRINITY_DN8251_c1_g1	-3.91976	NA	NA	NA	NA	NA	NA	NA	NA	NA
TRINITY_DN16973_c1_g2	-3.92196	NA	NA	NA	NA	NA	NA	NA	NA	NA
TRINITY_DN9325_c1_g1	-3.93102	NA	NA	NA	NA	NA	NA	NA	NA	NA
TRINITY_DN4277_c3_g1	-3.95152	NA	NA	NA	NA	NA	NA	NA	NA	NA
TRINITY_DN3311_c7_g2	-3.95403	NA	NA	NA	NA	NA	NA	NA	NA	NA
TRINITY_DN6487_c0_g2	-3.96884	NA	NA	NA	NA	NA	NA	NA	NA	NA
TRINITY_DN6005_c1_g1	-3.97457	NA	NA	NA	NA	NA	NA	NA	NA	NA
TRINITY_DN1667_c0_g3	-3.98062	NA	NA	NA	NA	NA	NA	NA	NA	NA
TRINITY_DN1602_c0_g1	-3.98149	NA	NA	NA	NA	NA	NA	NA	NA	NA
TRINITY_DN4563_c1_g1	-3.98726	NA	NA	NA	NA	NA	NA	NA	NA	NA
TRINITY_DN14474_c0_g1	-3.99833	NA	NA	NA	NA	NA	NA	NA	NA	NA
TRINITY_DN1446_c0_g1	-4.04661	NA	NA	NA	NA	NA	NA	NA	NA	NA
TRINITY_DN2368_c2_g2	-4.04691	NA	NA	NA	NA	NA	NA	NA	NA	NA
TRINITY_DN42916_c0_g1	-4.04758	NA	NA	NA	NA	NA	NA	NA	NA	NA
TRINITY_DN45840_c0_g1	-4.09285	NA	NA	NA	NA	NA	NA	NA	NA	NA
TRINITY_DN22692_c1_g1	-4.09391	NA	NA	NA	NA	NA	NA	NA	NA	NA
TRINITY_DN3873_c5_g1	-4.09952	NA	NA	NA	NA	NA	NA	NA	NA	NA
TRINITY_DN71795_c0_g1	-4.10809	NA	NA	NA	NA	NA	NA	NA	NA	NA
TRINITY_DN12283_c0_g1	-4.11357	NA	NA	NA	NA	NA	NA	NA	NA	NA
TRINITY_DN7822_c0_g2	-4.11555	NA	NA	NA	NA	NA	NA	NA	NA	NA
TRINITY_DN7224_c1_g1	-4.12493	NA	NA	NA	NA	NA	NA	NA	NA	NA
TRINITY_DN178_c3_g1	-4.2166	NA	NA	NA	NA	NA	NA	NA	NA	NA
TRINITY_DN1629_c0_g1	-4.22105	NA	NA	NA	NA	NA	NA	NA	NA	NA
TRINITY_DN7145_c0_g3	-4.25505	NA	NA	NA	NA	NA	NA	NA	NA	NA
TRINITY_DN16968_c1_g1	-4.27018	NA	NA	NA	NA	NA	NA	NA	NA	NA
TRINITY_DN39593_c0_g1	-4.27974	NA	NA	NA	NA	NA	NA	NA	NA	NA
TRINITY_DN9875_c0_g2	-4.28269	NA	NA	NA	NA	NA	NA	NA	NA	NA
TRINITY_DN3947_c0_g2	-4.31252	NA	NA	NA	NA	NA	NA	NA	NA	NA
TRINITY_DN6241_c0_g1	-4.33965	NA	NA	NA	NA	NA	NA	NA	NA	NA
TRINITY_DN5393_c4_g1	-4.342	NA	NA	NA	NA	NA	NA	NA	NA	NA
TRINITY_DN2777_c1_g1	-4.37303	NA	NA	NA	NA	NA	NA	NA	NA	NA
TRINITY_DN3697_c0_g1	-4.37322	NA	NA	NA	NA	NA	NA	NA	NA	NA
TRINITY_DN15954_c0_g1	-4.37325	NA	NA	NA	NA	NA	NA	NA	NA	NA
TRINITY_DN3581_c4_g1	-4.37779	NA	NA	NA	NA	NA	NA	NA	NA	NA
TRINITY_DN7184_c2_g4	-4.37974	NA	NA	NA	NA	NA	NA	NA	NA	NA
TRINITY_DN817_c0_g1	-4.43041	NA	NA	NA	NA	NA	NA	NA	NA	NA
TRINITY_DN7749_c0_g1	-4.46709	NA	NA	NA	NA	NA	NA	NA	NA	NA
TRINITY_DN1929_c0_g2	-4.47974	NA	NA	NA	NA	NA	NA	NA	NA	NA
TRINITY_DN2340_c2_g1	-4.48091	NA	NA	NA	NA	NA	NA	NA	NA	NA
TRINITY_DN65419_c0_g1	-4.48974	NA	NA	NA	NA	NA	NA	NA	NA	NA
TRINITY_DN5040_c0_g1	-4.49352	NA	NA	NA	NA	NA	NA	NA	NA	NA
TRINITY_DN15590_c0_g1	-4.49695	NA	NA	NA	NA	NA	NA	NA	NA	NA
TRINITY_DN7956_c0_g1	-4.50993	NA	NA	NA	NA	NA	NA	NA	NA	NA
TRINITY_DN2599_c0_g1	-4.51826	NA	NA	NA	NA	NA	NA	NA	NA	NA
TRINITY_DN5248_c0_g1	-4.52975	NA	NA	NA	NA	NA	NA	NA	NA	NA
TRINITY_DN48093_c0_g1	-4.54006	NA	NA	NA	NA	NA	NA	NA	NA	NA
TRINITY_DN4532_c0_g1	-4.59635	NA	NA	NA	NA	NA	NA	NA	NA	NA
TRINITY_DN26197_c0_g1	-4.60475	NA	NA	NA	NA	NA	NA	NA	NA	NA
TRINITY_DN26137_c0_g1	-4.61555	NA	NA	NA	NA	NA	NA	NA	NA	NA
TRINITY_DN4973_c0_g1	-4.63718	NA	NA	NA	NA	NA	NA	NA	NA	NA
TRINITY_DN2587_c0_g1	-4.65936	NA	NA	NA	NA	NA	NA	NA	NA	NA
TRINITY_DN10797_c1_g2	-4.66255	NA	NA	NA	NA	NA	NA	NA	NA	NA
TRINITY_DN4768_c0_g1	-4.72276	NA	NA	NA	NA	NA	NA	NA	NA	NA
TRINITY_DN15317_c0_g1	-4.78735	NA	NA	NA	NA	NA	NA	NA	NA	NA
TRINITY_DN10086_c2_g1	-4.79031	NA	NA	NA	NA	NA	NA	NA	NA	NA
TRINITY_DN3059_c0_g1	-4.80905	NA	NA	NA	NA	NA	NA	NA	NA	NA
TRINITY_DN19850_c5_g1	-4.82645	NA	NA	NA	NA	NA	NA	NA	NA	NA
TRINITY_DN25577_c0_g1	-4.83057	NA	NA	NA	NA	NA	NA	NA	NA	NA
TRINITY_DN8444_c1_g1	-4.83959	NA	NA	NA	NA	NA	NA	NA	NA	NA
TRINITY_DN54474_c0_g1	-4.84875	NA	NA	NA	NA	NA	NA	NA	NA	NA
TRINITY_DN1743_c1_g1	-4.9126	NA	NA	NA	NA	NA	NA	NA	NA	NA
TRINITY_DN517_c0_g1	-4.94091	NA	NA	NA	NA	NA	NA	NA	NA	NA
TRINITY_DN48106_c0_g1	-4.942	NA	NA	NA	NA	NA	NA	NA	NA	NA
TRINITY_DN11950_c0_g1	-4.97006	NA	NA	NA	NA	NA	NA	NA	NA	NA
TRINITY_DN3408_c4_g1	-4.98877	NA	NA	NA	NA	NA	NA	NA	NA	NA
TRINITY_DN10749_c0_g1	-5.07363	NA	NA	NA	NA	NA	NA	NA	NA	NA
TRINITY_DN5727_c1_g1	-5.08313	NA	NA	NA	NA	NA	NA	NA	NA	NA
TRINITY_DN2934_c1_g1	-5.08602	NA	NA	NA	NA	NA	NA	NA	NA	NA
TRINITY_DN73626_c0_g1	-5.09881	NA	NA	NA	NA	NA	NA	NA	NA	NA
TRINITY_DN64983_c0_g1	-5.10459	NA	NA	NA	NA	NA	NA	NA	NA	NA
TRINITY_DN21790_c0_g1	-5.11251	NA	NA	NA	NA	NA	NA	NA	NA	NA
TRINITY_DN2275_c0_g1	-5.12974	NA	NA	NA	NA	NA	NA	NA	NA	NA
TRINITY_DN28887_c0_g2	-5.13569	NA	NA	NA	NA	NA	NA	NA	NA	NA
TRINITY_DN66263_c0_g1	-5.20555	NA	NA	NA	NA	NA	NA	NA	NA	NA
TRINITY_DN126_c3_g2	-5.20875	NA	NA	NA	NA	NA	NA	NA	NA	NA
TRINITY_DN9308_c1_g1	-5.23042	NA	NA	NA	NA	NA	NA	NA	NA	NA
TRINITY_DN517_c8_g2	-5.2472	NA	NA	NA	NA	NA	NA	NA	NA	NA
TRINITY_DN50562_c0_g1	-5.25284	NA	NA	NA	NA	NA	NA	NA	NA	NA
TRINITY_DN5443_c0_g1	-5.2552	NA	NA	NA	NA	NA	NA	NA	NA	NA
TRINITY_DN5863_c2_g1	-5.26746	NA	NA	NA	NA	NA	NA	NA	NA	NA
TRINITY_DN9149_c4_g1	-5.28474	NA	NA	NA	NA	NA	NA	NA	NA	NA
TRINITY_DN10237_c0_g1	-5.31136	NA	NA	NA	NA	NA	NA	NA	NA	NA
TRINITY_DN27647_c0_g1	-5.34728	NA	NA	NA	NA	NA	NA	NA	NA	NA
TRINITY_DN30364_c0_g1	-5.40047	NA	NA	NA	NA	NA	NA	NA	NA	NA
TRINITY_DN14159_c0_g1	-5.43924	NA	NA	NA	NA	NA	NA	NA	NA	NA
TRINITY_DN9962_c0_g3	-5.4414	NA	NA	NA	NA	NA	NA	NA	NA	NA
TRINITY_DN50674_c0_g1	-5.46393	NA	NA	NA	NA	NA	NA	NA	NA	NA
TRINITY_DN3304_c0_g2	-5.51491	NA	NA	NA	NA	NA	NA	NA	NA	NA
TRINITY_DN11393_c0_g1	-5.58559	NA	NA	NA	NA	NA	NA	NA	NA	NA
TRINITY_DN15841_c4_g1	-5.59063	NA	NA	NA	NA	NA	NA	NA	NA	NA
TRINITY_DN15073_c2_g1	-5.59237	NA	NA	NA	NA	NA	NA	NA	NA	NA
TRINITY_DN32993_c0_g1	-5.6038	NA	NA	NA	NA	NA	NA	NA	NA	NA
TRINITY_DN4860_c9_g1	-5.62924	NA	NA	NA	NA	NA	NA	NA	NA	NA
TRINITY_DN19202_c0_g1	-5.64204	NA	NA	NA	NA	NA	NA	NA	NA	NA
TRINITY_DN19263_c0_g3	-5.70017	NA	NA	NA	NA	NA	NA	NA	NA	NA
TRINITY_DN938_c5_g2	-5.70157	NA	NA	NA	NA	NA	NA	NA	NA	NA
TRINITY_DN25519_c1_g3	-5.72379	NA	NA	NA	NA	NA	NA	NA	NA	NA
TRINITY_DN136_c3_g2	-5.8205	NA	NA	NA	NA	NA	NA	NA	NA	NA
TRINITY_DN69_c1_g2	-5.82438	NA	NA	NA	NA	NA	NA	NA	NA	NA
TRINITY_DN10472_c0_g1	-5.90582	NA	NA	NA	NA	NA	NA	NA	NA	NA
TRINITY_DN5862_c2_g1	-5.94033	NA	NA	NA	NA	NA	NA	NA	NA	NA
TRINITY_DN17390_c1_g1	-5.96713	NA	NA	NA	NA	NA	NA	NA	NA	NA
TRINITY_DN37455_c0_g1	-5.98097	NA	NA	NA	NA	NA	NA	NA	NA	NA
TRINITY_DN47806_c1_g1	-5.99239	NA	NA	NA	NA	NA	NA	NA	NA	NA
TRINITY_DN315_c9_g1	-5.99674	NA	NA	NA	NA	NA	NA	NA	NA	NA
TRINITY_DN10836_c4_g1	-6.02877	NA	NA	NA	NA	NA	NA	NA	NA	NA
TRINITY_DN1658_c4_g1	-6.04054	NA	NA	NA	NA	NA	NA	NA	NA	NA
TRINITY_DN67044_c0_g1	-6.14613	NA	NA	NA	NA	NA	NA	NA	NA	NA
TRINITY_DN33594_c0_g3	-6.153	NA	NA	NA	NA	NA	NA	NA	NA	NA
TRINITY_DN41819_c6_g1	-6.37584	NA	NA	NA	NA	NA	NA	NA	NA	NA
TRINITY_DN71566_c0_g1	-6.45983	NA	NA	NA	NA	NA	NA	NA	NA	NA
TRINITY_DN789_c1_g2	-6.48154	NA	NA	NA	NA	NA	NA	NA	NA	NA
TRINITY_DN2038_c3_g1	-6.48888	NA	NA	NA	NA	NA	NA	NA	NA	NA
TRINITY_DN52906_c0_g1	-6.57987	NA	NA	NA	NA	NA	NA	NA	NA	NA
TRINITY_DN22591_c1_g1	-6.58009	NA	NA	NA	NA	NA	NA	NA	NA	NA
TRINITY_DN68695_c0_g1	-6.63637	NA	NA	NA	NA	NA	NA	NA	NA	NA
TRINITY_DN5122_c1_g1	-6.66948	NA	NA	NA	NA	NA	NA	NA	NA	NA
TRINITY_DN15277_c0_g3	-6.67519	NA	NA	NA	NA	NA	NA	NA	NA	NA
TRINITY_DN15346_c0_g1	-6.72445	NA	NA	NA	NA	NA	NA	NA	NA	NA
TRINITY_DN1996_c0_g2	-6.75562	NA	NA	NA	NA	NA	NA	NA	NA	NA
TRINITY_DN19148_c1_g1	-6.86692	NA	NA	NA	NA	NA	NA	NA	NA	NA
TRINITY_DN748_c8_g2	-6.89278	NA	NA	NA	NA	NA	NA	NA	NA	NA
TRINITY_DN1996_c0_g1	-6.92528	NA	NA	NA	NA	NA	NA	NA	NA	NA
TRINITY_DN4773_c1_g1	-6.98859	NA	NA	NA	NA	NA	NA	NA	NA	NA
TRINITY_DN1511_c4_g1	-7.01709	NA	NA	NA	NA	NA	NA	NA	NA	NA
TRINITY_DN358_c10_g1	-7.02529	NA	NA	NA	NA	NA	NA	NA	NA	NA
TRINITY_DN20593_c0_g1	-7.10517	NA	NA	NA	NA	NA	NA	NA	NA	NA
TRINITY_DN6384_c0_g2	-7.58489	NA	NA	NA	NA	NA	NA	NA	NA	NA
TRINITY_DN54320_c0_g1	-7.64463	NA	NA	NA	NA	NA	NA	NA	NA	NA
TRINITY_DN140_c3_g1	-7.70821	NA	NA	NA	NA	NA	NA	NA	NA	NA
TRINITY_DN61601_c0_g1	-7.80596	NA	NA	NA	NA	NA	NA	NA	NA	NA
TRINITY_DN30836_c1_g1	-7.88265	NA	NA	NA	NA	NA	NA	NA	NA	NA
TRINITY_DN10597_c0_g1	-7.95715	NA	NA	NA	NA	NA	NA	NA	NA	NA
TRINITY_DN42787_c0_g1	-8.04865	NA	NA	NA	NA	NA	NA	NA	NA	NA
TRINITY_DN8787_c1_g4	-8.17335	NA	NA	NA	NA	NA	NA	NA	NA	NA
TRINITY_DN10248_c0_g1	-8.52786	NA	NA	NA	NA	NA	NA	NA	NA	NA
TRINITY_DN5581_c0_g1	-8.68337	NA	NA	NA	NA	NA	NA	NA	NA	NA
TRINITY_DN12588_c0_g1	-8.69542	NA	NA	NA	NA	NA	NA	NA	NA	NA
TRINITY_DN17315_c1_g2	-8.72856	NA	NA	NA	NA	NA	NA	NA	NA	NA
TRINITY_DN9757_c0_g1	-8.7841	NA	NA	NA	NA	NA	NA	NA	NA	NA
TRINITY_DN5739_c0_g1	-8.83644	NA	NA	NA	NA	NA	NA	NA	NA	NA
TRINITY_DN14159_c2_g1	-8.85308	NA	NA	NA	NA	NA	NA	NA	NA	NA
TRINITY_DN3126_c1_g1	-9.03414	NA	NA	NA	NA	NA	NA	NA	NA	NA
TRINITY_DN1446_c2_g1	-9.06141	NA	NA	NA	NA	NA	NA	NA	NA	NA
TRINITY_DN156_c0_g4	-9.07621	NA	NA	NA	NA	NA	NA	NA	NA	NA
TRINITY_DN10198_c1_g1	-9.17875	NA	NA	NA	NA	NA	NA	NA	NA	NA
TRINITY_DN53256_c0_g1	-9.30432	NA	NA	NA	NA	NA	NA	NA	NA	NA
TRINITY_DN5224_c0_g1	-9.58209	NA	NA	NA	NA	NA	NA	NA	NA	NA
TRINITY_DN12802_c0_g1	-9.64286	NA	NA	NA	NA	NA	NA	NA	NA	NA
TRINITY_DN20679_c0_g1	-9.82353	NA	NA	NA	NA	NA	NA	NA	NA	NA
TRINITY_DN7892_c1_g1	-9.83363	NA	NA	NA	NA	NA	NA	NA	NA	NA
TRINITY_DN11647_c0_g1	-10.2119	NA	NA	NA	NA	NA	NA	NA	NA	NA
TRINITY_DN69202_c0_g1	-10.2635	NA	NA	NA	NA	NA	NA	NA	NA	NA
TRINITY_DN61752_c0_g1	-10.5618	NA	NA	NA	NA	NA	NA	NA	NA	NA
TRINITY_DN8215_c0_g1	-10.8328	NA	NA	NA	NA	NA	NA	NA	NA	NA
TRINITY_DN977_c0_g3	-11.0172	NA	NA	NA	NA	NA	NA	NA	NA	NA
TRINITY_DN393_c5_g1	-11.1549	NA	NA	NA	NA	NA	NA	NA	NA	NA
TRINITY_DN5248_c0_g4	-11.6655	NA	NA	NA	NA	NA	NA	NA	NA	NA
TRINITY_DN275_c1_g1	-11.8184	NA	NA	NA	NA	NA	NA	NA	NA	NA
TRINITY_DN63230_c0_g1	-12.3148	NA	NA	NA	NA	NA	NA	NA	NA	NA
TRINITY_DN11784_c0_g1	-12.4982	NA	NA	NA	NA	NA	NA	NA	NA	NA
TRINITY_DN26430_c0_g1	-12.7436	NA	NA	NA	NA	NA	NA	NA	NA	NA
TRINITY_DN3279_c0_g1	-12.9856	NA	NA	NA	NA	NA	NA	NA	NA	NA
TRINITY_DN2140_c3_g1	-13.3149	NA	NA	NA	NA	NA	NA	NA	NA	NA
TRINITY_DN74737_c0_g1	-13.3376	NA	NA	NA	NA	NA	NA	NA	NA	NA
TRINITY_DN10652_c0_g1	-13.7733	NA	NA	NA	NA	NA	NA	NA	NA	NA
TRINITY_DN14910_c1_g1	-14.477	NA	NA	NA	NA	NA	NA	NA	NA	NA
TRINITY_DN5902_c0_g1	-14.8978	NA	NA	NA	NA	NA	NA	NA	NA	NA
TRINITY_DN70462_c0_g1	-15.7432	NA	NA	NA	NA	NA	NA	NA	NA	NA
TRINITY_DN11284_c1_g2	-15.9771	NA	NA	NA	NA	NA	NA	NA	NA	NA
TRINITY_DN5534_c0_g1	-16.3333	NA	NA	NA	NA	NA	NA	NA	NA	NA
TRINITY_DN22513_c2_g1	-16.4955	TRINITY_DN22513_c2_g1_i1.p2	2-301[+]	.	.	.	.	.	.	.
TRINITY_DN22513_c2_g1	-16.4955	TRINITY_DN22513_c2_g1_i1.p3	297-1[-]	.	.	.	.	.	.	.
TRINITY_DN22513_c2_g1	-16.4955	TRINITY_DN22513_c2_g1_i1.p1	403-2[-]	.	.	.	.	.	.	.
TRINITY_DN8943_c4_g1	-17.9725	NA	NA	NA	NA	NA	NA	NA	NA	NA
TRINITY_DN28289_c0_g1	-18.9779	NA	NA	NA	NA	NA	NA	NA	NA	NA
TRINITY_DN5787_c1_g1	-19.924	NA	NA	NA	NA	NA	NA	NA	NA	NA
TRINITY_DN4399_c0_g1	-21.4881	NA	NA	NA	NA	NA	NA	NA	NA	NA
TRINITY_DN11295_c0_g1	-21.7115	NA	NA	NA	NA	NA	NA	NA	NA	NA
TRINITY_DN21246_c4_g1	-22.2287	NA	NA	NA	NA	NA	NA	NA	NA	NA
TRINITY_DN59613_c0_g1	-22.5468	NA	NA	NA	NA	NA	NA	NA	NA	NA
TRINITY_DN10612_c5_g1	-22.9766	NA	NA	NA	NA	NA	NA	NA	NA	NA
TRINITY_DN33000_c0_g2	-24.2036	NA	NA	NA	NA	NA	NA	NA	NA	NA
TRINITY_DN6525_c1_g1	-25.897	NA	NA	NA	NA	NA	NA	NA	NA	NA
TRINITY_DN2580_c2_g1	-27.6201	NA	NA	NA	NA	NA	NA	NA	NA	NA
TRINITY_DN13902_c0_g1	-39.3879	NA	NA	NA	NA	NA	NA	NA	NA	NA
TRINITY_DN25383_c4_g1	-42.4515	NA	NA	NA	NA	NA	NA	NA	NA	NA
TRINITY_DN71095_c0_g1	-115.5	NA	NA	NA	NA	NA	NA	NA	NA	NA
TRINITY_DN12002_c0_g2	-128.111	NA	NA	NA	NA	NA	NA	NA	NA	NA
TRINITY_DN64762_c0_g1	-130.462	NA	NA	NA	NA	NA	NA	NA	NA	NA
TRINITY_DN20885_c0_g3	-134.855	NA	NA	NA	NA	NA	NA	NA	NA	NA
TRINITY_DN73540_c0_g1	-137.823	NA	NA	NA	NA	NA	NA	NA	NA	NA
TRINITY_DN15956_c4_g1	-139.005	NA	NA	NA	NA	NA	NA	NA	NA	NA
TRINITY_DN58848_c0_g1	-145.251	NA	NA	NA	NA	NA	NA	NA	NA	NA
TRINITY_DN31119_c0_g1	-146.988	NA	NA	NA	NA	NA	NA	NA	NA	NA
TRINITY_DN71711_c0_g1	-151.028	NA	NA	NA	NA	NA	NA	NA	NA	NA
TRINITY_DN50388_c0_g1	-152.651	NA	NA	NA	NA	NA	NA	NA	NA	NA
TRINITY_DN4061_c5_g1	-153.069	NA	NA	NA	NA	NA	NA	NA	NA	NA
TRINITY_DN18006_c3_g1	-154.931	NA	NA	NA	NA	NA	NA	NA	NA	NA
TRINITY_DN69134_c0_g1	-159.203	NA	NA	NA	NA	NA	NA	NA	NA	NA
TRINITY_DN68969_c0_g1	-159.343	NA	NA	NA	NA	NA	NA	NA	NA	NA
TRINITY_DN36429_c0_g1	-159.423	NA	NA	NA	NA	NA	NA	NA	NA	NA
TRINITY_DN56351_c0_g1	-161.373	NA	NA	NA	NA	NA	NA	NA	NA	NA
TRINITY_DN39868_c0_g1	-165.793	NA	NA	NA	NA	NA	NA	NA	NA	NA
TRINITY_DN73880_c0_g1	-174.483	NA	NA	NA	NA	NA	NA	NA	NA	NA
TRINITY_DN35083_c0_g1	-175.96	NA	NA	NA	NA	NA	NA	NA	NA	NA
TRINITY_DN13210_c3_g1	-176.468	NA	NA	NA	NA	NA	NA	NA	NA	NA
TRINITY_DN31721_c2_g1	-180.572	NA	NA	NA	NA	NA	NA	NA	NA	NA
TRINITY_DN56261_c0_g1	-181.752	NA	NA	NA	NA	NA	NA	NA	NA	NA
TRINITY_DN12661_c2_g1	-184.108	NA	NA	NA	NA	NA	NA	NA	NA	NA
TRINITY_DN55326_c0_g1	-186.463	NA	NA	NA	NA	NA	NA	NA	NA	NA
TRINITY_DN6196_c2_g1	-187.668	NA	NA	NA	NA	NA	NA	NA	NA	NA
TRINITY_DN60437_c0_g1	-193.654	NA	NA	NA	NA	NA	NA	NA	NA	NA
TRINITY_DN26698_c1_g1	-196.145	NA	NA	NA	NA	NA	NA	NA	NA	NA
TRINITY_DN3893_c0_g2	-196.554	NA	NA	NA	NA	NA	NA	NA	NA	NA
TRINITY_DN23009_c0_g1	-199.076	NA	NA	NA	NA	NA	NA	NA	NA	NA
[truncated: 40 more rows]
