# Supplementary material for: Salinity Stress Acclimation Strategies in Chlamydomonas sp. Revealed by Physiological, Morphological and Transcriptomic Approaches
Source: Mar Drugs. 2024 Jul 29;22(8):351. doi: 10.3390/md22080351 (PMC11355073; doi:10.3390/md22080351)
Supplement: Supplementary file 1 [file marinedrugs-22-00351-s001.zip › supplementary/Suppl table S4.xlsx]

## Sheet: DE_genes_annotation
Table S4: Differential expressed genes in the comparison S20_Stat vs S70_Stat
Gene	Fold-Change	prot_id	prot_coords	sprot_Top_BLASTX_hit	sprot_Top_BLASTP_hit	Pfam	Kegg	gene_ontology_BLASTX	gene_ontology_BLASTP	gene_ontology_Pfam
TRINITY_DN418_c2_g1	7978.82	NA	NA	NA	NA	NA	NA	NA	NA	NA
TRINITY_DN216_c2_g2	6188.02	NA	NA	NA	NA	NA	NA	NA	NA	NA
TRINITY_DN2814_c4_g1	5856.45	NA	NA	NA	NA	NA	NA	NA	NA	NA
TRINITY_DN4060_c1_g2	5268.28	NA	NA	NA	NA	NA	NA	NA	NA	NA
TRINITY_DN161_c1_g2	4527	NA	NA	NA	NA	NA	NA	NA	NA	NA
TRINITY_DN418_c10_g2	4248.23	NA	NA	NA	NA	NA	NA	NA	NA	NA
TRINITY_DN4589_c0_g1	3927.51	NA	NA	NA	NA	NA	NA	NA	NA	NA
TRINITY_DN66023_c0_g1	3528.66	NA	NA	NA	NA	NA	NA	NA	NA	NA
TRINITY_DN216_c2_g1	3375.8	NA	NA	NA	NA	NA	NA	NA	NA	NA
TRINITY_DN28_c0_g1	3310.26	NA	NA	NA	NA	NA	NA	NA	NA	NA
TRINITY_DN4841_c1_g2	3230.37	NA	NA	NA	NA	NA	NA	NA	NA	NA
TRINITY_DN2814_c1_g2	3062.08	NA	NA	NA	NA	NA	NA	NA	NA	NA
TRINITY_DN3815_c0_g1	2950.04	NA	NA	NA	NA	NA	NA	NA	NA	NA
TRINITY_DN3434_c0_g1	2923.59	NA	NA	NA	NA	NA	NA	NA	NA	NA
TRINITY_DN2313_c0_g1	2811.85	NA	NA	NA	NA	NA	NA	NA	NA	NA
TRINITY_DN216_c0_g6	2293.31	NA	NA	NA	NA	NA	NA	NA	NA	NA
TRINITY_DN13107_c0_g1	2094	NA	NA	NA	NA	NA	NA	NA	NA	NA
TRINITY_DN28_c3_g1	2084.97	NA	NA	NA	NA	NA	NA	NA	NA	NA
TRINITY_DN5_c0_g2	2024.32	NA	NA	NA	NA	NA	NA	NA	NA	NA
TRINITY_DN216_c0_g3	1983.2	NA	NA	NA	NA	NA	NA	NA	NA	NA
TRINITY_DN2123_c1_g2	1930.49	NA	NA	NA	NA	NA	NA	NA	NA	NA
TRINITY_DN5211_c0_g3	1788.38	NA	NA	NA	NA	NA	NA	NA	NA	NA
TRINITY_DN3983_c0_g2	1774.78	NA	NA	NA	NA	NA	NA	NA	NA	NA
TRINITY_DN161_c1_g3	1758.96	NA	NA	NA	NA	NA	NA	NA	NA	NA
TRINITY_DN53731_c0_g1	1750.11	NA	NA	NA	NA	NA	NA	NA	NA	NA
TRINITY_DN10086_c0_g1	1734.71	NA	NA	NA	NA	NA	NA	NA	NA	NA
TRINITY_DN10981_c0_g1	1730.07	NA	NA	NA	NA	NA	NA	NA	NA	NA
TRINITY_DN1290_c1_g1	1718.41	NA	NA	NA	NA	NA	NA	NA	NA	NA
TRINITY_DN418_c4_g1	1715.14	NA	NA	NA	NA	NA	NA	NA	NA	NA
TRINITY_DN17439_c0_g1	1668.46	NA	NA	NA	NA	NA	NA	NA	NA	NA
TRINITY_DN2173_c0_g1	1657.12	NA	NA	NA	NA	NA	NA	NA	NA	NA
TRINITY_DN2814_c1_g1	1602.31	NA	NA	NA	NA	NA	NA	NA	NA	NA
TRINITY_DN8566_c0_g5	1595.02	NA	NA	NA	NA	NA	NA	NA	NA	NA
TRINITY_DN13703_c2_g1	1567.19	NA	NA	NA	NA	NA	NA	NA	NA	NA
TRINITY_DN162_c1_g2	1499.13	NA	NA	NA	NA	NA	NA	NA	NA	NA
TRINITY_DN1955_c0_g1	1465.6	NA	NA	NA	NA	NA	NA	NA	NA	NA
TRINITY_DN309_c0_g1	1434.29	NA	NA	NA	NA	NA	NA	NA	NA	NA
TRINITY_DN4206_c0_g1	1411.98	NA	NA	NA	NA	NA	NA	NA	NA	NA
TRINITY_DN12648_c1_g3	1387.31	NA	NA	NA	NA	NA	NA	NA	NA	NA
TRINITY_DN3572_c1_g3	1381.93	NA	NA	NA	NA	NA	NA	NA	NA	NA
TRINITY_DN9853_c0_g1	1355.51	NA	NA	NA	NA	NA	NA	NA	NA	NA
TRINITY_DN3551_c3_g1	1337.35	NA	NA	NA	NA	NA	NA	NA	NA	NA
TRINITY_DN2313_c0_g2	1332.02	NA	NA	NA	NA	NA	NA	NA	NA	NA
TRINITY_DN4787_c0_g1	1317.33	NA	NA	NA	NA	NA	NA	NA	NA	NA
TRINITY_DN321_c6_g1	1254.62	NA	NA	NA	NA	NA	NA	NA	NA	NA
TRINITY_DN2915_c3_g1	1222.76	NA	NA	NA	NA	NA	NA	NA	NA	NA
TRINITY_DN3446_c0_g1	1208.09	NA	NA	NA	NA	NA	NA	NA	NA	NA
TRINITY_DN1295_c1_g1	1206.95	NA	NA	NA	NA	NA	NA	NA	NA	NA
TRINITY_DN216_c5_g1	1205.97	NA	NA	NA	NA	NA	NA	NA	NA	NA
TRINITY_DN3894_c1_g1	1199.71	NA	NA	NA	NA	NA	NA	NA	NA	NA
TRINITY_DN907_c0_g1	1182.29	NA	NA	NA	NA	NA	NA	NA	NA	NA
TRINITY_DN21240_c0_g2	1160.34	NA	NA	NA	NA	NA	NA	NA	NA	NA
TRINITY_DN309_c0_g2	1111.37	NA	NA	NA	NA	NA	NA	NA	NA	NA
TRINITY_DN1611_c0_g2	1092.36	NA	NA	NA	NA	NA	NA	NA	NA	NA
TRINITY_DN7019_c2_g1	1084.59	NA	NA	NA	NA	NA	NA	NA	NA	NA
TRINITY_DN74712_c0_g1	1080.44	NA	NA	NA	NA	NA	NA	NA	NA	NA
TRINITY_DN58915_c0_g1	1061.63	NA	NA	NA	NA	NA	NA	NA	NA	NA
TRINITY_DN4815_c0_g1	1031.91	NA	NA	NA	NA	NA	NA	NA	NA	NA
TRINITY_DN178_c11_g1	1028.32	NA	NA	NA	NA	NA	NA	NA	NA	NA
TRINITY_DN1546_c5_g1	1017.51	NA	NA	NA	NA	NA	NA	NA	NA	NA
TRINITY_DN3148_c3_g1	986.945	NA	NA	NA	NA	NA	NA	NA	NA	NA
TRINITY_DN5839_c5_g1	979.786	NA	NA	NA	NA	NA	NA	NA	NA	NA
TRINITY_DN7042_c0_g1	943.417	NA	NA	NA	NA	NA	NA	NA	NA	NA
TRINITY_DN1809_c0_g1	922.35	NA	NA	NA	NA	NA	NA	NA	NA	NA
TRINITY_DN5045_c0_g1	917.215	NA	NA	NA	NA	NA	NA	NA	NA	NA
TRINITY_DN33614_c0_g1	912.397	NA	NA	NA	NA	NA	NA	NA	NA	NA
TRINITY_DN24223_c0_g1	904.871	NA	NA	NA	NA	NA	NA	NA	NA	NA
TRINITY_DN16594_c0_g1	889.677	TRINITY_DN16594_c0_g1_i1.p1	3-338[+]	.	.	.	.	.	.	.
TRINITY_DN276_c1_g1	884.837	NA	NA	NA	NA	NA	NA	NA	NA	NA
TRINITY_DN5553_c0_g2	853.278	NA	NA	NA	NA	NA	NA	NA	NA	NA
TRINITY_DN6704_c2_g1	840.819	NA	NA	NA	NA	NA	NA	NA	NA	NA
TRINITY_DN5761_c0_g1	833.883	NA	NA	NA	NA	NA	NA	NA	NA	NA
TRINITY_DN11998_c0_g1	827.945	NA	NA	NA	NA	NA	NA	NA	NA	NA
TRINITY_DN12328_c0_g1	824.114	NA	NA	NA	NA	NA	NA	NA	NA	NA
TRINITY_DN4060_c0_g1	821.765	NA	NA	NA	NA	NA	NA	NA	NA	NA
TRINITY_DN2990_c6_g1	817.525	NA	NA	NA	NA	NA	NA	NA	NA	NA
TRINITY_DN26156_c0_g1	815.904	NA	NA	NA	NA	NA	NA	NA	NA	NA
TRINITY_DN2313_c0_g3	815.308	NA	NA	NA	NA	NA	NA	NA	NA	NA
TRINITY_DN4288_c0_g1	814.961	NA	NA	NA	NA	NA	NA	NA	NA	NA
TRINITY_DN3433_c0_g1	803.378	NA	NA	NA	NA	NA	NA	NA	NA	NA
TRINITY_DN3680_c0_g1	801.469	NA	NA	NA	NA	NA	NA	NA	NA	NA
TRINITY_DN6998_c0_g1	790.096	NA	NA	NA	NA	NA	NA	NA	NA	NA
TRINITY_DN55734_c0_g1	780.218	NA	NA	NA	NA	NA	NA	NA	NA	NA
TRINITY_DN9021_c0_g1	769.282	NA	NA	NA	NA	NA	NA	NA	NA	NA
TRINITY_DN16454_c0_g1	743.785	NA	NA	NA	NA	NA	NA	NA	NA	NA
TRINITY_DN907_c1_g1	728.636	NA	NA	NA	NA	NA	NA	NA	NA	NA
TRINITY_DN5_c0_g4	719.623	NA	NA	NA	NA	NA	NA	NA	NA	NA
TRINITY_DN2313_c3_g1	715.711	NA	NA	NA	NA	NA	NA	NA	NA	NA
TRINITY_DN7185_c0_g2	711.749	NA	NA	NA	NA	NA	NA	NA	NA	NA
TRINITY_DN66206_c0_g1	710.496	NA	NA	NA	NA	NA	NA	NA	NA	NA
TRINITY_DN7858_c0_g1	707.78	NA	NA	NA	NA	NA	NA	NA	NA	NA
TRINITY_DN11180_c0_g2	707.28	NA	NA	NA	NA	NA	NA	NA	NA	NA
TRINITY_DN60130_c0_g1	705.312	NA	NA	NA	NA	NA	NA	NA	NA	NA
TRINITY_DN26126_c0_g1	703.548	NA	NA	NA	NA	NA	NA	NA	NA	NA
TRINITY_DN18010_c0_g2	697.512	NA	NA	NA	NA	NA	NA	NA	NA	NA
TRINITY_DN418_c0_g3	692.845	NA	NA	NA	NA	NA	NA	NA	NA	NA
TRINITY_DN1274_c2_g1	690.766	NA	NA	NA	NA	NA	NA	NA	NA	NA
TRINITY_DN7313_c0_g1	690.513	NA	NA	NA	NA	NA	NA	NA	NA	NA
TRINITY_DN4318_c0_g1	689.057	NA	NA	NA	NA	NA	NA	NA	NA	NA
TRINITY_DN3496_c0_g1	687.206	NA	NA	NA	NA	NA	NA	NA	NA	NA
TRINITY_DN3060_c0_g2	686.648	NA	NA	NA	NA	NA	NA	NA	NA	NA
TRINITY_DN18631_c2_g1	684.163	NA	NA	NA	NA	NA	NA	NA	NA	NA
TRINITY_DN31307_c0_g1	682.867	NA	NA	NA	NA	NA	NA	NA	NA	NA
TRINITY_DN27828_c0_g1	680.109	NA	NA	NA	NA	NA	NA	NA	NA	NA
TRINITY_DN9230_c0_g1	673.486	NA	NA	NA	NA	NA	NA	NA	NA	NA
TRINITY_DN4671_c0_g1	656.894	NA	NA	NA	NA	NA	NA	NA	NA	NA
TRINITY_DN803_c6_g1	654.466	NA	NA	NA	NA	NA	NA	NA	NA	NA
TRINITY_DN27236_c0_g1	645.425	NA	NA	NA	NA	NA	NA	NA	NA	NA
TRINITY_DN35332_c0_g1	632.132	NA	NA	NA	NA	NA	NA	NA	NA	NA
TRINITY_DN216_c1_g1	627.102	NA	NA	NA	NA	NA	NA	NA	NA	NA
TRINITY_DN216_c0_g5	626.723	NA	NA	NA	NA	NA	NA	NA	NA	NA
TRINITY_DN23644_c0_g1	621.435	NA	NA	NA	NA	NA	NA	NA	NA	NA
TRINITY_DN3148_c1_g2	618.59	NA	NA	NA	NA	NA	NA	NA	NA	NA
TRINITY_DN29_c3_g1	616.745	NA	NA	NA	NA	NA	NA	NA	NA	NA
TRINITY_DN16831_c0_g1	604.701	NA	NA	NA	NA	NA	NA	NA	NA	NA
TRINITY_DN61098_c0_g1	598.994	NA	NA	NA	NA	NA	NA	NA	NA	NA
TRINITY_DN2160_c1_g2	594.086	NA	NA	NA	NA	NA	NA	NA	NA	NA
TRINITY_DN28_c0_g3	586.698	NA	NA	NA	NA	NA	NA	NA	NA	NA
TRINITY_DN8632_c0_g1	584.913	NA	NA	NA	NA	NA	NA	NA	NA	NA
TRINITY_DN57371_c0_g1	583.466	NA	NA	NA	NA	NA	NA	NA	NA	NA
TRINITY_DN8344_c0_g2	580.85	NA	NA	NA	NA	NA	NA	NA	NA	NA
TRINITY_DN20241_c0_g1	561.752	NA	NA	NA	NA	NA	NA	NA	NA	NA
TRINITY_DN7858_c0_g2	556.172	NA	NA	NA	NA	NA	NA	NA	NA	NA
TRINITY_DN7442_c0_g1	547.93	NA	NA	NA	NA	NA	NA	NA	NA	NA
TRINITY_DN5183_c0_g1	543.333	NA	NA	NA	NA	NA	NA	NA	NA	NA
TRINITY_DN11744_c0_g1	541.337	NA	NA	NA	NA	NA	NA	NA	NA	NA
TRINITY_DN2019_c4_g1	532.68	NA	NA	NA	NA	NA	NA	NA	NA	NA
TRINITY_DN12472_c7_g1	529.622	NA	NA	NA	NA	NA	NA	NA	NA	NA
TRINITY_DN1360_c9_g1	529.154	NA	NA	NA	NA	NA	NA	NA	NA	NA
TRINITY_DN19866_c0_g1	529.018	NA	NA	NA	NA	NA	NA	NA	NA	NA
TRINITY_DN53209_c0_g1	527.979	NA	NA	NA	NA	NA	NA	NA	NA	NA
TRINITY_DN8948_c0_g1	524.716	NA	NA	NA	NA	NA	NA	NA	NA	NA
TRINITY_DN781_c3_g2	522.655	NA	NA	NA	NA	NA	NA	NA	NA	NA
TRINITY_DN2951_c4_g1	517.49	NA	NA	NA	NA	NA	NA	NA	NA	NA
TRINITY_DN48257_c0_g1	514.734	NA	NA	NA	NA	NA	NA	NA	NA	NA
TRINITY_DN2981_c3_g1	514.096	NA	NA	NA	NA	NA	NA	NA	NA	NA
TRINITY_DN6880_c0_g1	509.668	NA	NA	NA	NA	NA	NA	NA	NA	NA
TRINITY_DN52215_c0_g1	507.826	NA	NA	NA	NA	NA	NA	NA	NA	NA
TRINITY_DN2055_c0_g4	502.896	NA	NA	NA	NA	NA	NA	NA	NA	NA
TRINITY_DN24245_c1_g1	502.484	NA	NA	NA	NA	NA	NA	NA	NA	NA
TRINITY_DN11424_c2_g3	502.229	NA	NA	NA	NA	NA	NA	NA	NA	NA
TRINITY_DN7818_c1_g1	499.243	NA	NA	NA	NA	NA	NA	NA	NA	NA
TRINITY_DN255_c1_g4	490.551	NA	NA	NA	NA	NA	NA	NA	NA	NA
TRINITY_DN20305_c0_g1	490.268	NA	NA	NA	NA	NA	NA	NA	NA	NA
TRINITY_DN1236_c1_g1	490.016	NA	NA	NA	NA	NA	NA	NA	NA	NA
TRINITY_DN2259_c0_g1	486.808	NA	NA	NA	NA	NA	NA	NA	NA	NA
TRINITY_DN3348_c0_g1	485.17	NA	NA	NA	NA	NA	NA	NA	NA	NA
TRINITY_DN10429_c0_g1	484.521	NA	NA	NA	NA	NA	NA	NA	NA	NA
TRINITY_DN8558_c0_g1	482.208	NA	NA	NA	NA	NA	NA	NA	NA	NA
TRINITY_DN59050_c0_g1	481.394	NA	NA	NA	NA	NA	NA	NA	NA	NA
TRINITY_DN295_c0_g2	478.092	NA	NA	NA	NA	NA	NA	NA	NA	NA
TRINITY_DN29052_c0_g1	477.883	NA	NA	NA	NA	NA	NA	NA	NA	NA
TRINITY_DN6946_c0_g1	477.586	NA	NA	NA	NA	NA	NA	NA	NA	NA
TRINITY_DN6955_c0_g1	474.927	NA	NA	NA	NA	NA	NA	NA	NA	NA
TRINITY_DN7731_c0_g1	474.754	NA	NA	NA	NA	NA	NA	NA	NA	NA
TRINITY_DN73436_c0_g1	469.723	NA	NA	NA	NA	NA	NA	NA	NA	NA
TRINITY_DN1993_c1_g3	467.141	NA	NA	NA	NA	NA	NA	NA	NA	NA
TRINITY_DN2313_c2_g1	463.649	NA	NA	NA	NA	NA	NA	NA	NA	NA
TRINITY_DN167_c2_g1	457.422	NA	NA	NA	NA	NA	NA	NA	NA	NA
TRINITY_DN2403_c0_g1	453.808	NA	NA	NA	NA	NA	NA	NA	NA	NA
TRINITY_DN13587_c0_g2	452.959	NA	NA	NA	NA	NA	NA	NA	NA	NA
TRINITY_DN12692_c2_g1	449.579	NA	NA	NA	NA	NA	NA	NA	NA	NA
TRINITY_DN2974_c0_g1	446.646	NA	NA	NA	NA	NA	NA	NA	NA	NA
TRINITY_DN45551_c0_g1	443.319	NA	NA	NA	NA	NA	NA	NA	NA	NA
TRINITY_DN39022_c0_g1	442.915	NA	NA	NA	NA	NA	NA	NA	NA	NA
TRINITY_DN3582_c2_g4	442.89	NA	NA	NA	NA	NA	NA	NA	NA	NA
TRINITY_DN2268_c0_g2	442.728	NA	NA	NA	NA	NA	NA	NA	NA	NA
TRINITY_DN6891_c0_g2	442.492	NA	NA	NA	NA	NA	NA	NA	NA	NA
TRINITY_DN1313_c2_g1	442.245	NA	NA	NA	NA	NA	NA	NA	NA	NA
TRINITY_DN19609_c0_g1	441.483	NA	NA	NA	NA	NA	NA	NA	NA	NA
TRINITY_DN12873_c1_g1	438.9	NA	NA	NA	NA	NA	NA	NA	NA	NA
TRINITY_DN6142_c1_g1	436.898	NA	NA	NA	NA	NA	NA	NA	NA	NA
TRINITY_DN6724_c1_g2	436.326	NA	NA	NA	NA	NA	NA	NA	NA	NA
TRINITY_DN10454_c0_g1	434.166	NA	NA	NA	NA	NA	NA	NA	NA	NA
TRINITY_DN14563_c6_g1	430.891	NA	NA	NA	NA	NA	NA	NA	NA	NA
TRINITY_DN2041_c1_g2	430.809	NA	NA	NA	NA	NA	NA	NA	NA	NA
TRINITY_DN5076_c1_g1	428.321	NA	NA	NA	NA	NA	NA	NA	NA	NA
TRINITY_DN58916_c0_g1	427.786	NA	NA	NA	NA	NA	NA	NA	NA	NA
TRINITY_DN7318_c0_g2	427.627	NA	NA	NA	NA	NA	NA	NA	NA	NA
TRINITY_DN5477_c1_g1	426.498	NA	NA	NA	NA	NA	NA	NA	NA	NA
TRINITY_DN1289_c2_g1	423.612	NA	NA	NA	NA	NA	NA	NA	NA	NA
TRINITY_DN309_c1_g1	422.44	NA	NA	NA	NA	NA	NA	NA	NA	NA
TRINITY_DN48196_c0_g1	421.24	NA	NA	NA	NA	NA	NA	NA	NA	NA
TRINITY_DN418_c7_g1	416.153	NA	NA	NA	NA	NA	NA	NA	NA	NA
TRINITY_DN26178_c0_g1	415.559	NA	NA	NA	NA	NA	NA	NA	NA	NA
TRINITY_DN335_c6_g1	415.032	NA	NA	NA	NA	NA	NA	NA	NA	NA
TRINITY_DN5564_c1_g2	414.782	NA	NA	NA	NA	NA	NA	NA	NA	NA
TRINITY_DN8866_c2_g2	414.279	NA	NA	NA	NA	NA	NA	NA	NA	NA
TRINITY_DN10705_c2_g1	413.364	NA	NA	NA	NA	NA	NA	NA	NA	NA
TRINITY_DN16356_c0_g3	413.102	NA	NA	NA	NA	NA	NA	NA	NA	NA
TRINITY_DN20979_c0_g1	410.876	NA	NA	NA	NA	NA	NA	NA	NA	NA
TRINITY_DN1478_c1_g1	409.916	NA	NA	NA	NA	NA	NA	NA	NA	NA
TRINITY_DN6472_c0_g1	409.283	NA	NA	NA	NA	NA	NA	NA	NA	NA
TRINITY_DN21460_c0_g1	408.978	NA	NA	NA	NA	NA	NA	NA	NA	NA
TRINITY_DN27554_c0_g1	408.073	NA	NA	NA	NA	NA	NA	NA	NA	NA
TRINITY_DN20819_c3_g1	404.046	NA	NA	NA	NA	NA	NA	NA	NA	NA
TRINITY_DN12648_c0_g1	402.406	NA	NA	NA	NA	NA	NA	NA	NA	NA
TRINITY_DN56604_c0_g1	399.049	NA	NA	NA	NA	NA	NA	NA	NA	NA
TRINITY_DN3396_c6_g1	394.736	NA	NA	NA	NA	NA	NA	NA	NA	NA
TRINITY_DN55358_c0_g1	394.689	NA	NA	NA	NA	NA	NA	NA	NA	NA
TRINITY_DN17536_c0_g1	394.532	NA	NA	NA	NA	NA	NA	NA	NA	NA
TRINITY_DN5128_c0_g5	392.643	NA	NA	NA	NA	NA	NA	NA	NA	NA
TRINITY_DN10086_c0_g2	391.403	NA	NA	NA	NA	NA	NA	NA	NA	NA
TRINITY_DN2106_c7_g1	390.961	NA	NA	NA	NA	NA	NA	NA	NA	NA
TRINITY_DN5860_c0_g1	389.337	NA	NA	NA	NA	NA	NA	NA	NA	NA
TRINITY_DN1474_c0_g1	389.173	NA	NA	NA	NA	NA	NA	NA	NA	NA
TRINITY_DN29415_c6_g1	387.785	NA	NA	NA	NA	NA	NA	NA	NA	NA
TRINITY_DN59420_c0_g1	385.761	NA	NA	NA	NA	NA	NA	NA	NA	NA
TRINITY_DN1139_c3_g1	383.46	NA	NA	NA	NA	NA	NA	NA	NA	NA
TRINITY_DN149_c0_g1	383.316	NA	NA	NA	NA	NA	NA	NA	NA	NA
TRINITY_DN7489_c0_g1	381.022	NA	NA	NA	NA	NA	NA	NA	NA	NA
TRINITY_DN25949_c0_g1	379.312	NA	NA	NA	NA	NA	NA	NA	NA	NA
TRINITY_DN6827_c0_g1	377.196	NA	NA	NA	NA	NA	NA	NA	NA	NA
TRINITY_DN2131_c4_g1	377.175	NA	NA	NA	NA	NA	NA	NA	NA	NA
TRINITY_DN17791_c0_g1	377.098	NA	NA	NA	NA	NA	NA	NA	NA	NA
TRINITY_DN6626_c4_g2	375.905	NA	NA	NA	NA	NA	NA	NA	NA	NA
TRINITY_DN66614_c0_g1	374.516	NA	NA	NA	NA	NA	NA	NA	NA	NA
TRINITY_DN15529_c0_g1	374.134	NA	NA	NA	NA	NA	NA	NA	NA	NA
TRINITY_DN9109_c0_g4	371.548	NA	NA	NA	NA	NA	NA	NA	NA	NA
TRINITY_DN10774_c0_g3	371.409	NA	NA	NA	NA	NA	NA	NA	NA	NA
TRINITY_DN5371_c0_g1	369.972	NA	NA	NA	NA	NA	NA	NA	NA	NA
TRINITY_DN39511_c2_g1	369.745	NA	NA	NA	NA	NA	NA	NA	NA	NA
TRINITY_DN6830_c0_g2	369.396	NA	NA	NA	NA	NA	NA	NA	NA	NA
TRINITY_DN27372_c0_g1	369.214	NA	NA	NA	NA	NA	NA	NA	NA	NA
TRINITY_DN71049_c0_g1	368.877	NA	NA	NA	NA	NA	NA	NA	NA	NA
TRINITY_DN1072_c0_g1	367.669	NA	NA	NA	NA	NA	NA	NA	NA	NA
TRINITY_DN66332_c0_g1	367.265	NA	NA	NA	NA	NA	NA	NA	NA	NA
TRINITY_DN62231_c0_g1	366.925	NA	NA	NA	NA	NA	NA	NA	NA	NA
TRINITY_DN9094_c4_g1	366.185	NA	NA	NA	NA	NA	NA	NA	NA	NA
TRINITY_DN72211_c0_g1	366.099	NA	NA	NA	NA	NA	NA	NA	NA	NA
TRINITY_DN10735_c2_g1	364.679	NA	NA	NA	NA	NA	NA	NA	NA	NA
TRINITY_DN26852_c1_g2	360.926	NA	NA	NA	NA	NA	NA	NA	NA	NA
TRINITY_DN5720_c1_g2	359.958	NA	NA	NA	NA	NA	NA	NA	NA	NA
TRINITY_DN3116_c1_g5	359.508	NA	NA	NA	NA	NA	NA	NA	NA	NA
TRINITY_DN8704_c0_g2	358.762	NA	NA	NA	NA	NA	NA	NA	NA	NA
TRINITY_DN3938_c0_g1	357.073	NA	NA	NA	NA	NA	NA	NA	NA	NA
TRINITY_DN31_c18_g1	356.507	NA	NA	NA	NA	NA	NA	NA	NA	NA
TRINITY_DN19438_c2_g1	356.277	NA	NA	NA	NA	NA	NA	NA	NA	NA
TRINITY_DN12736_c0_g1	354.98	NA	NA	NA	NA	NA	NA	NA	NA	NA
TRINITY_DN56314_c0_g1	354.64	NA	NA	NA	NA	NA	NA	NA	NA	NA
TRINITY_DN2316_c0_g4	354.504	NA	NA	NA	NA	NA	NA	NA	NA	NA
TRINITY_DN5920_c0_g1	354.199	NA	NA	NA	NA	NA	NA	NA	NA	NA
TRINITY_DN33788_c0_g1	353.558	NA	NA	NA	NA	NA	NA	NA	NA	NA
TRINITY_DN7801_c0_g1	349.985	NA	NA	NA	NA	NA	NA	NA	NA	NA
TRINITY_DN49266_c0_g1	349.247	NA	NA	NA	NA	NA	NA	NA	NA	NA
TRINITY_DN9942_c1_g1	348.153	NA	NA	NA	NA	NA	NA	NA	NA	NA
TRINITY_DN69833_c0_g1	346.93	NA	NA	NA	NA	NA	NA	NA	NA	NA
TRINITY_DN4189_c0_g1	346.391	NA	NA	NA	NA	NA	NA	NA	NA	NA
TRINITY_DN578_c0_g3	345.431	NA	NA	NA	NA	NA	NA	NA	NA	NA
TRINITY_DN6813_c1_g1	344.114	NA	NA	NA	NA	NA	NA	NA	NA	NA
TRINITY_DN3414_c6_g1	343.395	NA	NA	NA	NA	NA	NA	NA	NA	NA
TRINITY_DN21437_c0_g1	342.519	NA	NA	NA	NA	NA	NA	NA	NA	NA
TRINITY_DN10526_c0_g1	342.201	NA	NA	NA	NA	NA	NA	NA	NA	NA
TRINITY_DN13587_c0_g4	341.803	NA	NA	NA	NA	NA	NA	NA	NA	NA
TRINITY_DN1324_c12_g1	341.241	NA	NA	NA	NA	NA	NA	NA	NA	NA
TRINITY_DN14544_c0_g1	340.903	NA	NA	NA	NA	NA	NA	NA	NA	NA
TRINITY_DN59046_c0_g1	338.444	NA	NA	NA	NA	NA	NA	NA	NA	NA
TRINITY_DN14489_c2_g1	333.691	NA	NA	NA	NA	NA	NA	NA	NA	NA
TRINITY_DN14563_c5_g1	331.48	NA	NA	NA	NA	NA	NA	NA	NA	NA
TRINITY_DN16320_c3_g1	331.044	NA	NA	NA	NA	NA	NA	NA	NA	NA
TRINITY_DN4993_c1_g1	330.905	NA	NA	NA	NA	NA	NA	NA	NA	NA
TRINITY_DN161_c1_g1	329.583	NA	NA	NA	NA	NA	NA	NA	NA	NA
TRINITY_DN3115_c4_g1	329.432	NA	NA	NA	NA	NA	NA	NA	NA	NA
TRINITY_DN10690_c0_g1	328.458	NA	NA	NA	NA	NA	NA	NA	NA	NA
TRINITY_DN62690_c0_g1	328.061	NA	NA	NA	NA	NA	NA	NA	NA	NA
TRINITY_DN418_c0_g4	327.174	NA	NA	NA	NA	NA	NA	NA	NA	NA
TRINITY_DN72626_c0_g1	327.01	NA	NA	NA	NA	NA	NA	NA	NA	NA
TRINITY_DN5449_c0_g1	326.983	NA	NA	NA	NA	NA	NA	NA	NA	NA
TRINITY_DN73945_c0_g1	325.044	NA	NA	NA	NA	NA	NA	NA	NA	NA
TRINITY_DN19370_c1_g2	323.803	NA	NA	NA	NA	NA	NA	NA	NA	NA
TRINITY_DN6524_c0_g1	322.415	NA	NA	NA	NA	NA	NA	NA	NA	NA
TRINITY_DN53611_c0_g1	321.518	NA	NA	NA	NA	NA	NA	NA	NA	NA
TRINITY_DN1478_c0_g1	319.349	NA	NA	NA	NA	NA	NA	NA	NA	NA
TRINITY_DN5690_c0_g1	319.26	NA	NA	NA	NA	NA	NA	NA	NA	NA
TRINITY_DN13415_c0_g1	319.101	NA	NA	NA	NA	NA	NA	NA	NA	NA
TRINITY_DN6141_c2_g1	318.662	NA	NA	NA	NA	NA	NA	NA	NA	NA
TRINITY_DN5944_c0_g1	317.586	NA	NA	NA	NA	NA	NA	NA	NA	NA
TRINITY_DN11612_c2_g1	316.976	NA	NA	NA	NA	NA	NA	NA	NA	NA
TRINITY_DN107_c4_g1	313.473	NA	NA	NA	NA	NA	NA	NA	NA	NA
TRINITY_DN19696_c0_g2	313.138	NA	NA	NA	NA	NA	NA	NA	NA	NA
TRINITY_DN1145_c4_g1	313.066	NA	NA	NA	NA	NA	NA	NA	NA	NA
TRINITY_DN1993_c1_g2	310.772	NA	NA	NA	NA	NA	NA	NA	NA	NA
TRINITY_DN12680_c0_g1	309.961	NA	NA	NA	NA	NA	NA	NA	NA	NA
TRINITY_DN8024_c0_g2	308.857	NA	NA	NA	NA	NA	NA	NA	NA	NA
TRINITY_DN6072_c2_g1	308.453	NA	NA	NA	NA	NA	NA	NA	NA	NA
TRINITY_DN22250_c0_g1	306.582	NA	NA	NA	NA	NA	NA	NA	NA	NA
TRINITY_DN8450_c2_g1	305.445	NA	NA	NA	NA	NA	NA	NA	NA	NA
TRINITY_DN2633_c0_g3	305.44	NA	NA	NA	NA	NA	NA	NA	NA	NA
TRINITY_DN58934_c0_g1	305.188	NA	NA	NA	NA	NA	NA	NA	NA	NA
TRINITY_DN11593_c0_g1	305.101	NA	NA	NA	NA	NA	NA	NA	NA	NA
TRINITY_DN6372_c0_g1	304.224	NA	NA	NA	NA	NA	NA	NA	NA	NA
TRINITY_DN9068_c0_g1	303.675	NA	NA	NA	NA	NA	NA	NA	NA	NA
TRINITY_DN6907_c2_g1	303.378	NA	NA	NA	NA	NA	NA	NA	NA	NA
TRINITY_DN39834_c0_g1	303.352	NA	NA	NA	NA	NA	NA	NA	NA	NA
TRINITY_DN10221_c0_g3	303.016	NA	NA	NA	NA	NA	NA	NA	NA	NA
TRINITY_DN64790_c0_g1	301.853	NA	NA	NA	NA	NA	NA	NA	NA	NA
TRINITY_DN14649_c0_g1	301.265	NA	NA	NA	NA	NA	NA	NA	NA	NA
TRINITY_DN929_c1_g1	300.54	NA	NA	NA	NA	NA	NA	NA	NA	NA
TRINITY_DN803_c5_g1	299.134	NA	NA	NA	NA	NA	NA	NA	NA	NA
TRINITY_DN4880_c0_g1	298.911	NA	NA	NA	NA	NA	NA	NA	NA	NA
TRINITY_DN55080_c0_g1	298.903	NA	NA	NA	NA	NA	NA	NA	NA	NA
TRINITY_DN3148_c1_g1	298.533	NA	NA	NA	NA	NA	NA	NA	NA	NA
TRINITY_DN8921_c4_g1	298.514	NA	NA	NA	NA	NA	NA	NA	NA	NA
TRINITY_DN7395_c1_g1	297.94	NA	NA	NA	NA	NA	NA	NA	NA	NA
TRINITY_DN10981_c0_g3	297.857	NA	NA	NA	NA	NA	NA	NA	NA	NA
TRINITY_DN31254_c0_g1	297.494	NA	NA	NA	NA	NA	NA	NA	NA	NA
TRINITY_DN15898_c0_g3	295.884	NA	NA	NA	NA	NA	NA	NA	NA	NA
TRINITY_DN1642_c10_g1	295.757	NA	NA	NA	NA	NA	NA	NA	NA	NA
TRINITY_DN418_c11_g2	295.404	NA	NA	NA	NA	NA	NA	NA	NA	NA
TRINITY_DN56790_c0_g1	293.247	NA	NA	NA	NA	NA	NA	NA	NA	NA
TRINITY_DN17270_c0_g3	293.111	NA	NA	NA	NA	NA	NA	NA	NA	NA
TRINITY_DN19188_c1_g1	292.856	NA	NA	NA	NA	NA	NA	NA	NA	NA
TRINITY_DN530_c7_g1	292.641	NA	NA	NA	NA	NA	NA	NA	NA	NA
TRINITY_DN30915_c0_g1	292.507	NA	NA	NA	NA	NA	NA	NA	NA	NA
TRINITY_DN6729_c0_g1	292.457	NA	NA	NA	NA	NA	NA	NA	NA	NA
TRINITY_DN4084_c0_g3	291.86	NA	NA	NA	NA	NA	NA	NA	NA	NA
TRINITY_DN6020_c0_g1	287.906	NA	NA	NA	NA	NA	NA	NA	NA	NA
TRINITY_DN2698_c1_g1	286.492	NA	NA	NA	NA	NA	NA	NA	NA	NA
TRINITY_DN19553_c0_g1	285.465	NA	NA	NA	NA	NA	NA	NA	NA	NA
TRINITY_DN27056_c0_g1	284.9	NA	NA	NA	NA	NA	NA	NA	NA	NA
TRINITY_DN41223_c3_g1	284.517	NA	NA	NA	NA	NA	NA	NA	NA	NA
TRINITY_DN7046_c0_g2	283.113	NA	NA	NA	NA	NA	NA	NA	NA	NA
TRINITY_DN6079_c1_g1	282.778	NA	NA	NA	NA	NA	NA	NA	NA	NA
TRINITY_DN72500_c0_g1	282.664	NA	NA	NA	NA	NA	NA	NA	NA	NA
TRINITY_DN5340_c2_g1	281.449	NA	NA	NA	NA	NA	NA	NA	NA	NA
TRINITY_DN50032_c0_g1	281.392	NA	NA	NA	NA	NA	NA	NA	NA	NA
TRINITY_DN2602_c0_g1	279.671	NA	NA	NA	NA	NA	NA	NA	NA	NA
TRINITY_DN7642_c0_g3	278.471	NA	NA	NA	NA	NA	NA	NA	NA	NA
TRINITY_DN1186_c12_g1	278.465	NA	NA	NA	NA	NA	NA	NA	NA	NA
TRINITY_DN5758_c1_g1	275.513	NA	NA	NA	NA	NA	NA	NA	NA	NA
TRINITY_DN2698_c0_g1	274.367	NA	NA	NA	NA	NA	NA	NA	NA	NA
TRINITY_DN1993_c1_g1	273.514	NA	NA	NA	NA	NA	NA	NA	NA	NA
TRINITY_DN5239_c0_g4	273.354	NA	NA	NA	NA	NA	NA	NA	NA	NA
TRINITY_DN37207_c0_g4	273.087	NA	NA	NA	NA	NA	NA	NA	NA	NA
TRINITY_DN18903_c0_g1	272.596	NA	NA	NA	NA	NA	NA	NA	NA	NA
TRINITY_DN65993_c0_g1	272.365	NA	NA	NA	NA	NA	NA	NA	NA	NA
TRINITY_DN7669_c3_g1	272.247	NA	NA	NA	NA	NA	NA	NA	NA	NA
TRINITY_DN11978_c0_g1	272.055	NA	NA	NA	NA	NA	NA	NA	NA	NA
TRINITY_DN4230_c4_g1	270.088	NA	NA	NA	NA	NA	NA	NA	NA	NA
TRINITY_DN3434_c1_g1	270.085	NA	NA	NA	NA	NA	NA	NA	NA	NA
TRINITY_DN23331_c4_g1	269.955	NA	NA	NA	NA	NA	NA	NA	NA	NA
TRINITY_DN67451_c0_g1	269.941	NA	NA	NA	NA	NA	NA	NA	NA	NA
TRINITY_DN3563_c0_g1	268.461	NA	NA	NA	NA	NA	NA	NA	NA	NA
TRINITY_DN2100_c1_g1	268.384	NA	NA	NA	NA	NA	NA	NA	NA	NA
TRINITY_DN11401_c0_g3	266.692	NA	NA	NA	NA	NA	NA	NA	NA	NA
TRINITY_DN24955_c6_g1	266.676	NA	NA	NA	NA	NA	NA	NA	NA	NA
TRINITY_DN16192_c0_g1	266.387	NA	NA	NA	NA	NA	NA	NA	NA	NA
TRINITY_DN8292_c3_g2	265.858	NA	NA	NA	NA	NA	NA	NA	NA	NA
TRINITY_DN40592_c0_g1	265.785	NA	NA	NA	NA	NA	NA	NA	NA	NA
TRINITY_DN4139_c3_g1	265.28	NA	NA	NA	NA	NA	NA	NA	NA	NA
TRINITY_DN51982_c0_g1	265.094	NA	NA	NA	NA	NA	NA	NA	NA	NA
TRINITY_DN16291_c1_g1	264.519	NA	NA	NA	NA	NA	NA	NA	NA	NA
TRINITY_DN5309_c6_g1	264.048	NA	NA	NA	NA	NA	NA	NA	NA	NA
TRINITY_DN12684_c0_g1	263.639	NA	NA	NA	NA	NA	NA	NA	NA	NA
TRINITY_DN13603_c0_g1	262.461	NA	NA	NA	NA	NA	NA	NA	NA	NA
TRINITY_DN10429_c2_g1	262.414	NA	NA	NA	NA	NA	NA	NA	NA	NA
TRINITY_DN16843_c0_g5	262.264	NA	NA	NA	NA	NA	NA	NA	NA	NA
TRINITY_DN6447_c0_g1	261.466	NA	NA	NA	NA	NA	NA	NA	NA	NA
TRINITY_DN7073_c1_g1	260.948	NA	NA	NA	NA	NA	NA	NA	NA	NA
TRINITY_DN25774_c1_g1	260.497	NA	NA	NA	NA	NA	NA	NA	NA	NA
TRINITY_DN7567_c0_g1	260.425	NA	NA	NA	NA	NA	NA	NA	NA	NA
TRINITY_DN418_c0_g5	260.099	NA	NA	NA	NA	NA	NA	NA	NA	NA
TRINITY_DN72428_c0_g1	258.787	NA	NA	NA	NA	NA	NA	NA	NA	NA
TRINITY_DN23372_c1_g2	258.536	NA	NA	NA	NA	NA	NA	NA	NA	NA
TRINITY_DN72615_c0_g1	258.483	NA	NA	NA	NA	NA	NA	NA	NA	NA
TRINITY_DN56275_c0_g1	258.009	NA	NA	NA	NA	NA	NA	NA	NA	NA
TRINITY_DN10200_c0_g2	258.009	NA	NA	NA	NA	NA	NA	NA	NA	NA
TRINITY_DN12858_c1_g1	257.523	NA	NA	NA	NA	NA	NA	NA	NA	NA
TRINITY_DN43865_c0_g1	257.03	NA	NA	NA	NA	NA	NA	NA	NA	NA
TRINITY_DN21240_c1_g1	257.011	NA	NA	NA	NA	NA	NA	NA	NA	NA
TRINITY_DN13486_c0_g1	256.937	NA	NA	NA	NA	NA	NA	NA	NA	NA
TRINITY_DN14321_c4_g1	256.862	NA	NA	NA	NA	NA	NA	NA	NA	NA
TRINITY_DN24262_c3_g1	256.798	NA	NA	NA	NA	NA	NA	NA	NA	NA
TRINITY_DN30036_c2_g1	256.09	NA	NA	NA	NA	NA	NA	NA	NA	NA
TRINITY_DN32965_c0_g1	255.171	NA	NA	NA	NA	NA	NA	NA	NA	NA
TRINITY_DN13991_c3_g1	254.773	NA	NA	NA	NA	NA	NA	NA	NA	NA
TRINITY_DN8183_c0_g1	254.714	NA	NA	NA	NA	NA	NA	NA	NA	NA
TRINITY_DN43452_c0_g1	254.567	NA	NA	NA	NA	NA	NA	NA	NA	NA
TRINITY_DN43206_c6_g1	254.089	NA	NA	NA	NA	NA	NA	NA	NA	NA
TRINITY_DN4340_c0_g1	254.014	NA	NA	NA	NA	NA	NA	NA	NA	NA
TRINITY_DN13724_c0_g1	253.905	NA	NA	NA	NA	NA	NA	NA	NA	NA
TRINITY_DN13080_c0_g1	253.783	NA	NA	NA	NA	NA	NA	NA	NA	NA
TRINITY_DN13587_c3_g1	253.526	NA	NA	NA	NA	NA	NA	NA	NA	NA
TRINITY_DN61840_c0_g1	253.137	NA	NA	NA	NA	NA	NA	NA	NA	NA
TRINITY_DN16646_c0_g1	252.146	NA	NA	NA	NA	NA	NA	NA	NA	NA
TRINITY_DN53432_c0_g1	251.816	NA	NA	NA	NA	NA	NA	NA	NA	NA
TRINITY_DN15166_c0_g1	251.509	NA	NA	NA	NA	NA	NA	NA	NA	NA
TRINITY_DN947_c2_g1	251.383	NA	NA	NA	NA	NA	NA	NA	NA	NA
TRINITY_DN61219_c0_g1	251.293	NA	NA	NA	NA	NA	NA	NA	NA	NA
TRINITY_DN1162_c5_g1	250.629	NA	NA	NA	NA	NA	NA	NA	NA	NA
TRINITY_DN7220_c0_g1	250.514	NA	NA	NA	NA	NA	NA	NA	NA	NA
TRINITY_DN821_c0_g2	250.367	NA	NA	NA	NA	NA	NA	NA	NA	NA
TRINITY_DN9249_c0_g1	249.793	NA	NA	NA	NA	NA	NA	NA	NA	NA
TRINITY_DN43713_c3_g2	248.932	NA	NA	NA	NA	NA	NA	NA	NA	NA
TRINITY_DN14455_c0_g1	248.911	NA	NA	NA	NA	NA	NA	NA	NA	NA
TRINITY_DN216_c0_g4	247.587	NA	NA	NA	NA	NA	NA	NA	NA	NA
TRINITY_DN9149_c0_g2	246.921	NA	NA	NA	NA	NA	NA	NA	NA	NA
TRINITY_DN12911_c2_g2	246.772	NA	NA	NA	NA	NA	NA	NA	NA	NA
TRINITY_DN13621_c0_g1	246.672	NA	NA	NA	NA	NA	NA	NA	NA	NA
TRINITY_DN65205_c0_g1	246.642	NA	NA	NA	NA	NA	NA	NA	NA	NA
TRINITY_DN297_c13_g1	246.434	NA	NA	NA	NA	NA	NA	NA	NA	NA
TRINITY_DN8907_c2_g2	246.297	NA	NA	NA	NA	NA	NA	NA	NA	NA
TRINITY_DN269_c17_g1	246.156	NA	NA	NA	NA	NA	NA	NA	NA	NA
TRINITY_DN44102_c0_g1	246.006	NA	NA	NA	NA	NA	NA	NA	NA	NA
TRINITY_DN4090_c0_g1	245.881	NA	NA	NA	NA	NA	NA	NA	NA	NA
TRINITY_DN27691_c0_g1	245.378	NA	NA	NA	NA	NA	NA	NA	NA	NA
TRINITY_DN72902_c0_g1	245.056	NA	NA	NA	NA	NA	NA	NA	NA	NA
TRINITY_DN199_c9_g1	245.023	NA	NA	NA	NA	NA	NA	NA	NA	NA
TRINITY_DN16721_c0_g2	244.676	NA	NA	NA	NA	NA	NA	NA	NA	NA
TRINITY_DN2587_c0_g5	244.518	NA	NA	NA	NA	NA	NA	NA	NA	NA
TRINITY_DN7784_c0_g1	244.232	NA	NA	NA	NA	NA	NA	NA	NA	NA
TRINITY_DN3311_c4_g2	243.692	NA	NA	NA	NA	NA	NA	NA	NA	NA
TRINITY_DN28677_c1_g1	242.705	NA	NA	NA	NA	NA	NA	NA	NA	NA
TRINITY_DN9189_c0_g1	242.432	NA	NA	NA	NA	NA	NA	NA	NA	NA
TRINITY_DN72148_c0_g1	242.358	NA	NA	NA	NA	NA	NA	NA	NA	NA
TRINITY_DN46338_c0_g1	241.749	NA	NA	NA	NA	NA	NA	NA	NA	NA
TRINITY_DN6045_c1_g1	241.734	NA	NA	NA	NA	NA	NA	NA	NA	NA
TRINITY_DN1053_c0_g2	240.5	NA	NA	NA	NA	NA	NA	NA	NA	NA
TRINITY_DN19819_c0_g1	240.493	NA	NA	NA	NA	NA	NA	NA	NA	NA
TRINITY_DN2155_c6_g1	240.059	NA	NA	NA	NA	NA	NA	NA	NA	NA
TRINITY_DN53727_c0_g1	239.719	NA	NA	NA	NA	NA	NA	NA	NA	NA
TRINITY_DN10146_c0_g1	239.534	NA	NA	NA	NA	NA	NA	NA	NA	NA
TRINITY_DN20730_c0_g4	239.506	NA	NA	NA	NA	NA	NA	NA	NA	NA
TRINITY_DN20463_c1_g1	238.814	NA	NA	NA	NA	NA	NA	NA	NA	NA
TRINITY_DN185_c4_g1	238.718	NA	NA	NA	NA	NA	NA	NA	NA	NA
TRINITY_DN12953_c0_g4	238.71	NA	NA	NA	NA	NA	NA	NA	NA	NA
TRINITY_DN6851_c0_g1	237.975	NA	NA	NA	NA	NA	NA	NA	NA	NA
TRINITY_DN56605_c0_g1	237.745	NA	NA	NA	NA	NA	NA	NA	NA	NA
TRINITY_DN68423_c0_g1	237.707	NA	NA	NA	NA	NA	NA	NA	NA	NA
TRINITY_DN22508_c0_g1	237.353	NA	NA	NA	NA	NA	NA	NA	NA	NA
TRINITY_DN62515_c0_g1	236.608	NA	NA	NA	NA	NA	NA	NA	NA	NA
TRINITY_DN49022_c0_g1	236.263	NA	NA	NA	NA	NA	NA	NA	NA	NA
TRINITY_DN20241_c4_g1	235.952	NA	NA	NA	NA	NA	NA	NA	NA	NA
TRINITY_DN11767_c0_g5	235.668	NA	NA	NA	NA	NA	NA	NA	NA	NA
TRINITY_DN3692_c0_g3	234.131	NA	NA	NA	NA	NA	NA	NA	NA	NA
TRINITY_DN7138_c1_g1	234.052	NA	NA	NA	NA	NA	NA	NA	NA	NA
TRINITY_DN7796_c0_g1	234.04	NA	NA	NA	NA	NA	NA	NA	NA	NA
TRINITY_DN10626_c1_g1	233.824	NA	NA	NA	NA	NA	NA	NA	NA	NA
TRINITY_DN48163_c0_g1	233.464	NA	NA	NA	NA	NA	NA	NA	NA	NA
TRINITY_DN14083_c0_g1	233.348	NA	NA	NA	NA	NA	NA	NA	NA	NA
TRINITY_DN5279_c4_g1	233.076	NA	NA	NA	NA	NA	NA	NA	NA	NA
TRINITY_DN5553_c0_g1	232.781	NA	NA	NA	NA	NA	NA	NA	NA	NA
TRINITY_DN50966_c0_g1	232.741	NA	NA	NA	NA	NA	NA	NA	NA	NA
TRINITY_DN11248_c0_g1	232.63	NA	NA	NA	NA	NA	NA	NA	NA	NA
TRINITY_DN17023_c2_g1	232.569	NA	NA	NA	NA	NA	NA	NA	NA	NA
TRINITY_DN28204_c6_g1	232.453	NA	NA	NA	NA	NA	NA	NA	NA	NA
TRINITY_DN41519_c1_g2	232.136	NA	NA	NA	NA	NA	NA	NA	NA	NA
TRINITY_DN7250_c2_g1	231.854	NA	NA	NA	NA	NA	NA	NA	NA	NA
TRINITY_DN14315_c0_g1	231.305	NA	NA	NA	NA	NA	NA	NA	NA	NA
TRINITY_DN14940_c0_g1	230.811	NA	NA	NA	NA	NA	NA	NA	NA	NA
TRINITY_DN2593_c1_g1	230.615	NA	NA	NA	NA	NA	NA	NA	NA	NA
TRINITY_DN17230_c0_g2	230.572	NA	NA	NA	NA	NA	NA	NA	NA	NA
TRINITY_DN6101_c4_g1	230.536	NA	NA	NA	NA	NA	NA	NA	NA	NA
TRINITY_DN73367_c0_g1	230.48	NA	NA	NA	NA	NA	NA	NA	NA	NA
TRINITY_DN45894_c0_g1	230.464	NA	NA	NA	NA	NA	NA	NA	NA	NA
TRINITY_DN6054_c1_g1	230.304	NA	NA	NA	NA	NA	NA	NA	NA	NA
TRINITY_DN74522_c0_g1	230.206	NA	NA	NA	NA	NA	NA	NA	NA	NA
TRINITY_DN12985_c0_g1	229.9	NA	NA	NA	NA	NA	NA	NA	NA	NA
TRINITY_DN1804_c0_g1	228.458	NA	NA	NA	NA	NA	NA	NA	NA	NA
TRINITY_DN9611_c0_g1	228.293	NA	NA	NA	NA	NA	NA	NA	NA	NA
TRINITY_DN14406_c2_g1	228.117	NA	NA	NA	NA	NA	NA	NA	NA	NA
TRINITY_DN9798_c2_g2	227.992	NA	NA	NA	NA	NA	NA	NA	NA	NA
TRINITY_DN9879_c7_g1	227.262	NA	NA	NA	NA	NA	NA	NA	NA	NA
TRINITY_DN2469_c3_g1	226.589	NA	NA	NA	NA	NA	NA	NA	NA	NA
TRINITY_DN17246_c0_g1	226.312	NA	NA	NA	NA	NA	NA	NA	NA	NA
TRINITY_DN70155_c0_g1	225.532	NA	NA	NA	NA	NA	NA	NA	NA	NA
TRINITY_DN9403_c0_g1	225.408	NA	NA	NA	NA	NA	NA	NA	NA	NA
TRINITY_DN45438_c0_g1	225.211	NA	NA	NA	NA	NA	NA	NA	NA	NA
TRINITY_DN9717_c2_g1	224.59	NA	NA	NA	NA	NA	NA	NA	NA	NA
TRINITY_DN59719_c0_g1	224.545	NA	NA	NA	NA	NA	NA	NA	NA	NA
TRINITY_DN7693_c0_g3	224.436	NA	NA	NA	NA	NA	NA	NA	NA	NA
TRINITY_DN8113_c0_g3	224.3	NA	NA	NA	NA	NA	NA	NA	NA	NA
TRINITY_DN23667_c0_g1	224.171	NA	NA	NA	NA	NA	NA	NA	NA	NA
TRINITY_DN21240_c0_g1	224.051	NA	NA	NA	NA	NA	NA	NA	NA	NA
TRINITY_DN12618_c0_g1	224.041	NA	NA	NA	NA	NA	NA	NA	NA	NA
TRINITY_DN11303_c0_g3	223.856	NA	NA	NA	NA	NA	NA	NA	NA	NA
TRINITY_DN3296_c4_g1	223.848	NA	NA	NA	NA	NA	NA	NA	NA	NA
TRINITY_DN12598_c1_g1	223.294	NA	NA	NA	NA	NA	NA	NA	NA	NA
TRINITY_DN13633_c0_g2	223.207	NA	NA	NA	NA	NA	NA	NA	NA	NA
TRINITY_DN6934_c0_g3	223.009	NA	NA	NA	NA	NA	NA	NA	NA	NA
TRINITY_DN19325_c4_g1	222.93	NA	NA	NA	NA	NA	NA	NA	NA	NA
TRINITY_DN19591_c4_g1	222.916	NA	NA	NA	NA	NA	NA	NA	NA	NA
TRINITY_DN23178_c3_g1	222.681	NA	NA	NA	NA	NA	NA	NA	NA	NA
TRINITY_DN23546_c0_g3	221.975	NA	NA	NA	NA	NA	NA	NA	NA	NA
TRINITY_DN11424_c2_g2	221.599	NA	NA	NA	NA	NA	NA	NA	NA	NA
TRINITY_DN4001_c5_g1	221.177	NA	NA	NA	NA	NA	NA	NA	NA	NA
TRINITY_DN580_c10_g1	221.069	NA	NA	NA	NA	NA	NA	NA	NA	NA
TRINITY_DN19853_c2_g1	220.811	NA	NA	NA	NA	NA	NA	NA	NA	NA
TRINITY_DN8462_c3_g1	220.516	NA	NA	NA	NA	NA	NA	NA	NA	NA
TRINITY_DN18723_c0_g1	220.36	NA	NA	NA	NA	NA	NA	NA	NA	NA
TRINITY_DN9970_c0_g1	220.141	NA	NA	NA	NA	NA	NA	NA	NA	NA
TRINITY_DN52793_c0_g1	219.816	NA	NA	NA	NA	NA	NA	NA	NA	NA
TRINITY_DN20637_c1_g1	219.514	NA	NA	NA	NA	NA	NA	NA	NA	NA
TRINITY_DN4637_c2_g1	219.374	NA	NA	NA	NA	NA	NA	NA	NA	NA
TRINITY_DN22561_c1_g2	219.247	NA	NA	NA	NA	NA	NA	NA	NA	NA
TRINITY_DN10056_c0_g1	219.118	NA	NA	NA	NA	NA	NA	NA	NA	NA
TRINITY_DN18694_c0_g1	218.637	NA	NA	NA	NA	NA	NA	NA	NA	NA
TRINITY_DN23584_c0_g2	218.321	NA	NA	NA	NA	NA	NA	NA	NA	NA
TRINITY_DN21_c3_g1	218.311	NA	NA	NA	NA	NA	NA	NA	NA	NA
TRINITY_DN19832_c0_g1	218.091	NA	NA	NA	NA	NA	NA	NA	NA	NA
TRINITY_DN1865_c1_g1	218.05	NA	NA	NA	NA	NA	NA	NA	NA	NA
TRINITY_DN20076_c3_g1	217.993	NA	NA	NA	NA	NA	NA	NA	NA	NA
TRINITY_DN17255_c5_g1	217.757	NA	NA	NA	NA	NA	NA	NA	NA	NA
TRINITY_DN71705_c0_g1	217.738	NA	NA	NA	NA	NA	NA	NA	NA	NA
TRINITY_DN26759_c2_g1	217.709	NA	NA	NA	NA	NA	NA	NA	NA	NA
TRINITY_DN12075_c2_g1	217.457	TRINITY_DN12075_c2_g1_i1.p1	2-1243[+]	XIAO_ORYSJ^XIAO_ORYSJ^Q:65-1150,H:38-436^28.148%ID^E:1.13e-16^RecName: Full=Probable inactive leucine-rich repeat receptor kinase XIAO {ECO:0000305};^Eukaryota; Viridiplantae; Streptophyta; Embryophyta; Tracheophyta; Spermatophyta; Magnoliopsida; Liliopsida; Poales; Poaceae; BOP clade; Oryzoideae; Oryzeae; Oryzinae; Oryza; Oryza sativa`XIAO_ORYSJ^XIAO_ORYSJ^Q:116-526,H:622-746^35.766%ID^E:6.88e-0…	FLS2_ARATH^FLS2_ARATH^Q:75-378,H:543-785^29.032%ID^E:2.93e-18^RecName: Full=LRR receptor-like serine/threonine-protein kinase FLS2;^Eukaryota; Viridiplantae; Streptophyta; Embryophyta; Tracheophyta; Spermatophyta; Magnoliopsida; eudicotyledons; Gunneridae; Pentapetalae; rosids; malvids; Brassicales; Brassicaceae; Camelineae; Arabidopsis`FLS2_ARATH^FLS2_ARATH^Q:27-383,H:328-645^26.87%ID^E:5.64e-15…	PF08263.15^LRRNT_2^Leucine rich repeat N-terminal domain^22-55^E:0.00083`PF00560.36^LRR_1^Leucine Rich Repeat^63-73^E:19000`PF00560.36^LRR_1^Leucine Rich Repeat^85-112^E:250`PF08263.15^LRRNT_2^Leucine rich repeat N-terminal domain^134-179^E:100`PF00560.36^LRR_1^Leucine Rich Repeat^134-151^E:1000`PF00560.36^LRR_1^Leucine Rich Repeat^162-171^E:20000`PF08263.15^LRRNT_2^Leucine rich repeat N-terminal…	KEGG:ath:AT5G46330	GO:0005886^cellular_component^plasma membrane`GO:0005524^molecular_function^ATP binding`GO:0004672^molecular_function^protein kinase activity`GO:0009742^biological_process^brassinosteroid mediated signaling pathway`GO:0090696^biological_process^post-embryonic plant organ development`GO:0006468^biological_process^protein phosphorylation	GO:0012505^cellular_component^endomembrane system`GO:0005768^cellular_component^endosome`GO:0010008^cellular_component^endosome membrane`GO:0016020^cellular_component^membrane`GO:0005886^cellular_component^plasma membrane`GO:0005524^molecular_function^ATP binding`GO:0042802^molecular_function^identical protein binding`GO:0106310^molecular_function^protein serine kinase activity`GO:0004675^molecul…	GO:0005515^molecular_function^protein binding
TRINITY_DN977_c3_g1	216.915	NA	NA	NA	NA	NA	NA	NA	NA	NA
TRINITY_DN18834_c0_g1	216.747	NA	NA	NA	NA	NA	NA	NA	NA	NA
TRINITY_DN5152_c2_g1	216.117	NA	NA	NA	NA	NA	NA	NA	NA	NA
TRINITY_DN14161_c1_g1	216.062	NA	NA	NA	NA	NA	NA	NA	NA	NA
TRINITY_DN9754_c2_g1	215.929	NA	NA	NA	NA	NA	NA	NA	NA	NA
TRINITY_DN14431_c0_g1	215.92	NA	NA	NA	NA	NA	NA	NA	NA	NA
TRINITY_DN11891_c2_g1	215.869	NA	NA	NA	NA	NA	NA	NA	NA	NA
TRINITY_DN14651_c2_g1	215.149	NA	NA	NA	NA	NA	NA	NA	NA	NA
TRINITY_DN57436_c0_g1	215.106	NA	NA	NA	NA	NA	NA	NA	NA	NA
TRINITY_DN2002_c2_g1	214.676	NA	NA	NA	NA	NA	NA	NA	NA	NA
TRINITY_DN4646_c1_g1	214.606	NA	NA	NA	NA	NA	NA	NA	NA	NA
TRINITY_DN16747_c6_g1	214.451	NA	NA	NA	NA	NA	NA	NA	NA	NA
TRINITY_DN10431_c0_g4	213.945	NA	NA	NA	NA	NA	NA	NA	NA	NA
TRINITY_DN65710_c0_g1	213.892	NA	NA	NA	NA	NA	NA	NA	NA	NA
TRINITY_DN479_c4_g1	213.844	NA	NA	NA	NA	NA	NA	NA	NA	NA
TRINITY_DN52670_c0_g1	213.03	NA	NA	NA	NA	NA	NA	NA	NA	NA
TRINITY_DN72078_c0_g1	213.012	NA	NA	NA	NA	NA	NA	NA	NA	NA
TRINITY_DN19175_c0_g2	211.92	NA	NA	NA	NA	NA	NA	NA	NA	NA
TRINITY_DN63184_c0_g1	211.839	NA	NA	NA	NA	NA	NA	NA	NA	NA
TRINITY_DN12242_c0_g1	211.801	NA	NA	NA	NA	NA	NA	NA	NA	NA
TRINITY_DN7935_c1_g1	211.606	NA	NA	NA	NA	NA	NA	NA	NA	NA
TRINITY_DN2792_c2_g1	211.445	NA	NA	NA	NA	NA	NA	NA	NA	NA
TRINITY_DN5971_c0_g1	211.369	NA	NA	NA	NA	NA	NA	NA	NA	NA
TRINITY_DN24181_c0_g1	210.561	NA	NA	NA	NA	NA	NA	NA	NA	NA
TRINITY_DN17564_c0_g1	210.477	NA	NA	NA	NA	NA	NA	NA	NA	NA
TRINITY_DN29483_c0_g1	210.426	NA	NA	NA	NA	NA	NA	NA	NA	NA
TRINITY_DN7880_c0_g1	210.42	NA	NA	NA	NA	NA	NA	NA	NA	NA
TRINITY_DN9522_c1_g2	210.355	NA	NA	NA	NA	NA	NA	NA	NA	NA
TRINITY_DN36225_c0_g1	210.353	NA	NA	NA	NA	NA	NA	NA	NA	NA
TRINITY_DN51426_c0_g1	210.338	NA	NA	NA	NA	NA	NA	NA	NA	NA
TRINITY_DN238_c6_g1	210.071	NA	NA	NA	NA	NA	NA	NA	NA	NA
TRINITY_DN12648_c1_g4	209.489	NA	NA	NA	NA	NA	NA	NA	NA	NA
TRINITY_DN14239_c0_g2	208.903	NA	NA	NA	NA	NA	NA	NA	NA	NA
TRINITY_DN45947_c0_g1	207.802	NA	NA	NA	NA	NA	NA	NA	NA	NA
TRINITY_DN13822_c0_g1	207.64	NA	NA	NA	NA	NA	NA	NA	NA	NA
TRINITY_DN214_c12_g1	207.307	NA	NA	NA	NA	NA	NA	NA	NA	NA
TRINITY_DN8121_c0_g1	207.008	NA	NA	NA	NA	NA	NA	NA	NA	NA
TRINITY_DN48235_c0_g1	206.517	NA	NA	NA	NA	NA	NA	NA	NA	NA
TRINITY_DN25386_c0_g3	206.476	NA	NA	NA	NA	NA	NA	NA	NA	NA
TRINITY_DN67985_c0_g1	206.302	NA	NA	NA	NA	NA	NA	NA	NA	NA
TRINITY_DN71492_c0_g1	206.233	NA	NA	NA	NA	NA	NA	NA	NA	NA
TRINITY_DN10828_c1_g1	206.205	NA	NA	NA	NA	NA	NA	NA	NA	NA
TRINITY_DN15064_c2_g1	205.912	NA	NA	NA	NA	NA	NA	NA	NA	NA
TRINITY_DN6249_c0_g1	205.838	NA	NA	NA	NA	NA	NA	NA	NA	NA
TRINITY_DN9220_c4_g2	205.616	NA	NA	NA	NA	NA	NA	NA	NA	NA
TRINITY_DN6238_c0_g1	205.472	NA	NA	NA	NA	NA	NA	NA	NA	NA
TRINITY_DN60192_c0_g1	205.338	NA	NA	NA	NA	NA	NA	NA	NA	NA
TRINITY_DN891_c5_g1	205.226	NA	NA	NA	NA	NA	NA	NA	NA	NA
TRINITY_DN8119_c0_g1	205.031	NA	NA	NA	NA	NA	NA	NA	NA	NA
TRINITY_DN15965_c0_g1	204.616	NA	NA	NA	NA	NA	NA	NA	NA	NA
TRINITY_DN10422_c0_g1	204.577	NA	NA	NA	NA	NA	NA	NA	NA	NA
TRINITY_DN34932_c0_g1	203.915	NA	NA	NA	NA	NA	NA	NA	NA	NA
TRINITY_DN9094_c5_g1	203.863	NA	NA	NA	NA	NA	NA	NA	NA	NA
TRINITY_DN1154_c0_g2	203.841	NA	NA	NA	NA	NA	NA	NA	NA	NA
TRINITY_DN20122_c0_g1	203.702	NA	NA	NA	NA	NA	NA	NA	NA	NA
TRINITY_DN25819_c0_g1	203.65	NA	NA	NA	NA	NA	NA	NA	NA	NA
TRINITY_DN17521_c0_g1	203.605	NA	NA	NA	NA	NA	NA	NA	NA	NA
TRINITY_DN67781_c0_g1	203.477	NA	NA	NA	NA	NA	NA	NA	NA	NA
TRINITY_DN19617_c0_g1	203.42	NA	NA	NA	NA	NA	NA	NA	NA	NA
TRINITY_DN4360_c0_g1	203.164	NA	NA	NA	NA	NA	NA	NA	NA	NA
TRINITY_DN63403_c0_g1	202.951	NA	NA	NA	NA	NA	NA	NA	NA	NA
TRINITY_DN16160_c7_g1	202.451	NA	NA	NA	NA	NA	NA	NA	NA	NA
TRINITY_DN16464_c1_g1	202.195	NA	NA	NA	NA	NA	NA	NA	NA	NA
TRINITY_DN1706_c4_g1	202.035	NA	NA	NA	NA	NA	NA	NA	NA	NA
TRINITY_DN7457_c2_g1	201.871	NA	NA	NA	NA	NA	NA	NA	NA	NA
TRINITY_DN49_c13_g1	201.733	NA	NA	NA	NA	NA	NA	NA	NA	NA
TRINITY_DN12557_c0_g1	200.775	NA	NA	NA	NA	NA	NA	NA	NA	NA
TRINITY_DN53997_c0_g1	200.464	NA	NA	NA	NA	NA	NA	NA	NA	NA
TRINITY_DN51650_c0_g1	199.893	NA	NA	NA	NA	NA	NA	NA	NA	NA
TRINITY_DN5540_c0_g6	199.855	NA	NA	NA	NA	NA	NA	NA	NA	NA
TRINITY_DN67593_c0_g1	199.78	NA	NA	NA	NA	NA	NA	NA	NA	NA
TRINITY_DN5128_c0_g2	199.725	NA	NA	NA	NA	NA	NA	NA	NA	NA
TRINITY_DN2580_c7_g1	199.611	NA	NA	NA	NA	NA	NA	NA	NA	NA
TRINITY_DN11960_c0_g1	198.81	NA	NA	NA	NA	NA	NA	NA	NA	NA
TRINITY_DN16294_c0_g4	198.739	NA	NA	NA	NA	NA	NA	NA	NA	NA
TRINITY_DN63543_c0_g1	198.61	NA	NA	NA	NA	NA	NA	NA	NA	NA
TRINITY_DN32093_c0_g1	198.288	NA	NA	NA	NA	NA	NA	NA	NA	NA
TRINITY_DN3984_c0_g1	198.253	NA	NA	NA	NA	NA	NA	NA	NA	NA
TRINITY_DN21823_c0_g2	198.139	NA	NA	NA	NA	NA	NA	NA	NA	NA
TRINITY_DN2089_c8_g1	197.969	NA	NA	NA	NA	NA	NA	NA	NA	NA
TRINITY_DN13711_c0_g1	197.919	NA	NA	NA	NA	NA	NA	NA	NA	NA
TRINITY_DN72503_c0_g1	197.889	NA	NA	NA	NA	NA	NA	NA	NA	NA
TRINITY_DN1256_c6_g1	197.188	NA	NA	NA	NA	NA	NA	NA	NA	NA
TRINITY_DN2542_c12_g1	196.869	NA	NA	NA	NA	NA	NA	NA	NA	NA
TRINITY_DN1184_c0_g2	196.607	NA	NA	NA	NA	NA	NA	NA	NA	NA
TRINITY_DN30988_c4_g1	196.603	NA	NA	NA	NA	NA	NA	NA	NA	NA
TRINITY_DN1108_c9_g1	196.537	NA	NA	NA	NA	NA	NA	NA	NA	NA
TRINITY_DN66139_c0_g1	196.411	NA	NA	NA	NA	NA	NA	NA	NA	NA
TRINITY_DN8650_c0_g2	196.086	NA	NA	NA	NA	NA	NA	NA	NA	NA
TRINITY_DN12692_c2_g2	196.007	NA	NA	NA	NA	NA	NA	NA	NA	NA
TRINITY_DN7488_c2_g1	196.007	NA	NA	NA	NA	NA	NA	NA	NA	NA
TRINITY_DN18281_c0_g2	195.992	NA	NA	NA	NA	NA	NA	NA	NA	NA
TRINITY_DN8414_c0_g1	195.688	NA	NA	NA	NA	NA	NA	NA	NA	NA
TRINITY_DN1608_c4_g1	195.565	NA	NA	NA	NA	NA	NA	NA	NA	NA
TRINITY_DN63712_c0_g1	195.527	NA	NA	NA	NA	NA	NA	NA	NA	NA
TRINITY_DN9189_c0_g2	195.429	NA	NA	NA	NA	NA	NA	NA	NA	NA
TRINITY_DN9393_c0_g2	195.256	NA	NA	NA	NA	NA	NA	NA	NA	NA
TRINITY_DN29187_c0_g1	195.09	NA	NA	NA	NA	NA	NA	NA	NA	NA
TRINITY_DN13520_c3_g1	194.783	NA	NA	NA	NA	NA	NA	NA	NA	NA
TRINITY_DN25057_c0_g2	194.392	NA	NA	NA	NA	NA	NA	NA	NA	NA
TRINITY_DN25674_c0_g1	194.36	NA	NA	NA	NA	NA	NA	NA	NA	NA
TRINITY_DN16275_c0_g1	194.098	NA	NA	NA	NA	NA	NA	NA	NA	NA
TRINITY_DN26419_c4_g1	193.755	NA	NA	NA	NA	NA	NA	NA	NA	NA
TRINITY_DN8672_c1_g1	193.712	NA	NA	NA	NA	NA	NA	NA	NA	NA
TRINITY_DN9067_c0_g1	193.574	NA	NA	NA	NA	NA	NA	NA	NA	NA
TRINITY_DN12648_c1_g2	193.485	NA	NA	NA	NA	NA	NA	NA	NA	NA
TRINITY_DN25247_c0_g2	193.471	NA	NA	NA	NA	NA	NA	NA	NA	NA
TRINITY_DN18465_c2_g1	193.407	NA	NA	NA	NA	NA	NA	NA	NA	NA
TRINITY_DN7288_c0_g1	193.259	NA	NA	NA	NA	NA	NA	NA	NA	NA
TRINITY_DN7427_c1_g1	192.897	NA	NA	NA	NA	NA	NA	NA	NA	NA
TRINITY_DN1059_c3_g1	192.886	NA	NA	NA	NA	NA	NA	NA	NA	NA
TRINITY_DN24415_c0_g2	192.808	NA	NA	NA	NA	NA	NA	NA	NA	NA
TRINITY_DN3431_c4_g1	192.591	NA	NA	NA	NA	NA	NA	NA	NA	NA
TRINITY_DN8344_c0_g1	192.126	NA	NA	NA	NA	NA	NA	NA	NA	NA
TRINITY_DN67294_c0_g1	192.103	NA	NA	NA	NA	NA	NA	NA	NA	NA
TRINITY_DN21676_c0_g3	191.911	NA	NA	NA	NA	NA	NA	NA	NA	NA
TRINITY_DN65028_c0_g1	191.823	NA	NA	NA	NA	NA	NA	NA	NA	NA
TRINITY_DN13452_c0_g1	191.82	NA	NA	NA	NA	NA	NA	NA	NA	NA
TRINITY_DN10200_c0_g1	191.558	NA	NA	NA	NA	NA	NA	NA	NA	NA
TRINITY_DN20918_c2_g1	191.528	NA	NA	NA	NA	NA	NA	NA	NA	NA
TRINITY_DN4463_c7_g1	191.528	NA	NA	NA	NA	NA	NA	NA	NA	NA
TRINITY_DN69930_c0_g1	191.465	NA	NA	NA	NA	NA	NA	NA	NA	NA
TRINITY_DN41832_c2_g1	191.17	NA	NA	NA	NA	NA	NA	NA	NA	NA
TRINITY_DN48920_c0_g1	190.918	NA	NA	NA	NA	NA	NA	NA	NA	NA
TRINITY_DN18098_c1_g1	190.887	NA	NA	NA	NA	NA	NA	NA	NA	NA
TRINITY_DN18135_c0_g1	190.768	NA	NA	NA	NA	NA	NA	NA	NA	NA
TRINITY_DN26689_c0_g1	190.663	NA	NA	NA	NA	NA	NA	NA	NA	NA
TRINITY_DN29723_c1_g2	190.597	NA	NA	NA	NA	NA	NA	NA	NA	NA
TRINITY_DN5_c0_g3	190.55	NA	NA	NA	NA	NA	NA	NA	NA	NA
TRINITY_DN21911_c0_g2	190.527	NA	NA	NA	NA	NA	NA	NA	NA	NA
TRINITY_DN13981_c0_g1	189.992	NA	NA	NA	NA	NA	NA	NA	NA	NA
TRINITY_DN52151_c0_g1	189.944	NA	NA	NA	NA	NA	NA	NA	NA	NA
TRINITY_DN11358_c0_g1	189.867	NA	NA	NA	NA	NA	NA	NA	NA	NA
TRINITY_DN7874_c2_g1	189.852	NA	NA	NA	NA	NA	NA	NA	NA	NA
TRINITY_DN24952_c0_g2	189.052	NA	NA	NA	NA	NA	NA	NA	NA	NA
TRINITY_DN65457_c0_g1	188.873	NA	NA	NA	NA	NA	NA	NA	NA	NA
TRINITY_DN17634_c2_g3	188.825	NA	NA	NA	NA	NA	NA	NA	NA	NA
TRINITY_DN68878_c0_g1	188.817	NA	NA	NA	NA	NA	NA	NA	NA	NA
TRINITY_DN7744_c1_g1	188.326	NA	NA	NA	NA	NA	NA	NA	NA	NA
TRINITY_DN3593_c0_g5	187.902	NA	NA	NA	NA	NA	NA	NA	NA	NA
TRINITY_DN1786_c0_g3	187.844	NA	NA	NA	NA	NA	NA	NA	NA	NA
TRINITY_DN21579_c0_g1	187.343	NA	NA	NA	NA	NA	NA	NA	NA	NA
TRINITY_DN66818_c0_g1	186.923	NA	NA	NA	NA	NA	NA	NA	NA	NA
TRINITY_DN68982_c0_g1	186.867	NA	NA	NA	NA	NA	NA	NA	NA	NA
TRINITY_DN11869_c0_g1	186.731	NA	NA	NA	NA	NA	NA	NA	NA	NA
TRINITY_DN9148_c0_g1	186.724	NA	NA	NA	NA	NA	NA	NA	NA	NA
TRINITY_DN11868_c1_g2	186.719	NA	NA	NA	NA	NA	NA	NA	NA	NA
TRINITY_DN36687_c0_g1	186.494	NA	NA	NA	NA	NA	NA	NA	NA	NA
TRINITY_DN6753_c0_g1	186.406	NA	NA	NA	NA	NA	NA	NA	NA	NA
TRINITY_DN23886_c1_g1	186.174	NA	NA	NA	NA	NA	NA	NA	NA	NA
TRINITY_DN4446_c0_g5	186.158	NA	NA	NA	NA	NA	NA	NA	NA	NA
TRINITY_DN441_c8_g1	186.156	NA	NA	NA	NA	NA	NA	NA	NA	NA
TRINITY_DN21664_c0_g1	186.123	NA	NA	NA	NA	NA	NA	NA	NA	NA
TRINITY_DN25627_c0_g2	185.967	NA	NA	NA	NA	NA	NA	NA	NA	NA
TRINITY_DN74006_c0_g1	185.943	NA	NA	NA	NA	NA	NA	NA	NA	NA
TRINITY_DN10645_c0_g2	185.534	NA	NA	NA	NA	NA	NA	NA	NA	NA
TRINITY_DN6582_c11_g1	185.322	NA	NA	NA	NA	NA	NA	NA	NA	NA
TRINITY_DN2621_c1_g1	185.257	NA	NA	NA	NA	NA	NA	NA	NA	NA
TRINITY_DN5769_c0_g1	185.166	NA	NA	NA	NA	NA	NA	NA	NA	NA
TRINITY_DN48816_c0_g1	185.111	NA	NA	NA	NA	NA	NA	NA	NA	NA
TRINITY_DN12543_c0_g1	184.977	NA	NA	NA	NA	NA	NA	NA	NA	NA
TRINITY_DN13823_c3_g3	184.907	NA	NA	NA	NA	NA	NA	NA	NA	NA
TRINITY_DN15765_c2_g1	184.701	NA	NA	NA	NA	NA	NA	NA	NA	NA
TRINITY_DN22517_c1_g1	184.52	NA	NA	NA	NA	NA	NA	NA	NA	NA
TRINITY_DN16301_c1_g1	184.506	NA	NA	NA	NA	NA	NA	NA	NA	NA
TRINITY_DN13266_c0_g1	184.185	NA	NA	NA	NA	NA	NA	NA	NA	NA
TRINITY_DN66465_c0_g1	184.176	NA	NA	NA	NA	NA	NA	NA	NA	NA
TRINITY_DN5598_c1_g1	184.006	NA	NA	NA	NA	NA	NA	NA	NA	NA
TRINITY_DN69077_c0_g1	183.891	NA	NA	NA	NA	NA	NA	NA	NA	NA
TRINITY_DN19409_c1_g2	183.502	NA	NA	NA	NA	NA	NA	NA	NA	NA
TRINITY_DN55280_c0_g1	182.999	NA	NA	NA	NA	NA	NA	NA	NA	NA
TRINITY_DN53709_c0_g1	182.842	NA	NA	NA	NA	NA	NA	NA	NA	NA
TRINITY_DN4839_c7_g1	182.594	NA	NA	NA	NA	NA	NA	NA	NA	NA
TRINITY_DN10945_c2_g1	182.552	NA	NA	NA	NA	NA	NA	NA	NA	NA
TRINITY_DN5517_c2_g1	182.315	NA	NA	NA	NA	NA	NA	NA	NA	NA
TRINITY_DN39928_c0_g2	182.314	NA	NA	NA	NA	NA	NA	NA	NA	NA
TRINITY_DN32288_c0_g1	182.23	NA	NA	NA	NA	NA	NA	NA	NA	NA
TRINITY_DN68158_c0_g1	182.161	NA	NA	NA	NA	NA	NA	NA	NA	NA
TRINITY_DN6606_c3_g1	181.887	NA	NA	NA	NA	NA	NA	NA	NA	NA
TRINITY_DN6075_c0_g1	181.865	NA	NA	NA	NA	NA	NA	NA	NA	NA
TRINITY_DN28596_c2_g1	181.847	NA	NA	NA	NA	NA	NA	NA	NA	NA
TRINITY_DN13916_c0_g1	181.74	NA	NA	NA	NA	NA	NA	NA	NA	NA
TRINITY_DN20838_c0_g1	181.526	NA	NA	NA	NA	NA	NA	NA	NA	NA
TRINITY_DN4451_c2_g1	181.264	NA	NA	NA	NA	NA	NA	NA	NA	NA
TRINITY_DN14161_c0_g1	181.111	NA	NA	NA	NA	NA	NA	NA	NA	NA
TRINITY_DN2123_c0_g1	181.097	NA	NA	NA	NA	NA	NA	NA	NA	NA
TRINITY_DN12589_c3_g1	180.679	NA	NA	NA	NA	NA	NA	NA	NA	NA
TRINITY_DN60873_c0_g1	180.647	NA	NA	NA	NA	NA	NA	NA	NA	NA
TRINITY_DN17958_c0_g1	180.634	NA	NA	NA	NA	NA	NA	NA	NA	NA
TRINITY_DN1731_c6_g1	180.517	NA	NA	NA	NA	NA	NA	NA	NA	NA
TRINITY_DN3876_c7_g1	180.475	NA	NA	NA	NA	NA	NA	NA	NA	NA
TRINITY_DN16224_c0_g1	180.407	NA	NA	NA	NA	NA	NA	NA	NA	NA
TRINITY_DN23424_c0_g2	180.313	NA	NA	NA	NA	NA	NA	NA	NA	NA
TRINITY_DN8180_c2_g1	179.67	NA	NA	NA	NA	NA	NA	NA	NA	NA
TRINITY_DN63799_c0_g1	179.649	NA	NA	NA	NA	NA	NA	NA	NA	NA
TRINITY_DN30385_c0_g1	179.629	NA	NA	NA	NA	NA	NA	NA	NA	NA
TRINITY_DN11120_c0_g1	179.257	NA	NA	NA	NA	NA	NA	NA	NA	NA
TRINITY_DN11454_c1_g1	179.116	NA	NA	NA	NA	NA	NA	NA	NA	NA
TRINITY_DN16352_c0_g1	178.999	NA	NA	NA	NA	NA	NA	NA	NA	NA
TRINITY_DN18302_c0_g1	178.942	NA	NA	NA	NA	NA	NA	NA	NA	NA
TRINITY_DN53729_c0_g1	178.91	NA	NA	NA	NA	NA	NA	NA	NA	NA
TRINITY_DN44745_c0_g1	178.65	NA	NA	NA	NA	NA	NA	NA	NA	NA
TRINITY_DN2491_c1_g1	178.507	NA	NA	NA	NA	NA	NA	NA	NA	NA
TRINITY_DN26394_c0_g1	178.4	NA	NA	NA	NA	NA	NA	NA	NA	NA
TRINITY_DN9065_c1_g1	178.335	NA	NA	NA	NA	NA	NA	NA	NA	NA
TRINITY_DN13113_c0_g1	178.079	NA	NA	NA	NA	NA	NA	NA	NA	NA
TRINITY_DN3258_c3_g1	177.88	NA	NA	NA	NA	NA	NA	NA	NA	NA
TRINITY_DN20241_c7_g1	177.667	NA	NA	NA	NA	NA	NA	NA	NA	NA
TRINITY_DN351_c7_g2	177.665	NA	NA	NA	NA	NA	NA	NA	NA	NA
TRINITY_DN5872_c1_g4	177.656	NA	NA	NA	NA	NA	NA	NA	NA	NA
TRINITY_DN9109_c0_g1	177.628	NA	NA	NA	NA	NA	NA	NA	NA	NA
TRINITY_DN8822_c1_g1	177.569	NA	NA	NA	NA	NA	NA	NA	NA	NA
TRINITY_DN14633_c0_g1	177.314	NA	NA	NA	NA	NA	NA	NA	NA	NA
TRINITY_DN6792_c0_g1	177.314	NA	NA	NA	NA	NA	NA	NA	NA	NA
TRINITY_DN52117_c0_g1	176.98	NA	NA	NA	NA	NA	NA	NA	NA	NA
TRINITY_DN16397_c0_g1	176.917	NA	NA	NA	NA	NA	NA	NA	NA	NA
TRINITY_DN7466_c0_g1	176.88	NA	NA	NA	NA	NA	NA	NA	NA	NA
TRINITY_DN13572_c0_g1	176.499	NA	NA	NA	NA	NA	NA	NA	NA	NA
TRINITY_DN13217_c2_g1	176.49	NA	NA	NA	NA	NA	NA	NA	NA	NA
TRINITY_DN4719_c5_g1	176.49	NA	NA	NA	NA	NA	NA	NA	NA	NA
TRINITY_DN68932_c0_g1	176.49	NA	NA	NA	NA	NA	NA	NA	NA	NA
TRINITY_DN5211_c0_g1	176.45	NA	NA	NA	NA	NA	NA	NA	NA	NA
TRINITY_DN13309_c0_g1	176.434	NA	NA	NA	NA	NA	NA	NA	NA	NA
TRINITY_DN9945_c0_g1	176.428	NA	NA	NA	NA	NA	NA	NA	NA	NA
TRINITY_DN16894_c2_g1	176.15	NA	NA	NA	NA	NA	NA	NA	NA	NA
TRINITY_DN15942_c0_g1	176.11	NA	NA	NA	NA	NA	NA	NA	NA	NA
TRINITY_DN70029_c0_g1	175.999	NA	NA	NA	NA	NA	NA	NA	NA	NA
TRINITY_DN2777_c2_g2	175.976	NA	NA	NA	NA	NA	NA	NA	NA	NA
TRINITY_DN25282_c0_g1	175.938	NA	NA	NA	NA	NA	NA	NA	NA	NA
TRINITY_DN4300_c2_g2	175.906	NA	NA	NA	NA	NA	NA	NA	NA	NA
TRINITY_DN11927_c3_g1	175.885	NA	NA	NA	NA	NA	NA	NA	NA	NA
TRINITY_DN58344_c0_g1	175.598	NA	NA	NA	NA	NA	NA	NA	NA	NA
TRINITY_DN40149_c0_g1	175.591	NA	NA	NA	NA	NA	NA	NA	NA	NA
TRINITY_DN6936_c0_g1	175.462	NA	NA	NA	NA	NA	NA	NA	NA	NA
TRINITY_DN287_c3_g1	175.325	NA	NA	NA	NA	NA	NA	NA	NA	NA
TRINITY_DN26863_c0_g2	174.873	NA	NA	NA	NA	NA	NA	NA	NA	NA
TRINITY_DN10454_c0_g2	174.771	NA	NA	NA	NA	NA	NA	NA	NA	NA
TRINITY_DN59162_c0_g1	174.627	NA	NA	NA	NA	NA	NA	NA	NA	NA
TRINITY_DN52196_c0_g1	174.55	NA	NA	NA	NA	NA	NA	NA	NA	NA
TRINITY_DN67837_c0_g1	174.448	NA	NA	NA	NA	NA	NA	NA	NA	NA
TRINITY_DN18314_c0_g1	174.389	NA	NA	NA	NA	NA	NA	NA	NA	NA
TRINITY_DN5801_c0_g3	174.059	NA	NA	NA	NA	NA	NA	NA	NA	NA
TRINITY_DN1268_c1_g2	173.975	NA	NA	NA	NA	NA	NA	NA	NA	NA
TRINITY_DN19615_c1_g1	173.831	NA	NA	NA	NA	NA	NA	NA	NA	NA
TRINITY_DN15533_c0_g1	173.726	NA	NA	NA	NA	NA	NA	NA	NA	NA
TRINITY_DN23356_c0_g2	173.586	NA	NA	NA	NA	NA	NA	NA	NA	NA
TRINITY_DN18586_c2_g2	173.403	NA	NA	NA	NA	NA	NA	NA	NA	NA
TRINITY_DN1156_c1_g2	173.342	NA	NA	NA	NA	NA	NA	NA	NA	NA
TRINITY_DN11306_c3_g1	173.276	NA	NA	NA	NA	NA	NA	NA	NA	NA
TRINITY_DN13832_c1_g1	173.25	NA	NA	NA	NA	NA	NA	NA	NA	NA
TRINITY_DN51935_c0_g1	173.197	NA	NA	NA	NA	NA	NA	NA	NA	NA
TRINITY_DN54883_c0_g1	173.197	NA	NA	NA	NA	NA	NA	NA	NA	NA
TRINITY_DN9562_c0_g2	173.192	NA	NA	NA	NA	NA	NA	NA	NA	NA
TRINITY_DN737_c1_g2	173.172	NA	NA	NA	NA	NA	NA	NA	NA	NA
TRINITY_DN16000_c0_g1	173.149	NA	NA	NA	NA	NA	NA	NA	NA	NA
TRINITY_DN9258_c0_g1	173.043	NA	NA	NA	NA	NA	NA	NA	NA	NA
TRINITY_DN10899_c0_g1	172.983	NA	NA	NA	NA	NA	NA	NA	NA	NA
TRINITY_DN45819_c0_g1	172.968	NA	NA	NA	NA	NA	NA	NA	NA	NA
TRINITY_DN22339_c5_g1	172.794	NA	NA	NA	NA	NA	NA	NA	NA	NA
TRINITY_DN11528_c2_g3	172.755	NA	NA	NA	NA	NA	NA	NA	NA	NA
TRINITY_DN17237_c2_g1	172.752	NA	NA	NA	NA	NA	NA	NA	NA	NA
TRINITY_DN56015_c0_g1	172.745	NA	NA	NA	NA	NA	NA	NA	NA	NA
TRINITY_DN12755_c0_g1	172.699	NA	NA	NA	NA	NA	NA	NA	NA	NA
TRINITY_DN2927_c1_g3	172.687	NA	NA	NA	NA	NA	NA	NA	NA	NA
TRINITY_DN2532_c0_g2	172.598	NA	NA	NA	NA	NA	NA	NA	NA	NA
TRINITY_DN24400_c0_g1	172.394	NA	NA	NA	NA	NA	NA	NA	NA	NA
TRINITY_DN1209_c5_g2	172.31	NA	NA	NA	NA	NA	NA	NA	NA	NA
TRINITY_DN53699_c0_g1	172.293	NA	NA	NA	NA	NA	NA	NA	NA	NA
TRINITY_DN44321_c2_g1	172.251	NA	NA	NA	NA	NA	NA	NA	NA	NA
TRINITY_DN27219_c0_g2	172.137	NA	NA	NA	NA	NA	NA	NA	NA	NA
TRINITY_DN57477_c0_g1	172.059	NA	NA	NA	NA	NA	NA	NA	NA	NA
TRINITY_DN55854_c0_g1	172.011	NA	NA	NA	NA	NA	NA	NA	NA	NA
TRINITY_DN6708_c0_g1	171.861	NA	NA	NA	NA	NA	NA	NA	NA	NA
TRINITY_DN5084_c0_g1	171.594	NA	NA	NA	NA	NA	NA	NA	NA	NA
TRINITY_DN54303_c0_g1	171.504	NA	NA	NA	NA	NA	NA	NA	NA	NA
TRINITY_DN9835_c2_g1	171.452	NA	NA	NA	NA	NA	NA	NA	NA	NA
TRINITY_DN13604_c2_g1	171.215	NA	NA	NA	NA	NA	NA	NA	NA	NA
TRINITY_DN17486_c0_g1	171.15	NA	NA	NA	NA	NA	NA	NA	NA	NA
TRINITY_DN17230_c0_g1	171.088	NA	NA	NA	NA	NA	NA	NA	NA	NA
TRINITY_DN7986_c7_g1	171.085	NA	NA	NA	NA	NA	NA	NA	NA	NA
TRINITY_DN13673_c0_g1	170.972	NA	NA	NA	NA	NA	NA	NA	NA	NA
TRINITY_DN52738_c0_g1	170.917	NA	NA	NA	NA	NA	NA	NA	NA	NA
TRINITY_DN12708_c2_g1	170.646	NA	NA	NA	NA	NA	NA	NA	NA	NA
TRINITY_DN45594_c0_g1	170.563	NA	NA	NA	NA	NA	NA	NA	NA	NA
TRINITY_DN4967_c0_g2	170.436	NA	NA	NA	NA	NA	NA	NA	NA	NA
TRINITY_DN15898_c5_g1	170.421	NA	NA	NA	NA	NA	NA	NA	NA	NA
TRINITY_DN847_c5_g1	170.285	NA	NA	NA	NA	NA	NA	NA	NA	NA
TRINITY_DN27866_c0_g1	169.998	NA	NA	NA	NA	NA	NA	NA	NA	NA
TRINITY_DN48042_c0_g1	169.854	NA	NA	NA	NA	NA	NA	NA	NA	NA
TRINITY_DN19346_c0_g1	169.611	NA	NA	NA	NA	NA	NA	NA	NA	NA
TRINITY_DN20811_c0_g1	169.364	NA	NA	NA	NA	NA	NA	NA	NA	NA
TRINITY_DN12448_c1_g3	169.312	NA	NA	NA	NA	NA	NA	NA	NA	NA
TRINITY_DN12883_c7_g1	169.256	NA	NA	NA	NA	NA	NA	NA	NA	NA
TRINITY_DN19252_c0_g1	168.96	NA	NA	NA	NA	NA	NA	NA	NA	NA
TRINITY_DN23785_c0_g1	168.96	NA	NA	NA	NA	NA	NA	NA	NA	NA
TRINITY_DN68264_c0_g1	168.948	NA	NA	NA	NA	NA	NA	NA	NA	NA
TRINITY_DN2213_c5_g3	168.923	NA	NA	NA	NA	NA	NA	NA	NA	NA
TRINITY_DN13737_c1_g3	168.808	NA	NA	NA	NA	NA	NA	NA	NA	NA
TRINITY_DN27263_c0_g3	168.788	NA	NA	NA	NA	NA	NA	NA	NA	NA
TRINITY_DN7337_c0_g1	168.603	NA	NA	NA	NA	NA	NA	NA	NA	NA
TRINITY_DN39037_c1_g1	168.546	NA	NA	NA	NA	NA	NA	NA	NA	NA
TRINITY_DN14052_c1_g1	168.513	NA	NA	NA	NA	NA	NA	NA	NA	NA
TRINITY_DN8226_c0_g1	168.408	NA	NA	NA	NA	NA	NA	NA	NA	NA
TRINITY_DN54356_c0_g1	168.29	NA	NA	NA	NA	NA	NA	NA	NA	NA
TRINITY_DN68519_c0_g1	168.191	NA	NA	NA	NA	NA	NA	NA	NA	NA
TRINITY_DN55264_c0_g1	168.163	NA	NA	NA	NA	NA	NA	NA	NA	NA
TRINITY_DN12914_c0_g1	168.019	NA	NA	NA	NA	NA	NA	NA	NA	NA
TRINITY_DN6157_c0_g1	167.966	NA	NA	NA	NA	NA	NA	NA	NA	NA
TRINITY_DN19409_c2_g1	167.916	NA	NA	NA	NA	NA	NA	NA	NA	NA
TRINITY_DN12435_c0_g1	167.854	NA	NA	NA	NA	NA	NA	NA	NA	NA
TRINITY_DN23392_c0_g1	167.831	NA	NA	NA	NA	NA	NA	NA	NA	NA
TRINITY_DN2965_c0_g3	167.814	NA	NA	NA	NA	NA	NA	NA	NA	NA
TRINITY_DN15561_c0_g1	167.788	NA	NA	NA	NA	NA	NA	NA	NA	NA
TRINITY_DN34320_c0_g3	167.572	NA	NA	NA	NA	NA	NA	NA	NA	NA
TRINITY_DN68494_c0_g1	167.495	NA	NA	NA	NA	NA	NA	NA	NA	NA
TRINITY_DN6537_c0_g1	167.298	NA	NA	NA	NA	NA	NA	NA	NA	NA
TRINITY_DN45438_c0_g2	167.227	NA	NA	NA	NA	NA	NA	NA	NA	NA
TRINITY_DN11731_c2_g1	167.143	NA	NA	NA	NA	NA	NA	NA	NA	NA
TRINITY_DN70309_c0_g1	167.098	NA	NA	NA	NA	NA	NA	NA	NA	NA
TRINITY_DN59502_c0_g1	166.968	NA	NA	NA	NA	NA	NA	NA	NA	NA
TRINITY_DN17452_c0_g1	166.686	NA	NA	NA	NA	NA	NA	NA	NA	NA
TRINITY_DN22957_c0_g1	166.516	NA	NA	NA	NA	NA	NA	NA	NA	NA
TRINITY_DN21141_c2_g2	166.434	NA	NA	NA	NA	NA	NA	NA	NA	NA
TRINITY_DN59979_c0_g1	166.26	NA	NA	NA	NA	NA	NA	NA	NA	NA
TRINITY_DN63424_c0_g1	166.116	NA	NA	NA	NA	NA	NA	NA	NA	NA
TRINITY_DN20104_c0_g1	166.103	NA	NA	NA	NA	NA	NA	NA	NA	NA
TRINITY_DN8684_c0_g1	166.026	NA	NA	NA	NA	NA	NA	NA	NA	NA
TRINITY_DN20274_c0_g2	166.025	NA	NA	NA	NA	NA	NA	NA	NA	NA
TRINITY_DN60004_c0_g1	165.969	NA	NA	NA	NA	NA	NA	NA	NA	NA
TRINITY_DN3866_c3_g2	165.892	NA	NA	NA	NA	NA	NA	NA	NA	NA
TRINITY_DN29353_c0_g1	165.693	NA	NA	NA	NA	NA	NA	NA	NA	NA
TRINITY_DN11612_c1_g2	165.52	NA	NA	NA	NA	NA	NA	NA	NA	NA
TRINITY_DN53695_c0_g1	165.496	NA	NA	NA	NA	NA	NA	NA	NA	NA
TRINITY_DN9431_c0_g1	165.349	NA	NA	NA	NA	NA	NA	NA	NA	NA
TRINITY_DN58223_c0_g1	165.335	NA	NA	NA	NA	NA	NA	NA	NA	NA
TRINITY_DN65206_c0_g1	165.273	NA	NA	NA	NA	NA	NA	NA	NA	NA
TRINITY_DN45681_c0_g1	165.214	NA	NA	NA	NA	NA	NA	NA	NA	NA
TRINITY_DN6707_c1_g1	165.18	NA	NA	NA	NA	NA	NA	NA	NA	NA
TRINITY_DN73748_c0_g1	165.137	NA	NA	NA	NA	NA	NA	NA	NA	NA
TRINITY_DN758_c8_g1	164.936	NA	NA	NA	NA	NA	NA	NA	NA	NA
TRINITY_DN8493_c0_g1	164.926	NA	NA	NA	NA	NA	NA	NA	NA	NA
TRINITY_DN17934_c0_g1	164.665	NA	NA	NA	NA	NA	NA	NA	NA	NA
TRINITY_DN6487_c1_g2	164.497	NA	NA	NA	NA	NA	NA	NA	NA	NA
TRINITY_DN3229_c1_g1	164.423	NA	NA	NA	NA	NA	NA	NA	NA	NA
TRINITY_DN18480_c1_g1	164.353	NA	NA	NA	NA	NA	NA	NA	NA	NA
TRINITY_DN18864_c1_g1	164.301	NA	NA	NA	NA	NA	NA	NA	NA	NA
TRINITY_DN10146_c0_g3	164.162	NA	NA	NA	NA	NA	NA	NA	NA	NA
TRINITY_DN3585_c2_g1	164.003	NA	NA	NA	NA	NA	NA	NA	NA	NA
TRINITY_DN69849_c0_g1	163.72	NA	NA	NA	NA	NA	NA	NA	NA	NA
TRINITY_DN8391_c3_g2	163.7	NA	NA	NA	NA	NA	NA	NA	NA	NA
TRINITY_DN11637_c0_g2	163.692	NA	NA	NA	NA	NA	NA	NA	NA	NA
TRINITY_DN62807_c0_g1	163.503	NA	NA	NA	NA	NA	NA	NA	NA	NA
TRINITY_DN19568_c6_g1	163.431	NA	NA	NA	NA	NA	NA	NA	NA	NA
TRINITY_DN73208_c0_g1	163.42	NA	NA	NA	NA	NA	NA	NA	NA	NA
TRINITY_DN13570_c1_g2	163.4	NA	NA	NA	NA	NA	NA	NA	NA	NA
TRINITY_DN71770_c0_g1	163.382	NA	NA	NA	NA	NA	NA	NA	NA	NA
TRINITY_DN67354_c0_g1	163.373	NA	NA	NA	NA	NA	NA	NA	NA	NA
TRINITY_DN4758_c0_g1	163.345	NA	NA	NA	NA	NA	NA	NA	NA	NA
TRINITY_DN74339_c0_g1	163.312	NA	NA	NA	NA	NA	NA	NA	NA	NA
TRINITY_DN4297_c1_g1	163.111	NA	NA	NA	NA	NA	NA	NA	NA	NA
TRINITY_DN57572_c0_g1	163.094	NA	NA	NA	NA	NA	NA	NA	NA	NA
TRINITY_DN5982_c2_g1	162.786	NA	NA	NA	NA	NA	NA	NA	NA	NA
TRINITY_DN54007_c0_g1	162.743	NA	NA	NA	NA	NA	NA	NA	NA	NA
TRINITY_DN6276_c1_g1	162.711	NA	NA	NA	NA	NA	NA	NA	NA	NA
TRINITY_DN8612_c0_g1	162.677	NA	NA	NA	NA	NA	NA	NA	NA	NA
TRINITY_DN34850_c1_g1	162.489	NA	NA	NA	NA	NA	NA	NA	NA	NA
TRINITY_DN26935_c0_g1	162.352	NA	NA	NA	NA	NA	NA	NA	NA	NA
TRINITY_DN3280_c0_g5	162.329	NA	NA	NA	NA	NA	NA	NA	NA	NA
TRINITY_DN19649_c0_g1	162.315	NA	NA	NA	NA	NA	NA	NA	NA	NA
TRINITY_DN1426_c0_g1	162.22	NA	NA	NA	NA	NA	NA	NA	NA	NA
TRINITY_DN57135_c0_g1	162.134	NA	NA	NA	NA	NA	NA	NA	NA	NA
TRINITY_DN730_c9_g1	162.085	NA	NA	NA	NA	NA	NA	NA	NA	NA
TRINITY_DN10522_c0_g1	162.02	NA	NA	NA	NA	NA	NA	NA	NA	NA
TRINITY_DN59295_c0_g1	161.961	NA	NA	NA	NA	NA	NA	NA	NA	NA
TRINITY_DN564_c6_g1	161.919	NA	NA	NA	NA	NA	NA	NA	NA	NA
TRINITY_DN6086_c2_g1	161.841	NA	NA	NA	NA	NA	NA	NA	NA	NA
TRINITY_DN16583_c0_g1	161.728	TRINITY_DN16583_c0_g1_i1.p1	303-1[-]	.	.	.	.	.	.	.
TRINITY_DN452_c0_g3	161.631	NA	NA	NA	NA	NA	NA	NA	NA	NA
TRINITY_DN2464_c0_g2	161.597	NA	NA	NA	NA	NA	NA	NA	NA	NA
TRINITY_DN53289_c0_g1	161.464	NA	NA	NA	NA	NA	NA	NA	NA	NA
TRINITY_DN3298_c2_g1	161.444	NA	NA	NA	NA	NA	NA	NA	NA	NA
TRINITY_DN7669_c1_g1	161.398	NA	NA	NA	NA	NA	NA	NA	NA	NA
TRINITY_DN31094_c0_g1	161.38	NA	NA	NA	NA	NA	NA	NA	NA	NA
TRINITY_DN10685_c0_g1	161.359	NA	NA	NA	NA	NA	NA	NA	NA	NA
TRINITY_DN46823_c0_g1	161.315	NA	NA	NA	NA	NA	NA	NA	NA	NA
TRINITY_DN29770_c1_g4	161.146	NA	NA	NA	NA	NA	NA	NA	NA	NA
TRINITY_DN8726_c1_g1	161.115	NA	NA	NA	NA	NA	NA	NA	NA	NA
TRINITY_DN15734_c1_g1	160.912	NA	NA	NA	NA	NA	NA	NA	NA	NA
TRINITY_DN5570_c4_g2	160.68	NA	NA	NA	NA	NA	NA	NA	NA	NA
TRINITY_DN10065_c1_g1	160.562	NA	NA	NA	NA	NA	NA	NA	NA	NA
TRINITY_DN21600_c0_g1	160.526	NA	NA	NA	NA	NA	NA	NA	NA	NA
TRINITY_DN23424_c0_g1	160.296	NA	NA	NA	NA	NA	NA	NA	NA	NA
TRINITY_DN31077_c0_g1	160.052	NA	NA	NA	NA	NA	NA	NA	NA	NA
TRINITY_DN30931_c2_g1	159.975	NA	NA	NA	NA	NA	NA	NA	NA	NA
TRINITY_DN56149_c0_g1	159.86	NA	NA	NA	NA	NA	NA	NA	NA	NA
TRINITY_DN12544_c0_g1	159.815	NA	NA	NA	NA	NA	NA	NA	NA	NA
TRINITY_DN4206_c1_g1	159.809	NA	NA	NA	NA	NA	NA	NA	NA	NA
TRINITY_DN24193_c1_g1	159.794	NA	NA	NA	NA	NA	NA	NA	NA	NA
TRINITY_DN13059_c1_g1	159.595	NA	NA	NA	NA	NA	NA	NA	NA	NA
TRINITY_DN13641_c0_g1	159.485	NA	NA	NA	NA	NA	NA	NA	NA	NA
TRINITY_DN34211_c0_g1	159.459	NA	NA	NA	NA	NA	NA	NA	NA	NA
TRINITY_DN19638_c0_g1	159.403	NA	NA	NA	NA	NA	NA	NA	NA	NA
TRINITY_DN2397_c1_g2	159.301	NA	NA	NA	NA	NA	NA	NA	NA	NA
TRINITY_DN1957_c1_g2	158.953	NA	NA	NA	NA	NA	NA	NA	NA	NA
TRINITY_DN3680_c0_g2	158.904	NA	NA	NA	NA	NA	NA	NA	NA	NA
TRINITY_DN1888_c3_g1	158.664	NA	NA	NA	NA	NA	NA	NA	NA	NA
TRINITY_DN3541_c1_g1	158.629	NA	NA	NA	NA	NA	NA	NA	NA	NA
TRINITY_DN3217_c0_g3	158.417	NA	NA	NA	NA	NA	NA	NA	NA	NA
TRINITY_DN1440_c3_g2	158.131	NA	NA	NA	NA	NA	NA	NA	NA	NA
TRINITY_DN21267_c0_g1	158.052	NA	NA	NA	NA	NA	NA	NA	NA	NA
TRINITY_DN20176_c0_g1	158.025	NA	NA	NA	NA	NA	NA	NA	NA	NA
TRINITY_DN18319_c2_g4	157.783	NA	NA	NA	NA	NA	NA	NA	NA	NA
TRINITY_DN27140_c0_g1	157.72	NA	NA	NA	NA	NA	NA	NA	NA	NA
TRINITY_DN7317_c0_g1	157.494	NA	NA	NA	NA	NA	NA	NA	NA	NA
TRINITY_DN1795_c2_g2	157.472	NA	NA	NA	NA	NA	NA	NA	NA	NA
TRINITY_DN14142_c0_g1	157.459	NA	NA	NA	NA	NA	NA	NA	NA	NA
TRINITY_DN72049_c0_g1	157.41	NA	NA	NA	NA	NA	NA	NA	NA	NA
TRINITY_DN23330_c0_g1	157.282	NA	NA	NA	NA	NA	NA	NA	NA	NA
TRINITY_DN14787_c0_g1	157.181	NA	NA	NA	NA	NA	NA	NA	NA	NA
TRINITY_DN8054_c2_g1	157.103	NA	NA	NA	NA	NA	NA	NA	NA	NA
TRINITY_DN10555_c3_g1	157.003	NA	NA	NA	NA	NA	NA	NA	NA	NA
TRINITY_DN5929_c7_g1	156.923	NA	NA	NA	NA	NA	NA	NA	NA	NA
TRINITY_DN7712_c0_g2	156.727	NA	NA	NA	NA	NA	NA	NA	NA	NA
TRINITY_DN9069_c0_g1	156.643	NA	NA	NA	NA	NA	NA	NA	NA	NA
TRINITY_DN6783_c0_g1	156.475	NA	NA	NA	NA	NA	NA	NA	NA	NA
TRINITY_DN14989_c2_g1	156.459	NA	NA	NA	NA	NA	NA	NA	NA	NA
TRINITY_DN12594_c2_g1	156.25	NA	NA	NA	NA	NA	NA	NA	NA	NA
TRINITY_DN70645_c0_g1	156.244	NA	NA	NA	NA	NA	NA	NA	NA	NA
TRINITY_DN7361_c0_g3	156.224	NA	NA	NA	NA	NA	NA	NA	NA	NA
TRINITY_DN33898_c0_g1	156.106	NA	NA	NA	NA	NA	NA	NA	NA	NA
TRINITY_DN8100_c0_g1	156.058	NA	NA	NA	NA	NA	NA	NA	NA	NA
TRINITY_DN23407_c0_g1	155.919	NA	NA	NA	NA	NA	NA	NA	NA	NA
TRINITY_DN4373_c0_g2	155.896	NA	NA	NA	NA	NA	NA	NA	NA	NA
TRINITY_DN67400_c0_g1	155.632	NA	NA	NA	NA	NA	NA	NA	NA	NA
TRINITY_DN66933_c0_g1	155.6	NA	NA	NA	NA	NA	NA	NA	NA	NA
TRINITY_DN62325_c0_g1	155.551	NA	NA	NA	NA	NA	NA	NA	NA	NA
TRINITY_DN54489_c0_g1	155.449	NA	NA	NA	NA	NA	NA	NA	NA	NA
TRINITY_DN67030_c0_g1	155.422	NA	NA	NA	NA	NA	NA	NA	NA	NA
TRINITY_DN15734_c0_g1	155.418	NA	NA	NA	NA	NA	NA	NA	NA	NA
TRINITY_DN5038_c0_g1	155.414	NA	NA	NA	NA	NA	NA	NA	NA	NA
TRINITY_DN3262_c1_g1	155.356	NA	NA	NA	NA	NA	NA	NA	NA	NA
TRINITY_DN7758_c1_g1	155.247	NA	NA	NA	NA	NA	NA	NA	NA	NA
TRINITY_DN15976_c0_g1	155.158	NA	NA	NA	NA	NA	NA	NA	NA	NA
TRINITY_DN20704_c3_g1	155.1	NA	NA	NA	NA	NA	NA	NA	NA	NA
TRINITY_DN69544_c0_g1	154.778	NA	NA	NA	NA	NA	NA	NA	NA	NA
TRINITY_DN21641_c0_g1	154.718	NA	NA	NA	NA	NA	NA	NA	NA	NA
TRINITY_DN15895_c0_g1	154.503	NA	NA	NA	NA	NA	NA	NA	NA	NA
TRINITY_DN5921_c0_g1	154.369	NA	NA	NA	NA	NA	NA	NA	NA	NA
TRINITY_DN2927_c2_g1	154.302	NA	NA	NA	NA	NA	NA	NA	NA	NA
TRINITY_DN11074_c11_g1	154.284	NA	NA	NA	NA	NA	NA	NA	NA	NA
TRINITY_DN62111_c0_g1	154.22	NA	NA	NA	NA	NA	NA	NA	NA	NA
TRINITY_DN1240_c1_g1	154.131	NA	NA	NA	NA	NA	NA	NA	NA	NA
TRINITY_DN61591_c0_g1	153.994	NA	NA	NA	NA	NA	NA	NA	NA	NA
TRINITY_DN25135_c4_g1	153.89	NA	NA	NA	NA	NA	NA	NA	NA	NA
TRINITY_DN24443_c0_g2	153.848	NA	NA	NA	NA	NA	NA	NA	NA	NA
TRINITY_DN3311_c2_g1	153.836	NA	NA	NA	NA	NA	NA	NA	NA	NA
TRINITY_DN5850_c0_g1	153.831	NA	NA	NA	NA	NA	NA	NA	NA	NA
TRINITY_DN5368_c1_g1	153.763	NA	NA	NA	NA	NA	NA	NA	NA	NA
TRINITY_DN10251_c1_g1	153.708	NA	NA	NA	NA	NA	NA	NA	NA	NA
TRINITY_DN20243_c0_g1	153.683	NA	NA	NA	NA	NA	NA	NA	NA	NA
TRINITY_DN12703_c0_g1	153.645	NA	NA	NA	NA	NA	NA	NA	NA	NA
TRINITY_DN4219_c0_g2	153.507	NA	NA	NA	NA	NA	NA	NA	NA	NA
TRINITY_DN21639_c1_g1	153.442	NA	NA	NA	NA	NA	NA	NA	NA	NA
TRINITY_DN35351_c0_g2	153.434	NA	NA	NA	NA	NA	NA	NA	NA	NA
TRINITY_DN18766_c1_g1	153.411	NA	NA	NA	NA	NA	NA	NA	NA	NA
TRINITY_DN10927_c5_g1	153.254	NA	NA	NA	NA	NA	NA	NA	NA	NA
TRINITY_DN15814_c0_g1	153.25	NA	NA	NA	NA	NA	NA	NA	NA	NA
TRINITY_DN9435_c1_g1	153.179	NA	NA	NA	NA	NA	NA	NA	NA	NA
TRINITY_DN73390_c0_g1	152.934	NA	NA	NA	NA	NA	NA	NA	NA	NA
TRINITY_DN21145_c6_g1	152.796	NA	NA	NA	NA	NA	NA	NA	NA	NA
TRINITY_DN32208_c0_g1	152.794	NA	NA	NA	NA	NA	NA	NA	NA	NA
TRINITY_DN24764_c0_g1	152.681	NA	NA	NA	NA	NA	NA	NA	NA	NA
TRINITY_DN68376_c0_g1	152.636	NA	NA	NA	NA	NA	NA	NA	NA	NA
TRINITY_DN5564_c1_g1	152.621	NA	NA	NA	NA	NA	NA	NA	NA	NA
TRINITY_DN5291_c1_g1	152.53	NA	NA	NA	NA	NA	NA	NA	NA	NA
TRINITY_DN5291_c3_g2	152.471	NA	NA	NA	NA	NA	NA	NA	NA	NA
TRINITY_DN45807_c0_g1	152.449	NA	NA	NA	NA	NA	NA	NA	NA	NA
TRINITY_DN11202_c5_g1	152.432	NA	NA	NA	NA	NA	NA	NA	NA	NA
TRINITY_DN15331_c3_g1	152.376	NA	NA	NA	NA	NA	NA	NA	NA	NA
TRINITY_DN5532_c3_g1	152.295	NA	NA	NA	NA	NA	NA	NA	NA	NA
TRINITY_DN4780_c0_g1	152.257	NA	NA	NA	NA	NA	NA	NA	NA	NA
TRINITY_DN15796_c0_g1	152.205	NA	NA	NA	NA	NA	NA	NA	NA	NA
TRINITY_DN7995_c0_g1	152.169	NA	NA	NA	NA	NA	NA	NA	NA	NA
TRINITY_DN16079_c1_g1	152.162	NA	NA	NA	NA	NA	NA	NA	NA	NA
TRINITY_DN8560_c0_g2	152.158	NA	NA	NA	NA	NA	NA	NA	NA	NA
TRINITY_DN10839_c1_g4	151.827	NA	NA	NA	NA	NA	NA	NA	NA	NA
TRINITY_DN52556_c0_g1	151.799	NA	NA	NA	NA	NA	NA	NA	NA	NA
TRINITY_DN2962_c0_g1	151.689	NA	NA	NA	NA	NA	NA	NA	NA	NA
TRINITY_DN6102_c4_g1	151.586	NA	NA	NA	NA	NA	NA	NA	NA	NA
TRINITY_DN14382_c0_g1	151.582	NA	NA	NA	NA	NA	NA	NA	NA	NA
TRINITY_DN19344_c0_g1	151.582	NA	NA	NA	NA	NA	NA	NA	NA	NA
TRINITY_DN4709_c1_g1	151.567	NA	NA	NA	NA	NA	NA	NA	NA	NA
TRINITY_DN8935_c0_g6	151.512	NA	NA	NA	NA	NA	NA	NA	NA	NA
TRINITY_DN1360_c12_g1	151.424	NA	NA	NA	NA	NA	NA	NA	NA	NA
TRINITY_DN10881_c0_g1	151.422	NA	NA	NA	NA	NA	NA	NA	NA	NA
TRINITY_DN14170_c0_g1	151.366	NA	NA	NA	NA	NA	NA	NA	NA	NA
TRINITY_DN74643_c0_g1	151.123	NA	NA	NA	NA	NA	NA	NA	NA	NA
TRINITY_DN6813_c0_g3	151.045	NA	NA	NA	NA	NA	NA	NA	NA	NA
TRINITY_DN31574_c6_g1	150.993	NA	NA	NA	NA	NA	NA	NA	NA	NA
TRINITY_DN10622_c2_g1	150.586	NA	NA	NA	NA	NA	NA	NA	NA	NA
TRINITY_DN51874_c0_g1	150.527	NA	NA	NA	NA	NA	NA	NA	NA	NA
TRINITY_DN57686_c0_g1	150.511	NA	NA	NA	NA	NA	NA	NA	NA	NA
TRINITY_DN1343_c1_g1	150.434	NA	NA	NA	NA	NA	NA	NA	NA	NA
TRINITY_DN1661_c7_g1	150.349	NA	NA	NA	NA	NA	NA	NA	NA	NA
TRINITY_DN338_c4_g1	150.303	NA	NA	NA	NA	NA	NA	NA	NA	NA
TRINITY_DN60346_c0_g1	150.159	NA	NA	NA	NA	NA	NA	NA	NA	NA
TRINITY_DN1189_c0_g1	150.095	NA	NA	NA	NA	NA	NA	NA	NA	NA
TRINITY_DN1287_c4_g1	150.093	NA	NA	NA	NA	NA	NA	NA	NA	NA
TRINITY_DN26676_c0_g1	149.641	NA	NA	NA	NA	NA	NA	NA	NA	NA
TRINITY_DN4670_c2_g1	149.537	NA	NA	NA	NA	NA	NA	NA	NA	NA
TRINITY_DN317_c8_g1	149.396	NA	NA	NA	NA	NA	NA	NA	NA	NA
TRINITY_DN3665_c0_g5	149.339	NA	NA	NA	NA	NA	NA	NA	NA	NA
TRINITY_DN59311_c0_g1	149.264	NA	NA	NA	NA	NA	NA	NA	NA	NA
TRINITY_DN40564_c0_g1	149.061	NA	NA	NA	NA	NA	NA	NA	NA	NA
TRINITY_DN56647_c0_g1	149.061	NA	NA	NA	NA	NA	NA	NA	NA	NA
TRINITY_DN5814_c0_g1	149.046	NA	NA	NA	NA	NA	NA	NA	NA	NA
TRINITY_DN1658_c3_g1	149.046	NA	NA	NA	NA	NA	NA	NA	NA	NA
TRINITY_DN29759_c0_g1	149.046	NA	NA	NA	NA	NA	NA	NA	NA	NA
TRINITY_DN22067_c0_g2	148.935	NA	NA	NA	NA	NA	NA	NA	NA	NA
TRINITY_DN71475_c0_g1	148.923	NA	NA	NA	NA	NA	NA	NA	NA	NA
TRINITY_DN13558_c2_g2	148.787	NA	NA	NA	NA	NA	NA	NA	NA	NA
TRINITY_DN14084_c1_g1	148.692	NA	NA	NA	NA	NA	NA	NA	NA	NA
TRINITY_DN23240_c0_g1	148.603	NA	NA	NA	NA	NA	NA	NA	NA	NA
TRINITY_DN17377_c0_g2	148.541	NA	NA	NA	NA	NA	NA	NA	NA	NA
TRINITY_DN69641_c0_g1	148.485	NA	NA	NA	NA	NA	NA	NA	NA	NA
TRINITY_DN49615_c0_g1	148.471	NA	NA	NA	NA	NA	NA	NA	NA	NA
TRINITY_DN10482_c1_g6	148.45	NA	NA	NA	NA	NA	NA	NA	NA	NA
TRINITY_DN32690_c1_g1	148.43	NA	NA	NA	NA	NA	NA	NA	NA	NA
TRINITY_DN981_c4_g1	148.384	NA	NA	NA	NA	NA	NA	NA	NA	NA
TRINITY_DN10888_c0_g1	148.29	NA	NA	NA	NA	NA	NA	NA	NA	NA
TRINITY_DN2895_c1_g1	148.282	NA	NA	NA	NA	NA	NA	NA	NA	NA
TRINITY_DN14017_c0_g1	148.223	NA	NA	NA	NA	NA	NA	NA	NA	NA
TRINITY_DN29322_c2_g1	148.212	NA	NA	NA	NA	NA	NA	NA	NA	NA
TRINITY_DN18510_c0_g4	148.201	NA	NA	NA	NA	NA	NA	NA	NA	NA
TRINITY_DN6984_c1_g1	148.159	NA	NA	NA	NA	NA	NA	NA	NA	NA
TRINITY_DN23_c0_g1	148.138	NA	NA	NA	NA	NA	NA	NA	NA	NA
TRINITY_DN47159_c0_g2	148.138	NA	NA	NA	NA	NA	NA	NA	NA	NA
TRINITY_DN4888_c0_g2	148.101	NA	NA	NA	NA	NA	NA	NA	NA	NA
TRINITY_DN33776_c0_g1	147.998	NA	NA	NA	NA	NA	NA	NA	NA	NA
TRINITY_DN7452_c1_g5	147.987	NA	NA	NA	NA	NA	NA	NA	NA	NA
TRINITY_DN4261_c1_g1	147.909	NA	NA	NA	NA	NA	NA	NA	NA	NA
TRINITY_DN3572_c4_g1	147.812	NA	NA	NA	NA	NA	NA	NA	NA	NA
TRINITY_DN70909_c0_g1	147.8	NA	NA	NA	NA	NA	NA	NA	NA	NA
TRINITY_DN4060_c0_g3	147.738	NA	NA	NA	NA	NA	NA	NA	NA	NA
TRINITY_DN4348_c0_g1	147.712	NA	NA	NA	NA	NA	NA	NA	NA	NA
TRINITY_DN1059_c0_g3	147.555	NA	NA	NA	NA	NA	NA	NA	NA	NA
TRINITY_DN22929_c1_g2	147.552	NA	NA	NA	NA	NA	NA	NA	NA	NA
TRINITY_DN24415_c3_g1	147.5	NA	NA	NA	NA	NA	NA	NA	NA	NA
TRINITY_DN63081_c0_g1	147.398	NA	NA	NA	NA	NA	NA	NA	NA	NA
TRINITY_DN12834_c1_g1	147.316	NA	NA	NA	NA	NA	NA	NA	NA	NA
TRINITY_DN68756_c0_g1	147.285	NA	NA	NA	NA	NA	NA	NA	NA	NA
TRINITY_DN72474_c0_g1	147.266	NA	NA	NA	NA	NA	NA	NA	NA	NA
TRINITY_DN20920_c2_g1	147.253	NA	NA	NA	NA	NA	NA	NA	NA	NA
TRINITY_DN74003_c0_g1	147.253	NA	NA	NA	NA	NA	NA	NA	NA	NA
TRINITY_DN19540_c0_g1	146.943	NA	NA	NA	NA	NA	NA	NA	NA	NA
TRINITY_DN34459_c0_g1	146.744	NA	NA	NA	NA	NA	NA	NA	NA	NA
TRINITY_DN56491_c0_g1	146.67	NA	NA	NA	NA	NA	NA	NA	NA	NA
TRINITY_DN53879_c0_g1	146.496	NA	NA	NA	NA	NA	NA	NA	NA	NA
TRINITY_DN16628_c1_g1	146.471	NA	NA	NA	NA	NA	NA	NA	NA	NA
TRINITY_DN49722_c0_g1	146.395	NA	NA	NA	NA	NA	NA	NA	NA	NA
TRINITY_DN12579_c0_g1	146.201	NA	NA	NA	NA	NA	NA	NA	NA	NA
TRINITY_DN32454_c0_g1	146.101	NA	NA	NA	NA	NA	NA	NA	NA	NA
TRINITY_DN23746_c1_g1	146.086	NA	NA	NA	NA	NA	NA	NA	NA	NA
TRINITY_DN49838_c0_g1	146.055	NA	NA	NA	NA	NA	NA	NA	NA	NA
TRINITY_DN11312_c3_g1	146.049	NA	NA	NA	NA	NA	NA	NA	NA	NA
TRINITY_DN14140_c0_g1	145.925	NA	NA	NA	NA	NA	NA	NA	NA	NA
TRINITY_DN12740_c1_g1	145.871	NA	NA	NA	NA	NA	NA	NA	NA	NA
TRINITY_DN6489_c0_g1	145.851	NA	NA	NA	NA	NA	NA	NA	NA	NA
TRINITY_DN59793_c0_g1	145.68	NA	NA	NA	NA	NA	NA	NA	NA	NA
TRINITY_DN23149_c3_g1	145.58	NA	NA	NA	NA	NA	NA	NA	NA	NA
TRINITY_DN66587_c0_g1	145.333	NA	NA	NA	NA	NA	NA	NA	NA	NA
TRINITY_DN39792_c0_g2	145.251	NA	NA	NA	NA	NA	NA	NA	NA	NA
TRINITY_DN19009_c0_g1	145.215	NA	NA	NA	NA	NA	NA	NA	NA	NA
TRINITY_DN32308_c0_g3	145.065	NA	NA	NA	NA	NA	NA	NA	NA	NA
TRINITY_DN15460_c0_g1	145.044	NA	NA	NA	NA	NA	NA	NA	NA	NA
TRINITY_DN19992_c0_g3	145.013	NA	NA	NA	NA	NA	NA	NA	NA	NA
TRINITY_DN26045_c0_g1	144.926	NA	NA	NA	NA	NA	NA	NA	NA	NA
TRINITY_DN801_c2_g3	144.823	NA	NA	NA	NA	NA	NA	NA	NA	NA
TRINITY_DN2270_c7_g1	144.723	NA	NA	NA	NA	NA	NA	NA	NA	NA
TRINITY_DN60159_c0_g1	144.656	NA	NA	NA	NA	NA	NA	NA	NA	NA
TRINITY_DN3406_c1_g1	144.605	NA	NA	NA	NA	NA	NA	NA	NA	NA
TRINITY_DN13646_c0_g1	144.597	NA	NA	NA	NA	NA	NA	NA	NA	NA
TRINITY_DN8592_c2_g2	144.534	NA	NA	NA	NA	NA	NA	NA	NA	NA
TRINITY_DN72756_c0_g1	144.461	NA	NA	NA	NA	NA	NA	NA	NA	NA
TRINITY_DN9438_c0_g2	144.274	NA	NA	NA	NA	NA	NA	NA	NA	NA
TRINITY_DN73839_c0_g1	144.21	NA	NA	NA	NA	NA	NA	NA	NA	NA
TRINITY_DN7427_c4_g1	144.21	NA	NA	NA	NA	NA	NA	NA	NA	NA
TRINITY_DN21_c7_g1	144.203	NA	NA	NA	NA	NA	NA	NA	NA	NA
TRINITY_DN1011_c2_g1	143.892	NA	NA	NA	NA	NA	NA	NA	NA	NA
TRINITY_DN11571_c0_g1	143.843	NA	NA	NA	NA	NA	NA	NA	NA	NA
TRINITY_DN415_c7_g1	143.743	NA	NA	NA	NA	NA	NA	NA	NA	NA
TRINITY_DN30988_c0_g1	143.738	NA	NA	NA	NA	NA	NA	NA	NA	NA
TRINITY_DN32278_c0_g1	143.712	NA	NA	NA	NA	NA	NA	NA	NA	NA
TRINITY_DN8935_c2_g1	143.659	NA	NA	NA	NA	NA	NA	NA	NA	NA
TRINITY_DN59843_c0_g1	143.642	NA	NA	NA	NA	NA	NA	NA	NA	NA
TRINITY_DN10231_c0_g1	143.609	NA	NA	NA	NA	NA	NA	NA	NA	NA
TRINITY_DN28712_c1_g2	143.563	NA	NA	NA	NA	NA	NA	NA	NA	NA
TRINITY_DN33866_c0_g1	143.478	NA	NA	NA	NA	NA	NA	NA	NA	NA
TRINITY_DN29878_c0_g1	143.332	NA	NA	NA	NA	NA	NA	NA	NA	NA
TRINITY_DN46669_c0_g3	143.316	NA	NA	NA	NA	NA	NA	NA	NA	NA
TRINITY_DN1556_c1_g2	143.278	NA	NA	NA	NA	NA	NA	NA	NA	NA
TRINITY_DN8676_c0_g1	143.276	NA	NA	NA	NA	NA	NA	NA	NA	NA
TRINITY_DN33081_c0_g2	143.243	NA	NA	NA	NA	NA	NA	NA	NA	NA
TRINITY_DN55674_c0_g1	143.174	NA	NA	NA	NA	NA	NA	NA	NA	NA
TRINITY_DN23575_c0_g3	142.949	NA	NA	NA	NA	NA	NA	NA	NA	NA
TRINITY_DN1747_c1_g2	142.913	NA	NA	NA	NA	NA	NA	NA	NA	NA
TRINITY_DN71890_c0_g1	142.806	NA	NA	NA	NA	NA	NA	NA	NA	NA
TRINITY_DN18772_c0_g3	142.799	NA	NA	NA	NA	NA	NA	NA	NA	NA
TRINITY_DN5616_c5_g2	142.799	NA	NA	NA	NA	NA	NA	NA	NA	NA
TRINITY_DN16071_c0_g1	142.593	NA	NA	NA	NA	NA	NA	NA	NA	NA
TRINITY_DN54156_c0_g1	142.481	NA	NA	NA	NA	NA	NA	NA	NA	NA
TRINITY_DN13647_c0_g1	142.317	NA	NA	NA	NA	NA	NA	NA	NA	NA
TRINITY_DN66401_c0_g1	142.294	NA	NA	NA	NA	NA	NA	NA	NA	NA
TRINITY_DN8672_c2_g2	142.135	NA	NA	NA	NA	NA	NA	NA	NA	NA
TRINITY_DN14480_c0_g1	142.084	NA	NA	NA	NA	NA	NA	NA	NA	NA
TRINITY_DN35928_c0_g1	141.934	NA	NA	NA	NA	NA	NA	NA	NA	NA
TRINITY_DN12043_c0_g1	141.882	NA	NA	NA	NA	NA	NA	NA	NA	NA
TRINITY_DN18007_c0_g1	141.871	NA	NA	NA	NA	NA	NA	NA	NA	NA
TRINITY_DN22105_c1_g1	141.659	NA	NA	NA	NA	NA	NA	NA	NA	NA
TRINITY_DN10996_c0_g1	141.59	NA	NA	NA	NA	NA	NA	NA	NA	NA
TRINITY_DN2095_c14_g1	141.517	NA	NA	NA	NA	NA	NA	NA	NA	NA
TRINITY_DN13594_c5_g1	141.504	NA	NA	NA	NA	NA	NA	NA	NA	NA
TRINITY_DN66889_c0_g1	141.385	NA	NA	NA	NA	NA	NA	NA	NA	NA
TRINITY_DN40097_c1_g1	141.282	NA	NA	NA	NA	NA	NA	NA	NA	NA
TRINITY_DN24043_c0_g1	141.248	NA	NA	NA	NA	NA	NA	NA	NA	NA
TRINITY_DN9467_c0_g1	141.086	NA	NA	NA	NA	NA	NA	NA	NA	NA
TRINITY_DN7717_c4_g1	141.058	NA	NA	NA	NA	NA	NA	NA	NA	NA
TRINITY_DN1497_c1_g1	140.912	NA	NA	NA	NA	NA	NA	NA	NA	NA
TRINITY_DN12540_c2_g1	140.867	NA	NA	NA	NA	NA	NA	NA	NA	NA
TRINITY_DN4959_c2_g5	140.861	NA	NA	NA	NA	NA	NA	NA	NA	NA
TRINITY_DN28488_c6_g1	140.784	NA	NA	NA	NA	NA	NA	NA	NA	NA
TRINITY_DN13651_c2_g2	140.777	NA	NA	NA	NA	NA	NA	NA	NA	NA
TRINITY_DN17341_c0_g1	140.761	NA	NA	NA	NA	NA	NA	NA	NA	NA
TRINITY_DN67961_c0_g1	140.718	NA	NA	NA	NA	NA	NA	NA	NA	NA
TRINITY_DN19213_c0_g1	140.577	NA	NA	NA	NA	NA	NA	NA	NA	NA
TRINITY_DN52560_c0_g1	140.565	NA	NA	NA	NA	NA	NA	NA	NA	NA
TRINITY_DN540_c2_g2	140.549	NA	NA	NA	NA	NA	NA	NA	NA	NA
TRINITY_DN40945_c0_g3	140.473	NA	NA	NA	NA	NA	NA	NA	NA	NA
TRINITY_DN55276_c0_g1	140.393	NA	NA	NA	NA	NA	NA	NA	NA	NA
TRINITY_DN5118_c0_g1	140.352	NA	NA	NA	NA	NA	NA	NA	NA	NA
TRINITY_DN8097_c0_g2	140.289	NA	NA	NA	NA	NA	NA	NA	NA	NA
TRINITY_DN14067_c0_g1	140.246	NA	NA	NA	NA	NA	NA	NA	NA	NA
TRINITY_DN4600_c0_g2	140.235	NA	NA	NA	NA	NA	NA	NA	NA	NA
TRINITY_DN14414_c0_g1	140.044	NA	NA	NA	NA	NA	NA	NA	NA	NA
TRINITY_DN15156_c0_g3	140.026	NA	NA	NA	NA	NA	NA	NA	NA	NA
TRINITY_DN67457_c0_g1	140.026	NA	NA	NA	NA	NA	NA	NA	NA	NA
TRINITY_DN1965_c4_g1	140.01	NA	NA	NA	NA	NA	NA	NA	NA	NA
TRINITY_DN58903_c0_g1	139.997	NA	NA	NA	NA	NA	NA	NA	NA	NA
TRINITY_DN12597_c0_g1	139.975	NA	NA	NA	NA	NA	NA	NA	NA	NA
TRINITY_DN19233_c0_g1	139.915	NA	NA	NA	NA	NA	NA	NA	NA	NA
TRINITY_DN2858_c0_g3	139.867	NA	NA	NA	NA	NA	NA	NA	NA	NA
TRINITY_DN17341_c0_g2	139.792	NA	NA	NA	NA	NA	NA	NA	NA	NA
TRINITY_DN39665_c0_g1	139.787	NA	NA	NA	NA	NA	NA	NA	NA	NA
TRINITY_DN3125_c3_g1	139.783	NA	NA	NA	NA	NA	NA	NA	NA	NA
TRINITY_DN69565_c0_g1	139.741	NA	NA	NA	NA	NA	NA	NA	NA	NA
TRINITY_DN9470_c0_g1	139.695	NA	NA	NA	NA	NA	NA	NA	NA	NA
TRINITY_DN11867_c0_g1	139.681	NA	NA	NA	NA	NA	NA	NA	NA	NA
TRINITY_DN42563_c1_g2	139.638	NA	NA	NA	NA	NA	NA	NA	NA	NA
TRINITY_DN17016_c0_g1	139.214	NA	NA	NA	NA	NA	NA	NA	NA	NA
TRINITY_DN32214_c0_g1	139.029	NA	NA	NA	NA	NA	NA	NA	NA	NA
TRINITY_DN36562_c0_g1	138.984	NA	NA	NA	NA	NA	NA	NA	NA	NA
TRINITY_DN4836_c4_g1	138.956	NA	NA	NA	NA	NA	NA	NA	NA	NA
TRINITY_DN2123_c1_g3	138.889	NA	NA	NA	NA	NA	NA	NA	NA	NA
TRINITY_DN4705_c3_g2	138.559	NA	NA	NA	NA	NA	NA	NA	NA	NA
TRINITY_DN62650_c0_g1	138.528	NA	NA	NA	NA	NA	NA	NA	NA	NA
TRINITY_DN66084_c0_g1	138.52	NA	NA	NA	NA	NA	NA	NA	NA	NA
TRINITY_DN13015_c0_g2	138.411	NA	NA	NA	NA	NA	NA	NA	NA	NA
TRINITY_DN7635_c0_g1	138.305	NA	NA	NA	NA	NA	NA	NA	NA	NA
TRINITY_DN61852_c0_g1	138.286	NA	NA	NA	NA	NA	NA	NA	NA	NA
TRINITY_DN28243_c0_g1	138.231	NA	NA	NA	NA	NA	NA	NA	NA	NA
TRINITY_DN13638_c0_g1	138.145	NA	NA	NA	NA	NA	NA	NA	NA	NA
TRINITY_DN7622_c5_g1	138.028	NA	NA	NA	NA	NA	NA	NA	NA	NA
TRINITY_DN58231_c0_g1	137.998	NA	NA	NA	NA	NA	NA	NA	NA	NA
TRINITY_DN288_c18_g1	137.904	NA	NA	NA	NA	NA	NA	NA	NA	NA
TRINITY_DN53528_c0_g1	137.838	NA	NA	NA	NA	NA	NA	NA	NA	NA
TRINITY_DN17221_c0_g1	137.829	NA	NA	NA	NA	NA	NA	NA	NA	NA
TRINITY_DN16115_c0_g2	137.826	NA	NA	NA	NA	NA	NA	NA	NA	NA
TRINITY_DN65209_c0_g1	137.816	NA	NA	NA	NA	NA	NA	NA	NA	NA
TRINITY_DN10527_c1_g1	137.716	NA	NA	NA	NA	NA	NA	NA	NA	NA
TRINITY_DN4039_c3_g4	137.62	NA	NA	NA	NA	NA	NA	NA	NA	NA
TRINITY_DN341_c0_g2	137.565	NA	NA	NA	NA	NA	NA	NA	NA	NA
TRINITY_DN5084_c0_g2	137.479	NA	NA	NA	NA	NA	NA	NA	NA	NA
TRINITY_DN6867_c0_g1	137.371	NA	NA	NA	NA	NA	NA	NA	NA	NA
TRINITY_DN8690_c0_g1	137.366	NA	NA	NA	NA	NA	NA	NA	NA	NA
TRINITY_DN9086_c0_g3	137.116	NA	NA	NA	NA	NA	NA	NA	NA	NA
TRINITY_DN19420_c5_g1	137.028	NA	NA	NA	NA	NA	NA	NA	NA	NA
TRINITY_DN35962_c4_g1	137.023	NA	NA	NA	NA	NA	NA	NA	NA	NA
TRINITY_DN20023_c0_g1	136.707	NA	NA	NA	NA	NA	NA	NA	NA	NA
TRINITY_DN57509_c0_g1	136.583	NA	NA	NA	NA	NA	NA	NA	NA	NA
TRINITY_DN71983_c0_g1	136.553	NA	NA	NA	NA	NA	NA	NA	NA	NA
TRINITY_DN13484_c0_g1	136.55	NA	NA	NA	NA	NA	NA	NA	NA	NA
TRINITY_DN935_c5_g1	136.454	NA	NA	NA	NA	NA	NA	NA	NA	NA
TRINITY_DN74370_c0_g1	136.453	NA	NA	NA	NA	NA	NA	NA	NA	NA
TRINITY_DN73114_c0_g1	136.447	NA	NA	NA	NA	NA	NA	NA	NA	NA
TRINITY_DN23515_c0_g3	136.437	NA	NA	NA	NA	NA	NA	NA	NA	NA
TRINITY_DN38270_c0_g1	136.437	NA	NA	NA	NA	NA	NA	NA	NA	NA
TRINITY_DN19850_c5_g2	136.431	NA	NA	NA	NA	NA	NA	NA	NA	NA
TRINITY_DN15428_c0_g1	136.324	NA	NA	NA	NA	NA	NA	NA	NA	NA
TRINITY_DN16138_c1_g2	136.322	NA	NA	NA	NA	NA	NA	NA	NA	NA
TRINITY_DN40815_c0_g2	136.294	NA	NA	NA	NA	NA	NA	NA	NA	NA
TRINITY_DN29764_c0_g1	136.264	NA	NA	NA	NA	NA	NA	NA	NA	NA
TRINITY_DN52988_c0_g1	136.264	NA	NA	NA	NA	NA	NA	NA	NA	NA
TRINITY_DN20268_c3_g1	136.255	NA	NA	NA	NA	NA	NA	NA	NA	NA
TRINITY_DN1948_c0_g3	136.226	NA	NA	NA	NA	NA	NA	NA	NA	NA
TRINITY_DN14610_c0_g1	136.213	NA	NA	NA	NA	NA	NA	NA	NA	NA
TRINITY_DN19857_c1_g1	136.099	NA	NA	NA	NA	NA	NA	NA	NA	NA
TRINITY_DN19797_c0_g4	135.979	NA	NA	NA	NA	NA	NA	NA	NA	NA
TRINITY_DN708_c4_g1	135.784	NA	NA	NA	NA	NA	NA	NA	NA	NA
TRINITY_DN7930_c2_g1	135.778	NA	NA	NA	NA	NA	NA	NA	NA	NA
TRINITY_DN11928_c0_g1	135.736	NA	NA	NA	NA	NA	NA	NA	NA	NA
TRINITY_DN33765_c0_g2	135.646	NA	NA	NA	NA	NA	NA	NA	NA	NA
TRINITY_DN44585_c0_g2	135.614	NA	NA	NA	NA	NA	NA	NA	NA	NA
TRINITY_DN12896_c0_g1	135.567	NA	NA	NA	NA	NA	NA	NA	NA	NA
TRINITY_DN57898_c0_g1	135.529	NA	NA	NA	NA	NA	NA	NA	NA	NA
TRINITY_DN12474_c0_g1	135.18	NA	NA	NA	NA	NA	NA	NA	NA	NA
TRINITY_DN55974_c0_g1	135.168	NA	NA	NA	NA	NA	NA	NA	NA	NA
TRINITY_DN63911_c0_g1	135.139	NA	NA	NA	NA	NA	NA	NA	NA	NA
TRINITY_DN8987_c0_g1	134.861	NA	NA	NA	NA	NA	NA	NA	NA	NA
TRINITY_DN50020_c0_g1	134.787	NA	NA	NA	NA	NA	NA	NA	NA	NA
TRINITY_DN7973_c0_g4	134.619	NA	NA	NA	NA	NA	NA	NA	NA	NA
TRINITY_DN70325_c0_g1	134.581	NA	NA	NA	NA	NA	NA	NA	NA	NA
TRINITY_DN10146_c0_g2	134.496	NA	NA	NA	NA	NA	NA	NA	NA	NA
TRINITY_DN7452_c3_g1	134.451	NA	NA	NA	NA	NA	NA	NA	NA	NA
TRINITY_DN10274_c0_g1	134.265	NA	NA	NA	NA	NA	NA	NA	NA	NA
TRINITY_DN23371_c0_g2	134.137	NA	NA	NA	NA	NA	NA	NA	NA	NA
TRINITY_DN6338_c0_g1	134.02	NA	NA	NA	NA	NA	NA	NA	NA	NA
TRINITY_DN19154_c0_g1	133.862	NA	NA	NA	NA	NA	NA	NA	NA	NA
TRINITY_DN15738_c1_g2	133.798	NA	NA	NA	NA	NA	NA	NA	NA	NA
TRINITY_DN65409_c0_g1	133.552	NA	NA	NA	NA	NA	NA	NA	NA	NA
TRINITY_DN4002_c1_g1	133.549	NA	NA	NA	NA	NA	NA	NA	NA	NA
TRINITY_DN5614_c0_g2	133.357	NA	NA	NA	NA	NA	NA	NA	NA	NA
TRINITY_DN26264_c1_g1	133.293	NA	NA	NA	NA	NA	NA	NA	NA	NA
TRINITY_DN20895_c1_g1	133.225	NA	NA	NA	NA	NA	NA	NA	NA	NA
TRINITY_DN5614_c0_g3	133.198	NA	NA	NA	NA	NA	NA	NA	NA	NA
TRINITY_DN50636_c0_g1	133.162	NA	NA	NA	NA	NA	NA	NA	NA	NA
TRINITY_DN3188_c3_g1	133.107	NA	NA	NA	NA	NA	NA	NA	NA	NA
TRINITY_DN8171_c1_g1	132.91	NA	NA	NA	NA	NA	NA	NA	NA	NA
TRINITY_DN14918_c3_g1	132.849	NA	NA	NA	NA	NA	NA	NA	NA	NA
TRINITY_DN1407_c6_g1	132.847	NA	NA	NA	NA	NA	NA	NA	NA	NA
TRINITY_DN1026_c1_g1	132.718	NA	NA	NA	NA	NA	NA	NA	NA	NA
TRINITY_DN13635_c0_g2	132.718	NA	NA	NA	NA	NA	NA	NA	NA	NA
TRINITY_DN25927_c1_g1	132.701	NA	NA	NA	NA	NA	NA	NA	NA	NA
TRINITY_DN1731_c5_g1	132.651	NA	NA	NA	NA	NA	NA	NA	NA	NA
TRINITY_DN3048_c2_g1	132.534	NA	NA	NA	NA	NA	NA	NA	NA	NA
TRINITY_DN9471_c0_g1	132.507	NA	NA	NA	NA	NA	NA	NA	NA	NA
TRINITY_DN1885_c1_g2	132.375	NA	NA	NA	NA	NA	NA	NA	NA	NA
TRINITY_DN46810_c0_g1	132.32	NA	NA	NA	NA	NA	NA	NA	NA	NA
TRINITY_DN28259_c1_g6	132.317	NA	NA	NA	NA	NA	NA	NA	NA	NA
TRINITY_DN7820_c0_g1	132.285	NA	NA	NA	NA	NA	NA	NA	NA	NA
TRINITY_DN16216_c0_g1	132.17	NA	NA	NA	NA	NA	NA	NA	NA	NA
TRINITY_DN62226_c0_g1	132.158	NA	NA	NA	NA	NA	NA	NA	NA	NA
TRINITY_DN19955_c0_g1	132.079	NA	NA	NA	NA	NA	NA	NA	NA	NA
TRINITY_DN72016_c0_g1	132.042	NA	NA	NA	NA	NA	NA	NA	NA	NA
TRINITY_DN5467_c7_g1	132.006	NA	NA	NA	NA	NA	NA	NA	NA	NA
TRINITY_DN29888_c0_g1	131.996	NA	NA	NA	NA	NA	NA	NA	NA	NA
TRINITY_DN4888_c0_g3	131.931	NA	NA	NA	NA	NA	NA	NA	NA	NA
TRINITY_DN73220_c0_g1	131.821	NA	NA	NA	NA	NA	NA	NA	NA	NA
TRINITY_DN62408_c0_g1	131.807	NA	NA	NA	NA	NA	NA	NA	NA	NA
TRINITY_DN32892_c0_g2	131.719	NA	NA	NA	NA	NA	NA	NA	NA	NA
TRINITY_DN18465_c1_g1	131.719	NA	NA	NA	NA	NA	NA	NA	NA	NA
TRINITY_DN5507_c0_g1	131.543	NA	NA	NA	NA	NA	NA	NA	NA	NA
TRINITY_DN45911_c0_g1	131.494	NA	NA	NA	NA	NA	NA	NA	NA	NA
TRINITY_DN22789_c2_g1	131.443	NA	NA	NA	NA	NA	NA	NA	NA	NA
TRINITY_DN2680_c0_g1	131.426	NA	NA	NA	NA	NA	NA	NA	NA	NA
TRINITY_DN33362_c0_g1	131.391	TRINITY_DN33362_c0_g1_i1.p1	2-388[+]	.	.	.	.	.	.	.
TRINITY_DN55532_c0_g1	131.377	NA	NA	NA	NA	NA	NA	NA	NA	NA
TRINITY_DN23814_c1_g1	131.31	NA	NA	NA	NA	NA	NA	NA	NA	NA
TRINITY_DN24333_c1_g1	131.297	NA	NA	NA	NA	NA	NA	NA	NA	NA
TRINITY_DN19819_c0_g2	131.183	NA	NA	NA	NA	NA	NA	NA	NA	NA
TRINITY_DN20640_c1_g2	131.114	NA	NA	NA	NA	NA	NA	NA	NA	NA
TRINITY_DN1258_c6_g1	131.095	NA	NA	NA	NA	NA	NA	NA	NA	NA
TRINITY_DN67922_c0_g1	131.089	NA	NA	NA	NA	NA	NA	NA	NA	NA
TRINITY_DN16505_c1_g1	131.087	TRINITY_DN16505_c1_g1_i1.p5	588-244[-]	.	.	.	.	.	.	.
TRINITY_DN16505_c1_g1	131.087	TRINITY_DN16505_c1_g1_i1.p1	1-1491[+]	.	PTM_ARATH^PTM_ARATH^Q:205-468,H:863-1127^23.05%ID^E:3.62e-06^RecName: Full=DDT domain-containing protein PTM {ECO:0000305};^Eukaryota; Viridiplantae; Streptophyta; Embryophyta; Tracheophyta; Spermatophyta; Magnoliopsida; eudicotyledons; Gunneridae; Pentapetalae; rosids; malvids; Brassicales; Brassicaceae; Camelineae; Arabidopsis	PF00628.32^PHD^PHD-finger^415-469^E:5e-09	KEGG:ath:AT5G35210	.	GO:0009941^cellular_component^chloroplast envelope`GO:0009707^cellular_component^chloroplast outer membrane`GO:0031010^cellular_component^ISWI-type complex`GO:0005634^cellular_component^nucleus`GO:0046872^molecular_function^metal ion binding`GO:0035064^molecular_function^methylated histone binding`GO:0010019^biological_process^chloroplast-nucleus signaling pathway`GO:0045893^biological_process^po…	.
TRINITY_DN16505_c1_g1	131.087	TRINITY_DN16505_c1_g1_i1.p3	719-1093[+]	.	.	.	.	.	.	.
TRINITY_DN16505_c1_g1	131.087	TRINITY_DN16505_c1_g1_i1.p4	560-210[-]	.	.	.	.	.	.	.
TRINITY_DN16505_c1_g1	131.087	TRINITY_DN16505_c1_g1_i1.p2	173-709[+]	.	.	.	.	.	.	.
TRINITY_DN15491_c0_g3	131.076	NA	NA	NA	NA	NA	NA	NA	NA	NA
TRINITY_DN29719_c0_g1	130.998	NA	NA	NA	NA	NA	NA	NA	NA	NA
TRINITY_DN52366_c0_g1	130.973	NA	NA	NA	NA	NA	NA	NA	NA	NA
TRINITY_DN22693_c1_g1	130.899	NA	NA	NA	NA	NA	NA	NA	NA	NA
TRINITY_DN8592_c2_g3	130.564	NA	NA	NA	NA	NA	NA	NA	NA	NA
TRINITY_DN49898_c0_g1	130.536	NA	NA	NA	NA	NA	NA	NA	NA	NA
TRINITY_DN1776_c6_g1	130.419	NA	NA	NA	NA	NA	NA	NA	NA	NA
TRINITY_DN29028_c1_g1	130.387	NA	NA	NA	NA	NA	NA	NA	NA	NA
TRINITY_DN20393_c0_g1	130.373	NA	NA	NA	NA	NA	NA	NA	NA	NA
TRINITY_DN5471_c0_g2	130.313	NA	NA	NA	NA	NA	NA	NA	NA	NA
TRINITY_DN1061_c12_g1	130.303	NA	NA	NA	NA	NA	NA	NA	NA	NA
TRINITY_DN47202_c0_g1	130.218	NA	NA	NA	NA	NA	NA	NA	NA	NA
TRINITY_DN8636_c0_g1	130.028	NA	NA	NA	NA	NA	NA	NA	NA	NA
TRINITY_DN18545_c0_g1	130.005	NA	NA	NA	NA	NA	NA	NA	NA	NA
TRINITY_DN20250_c0_g1	129.971	NA	NA	NA	NA	NA	NA	NA	NA	NA
TRINITY_DN3598_c2_g1	129.922	NA	NA	NA	NA	NA	NA	NA	NA	NA
TRINITY_DN5689_c1_g1	129.905	NA	NA	NA	NA	NA	NA	NA	NA	NA
TRINITY_DN822_c11_g1	129.795	NA	NA	NA	NA	NA	NA	NA	NA	NA
TRINITY_DN1095_c1_g1	129.753	NA	NA	NA	NA	NA	NA	NA	NA	NA
TRINITY_DN51328_c0_g1	129.7	NA	NA	NA	NA	NA	NA	NA	NA	NA
TRINITY_DN31288_c2_g2	129.666	NA	NA	NA	NA	NA	NA	NA	NA	NA
TRINITY_DN12957_c0_g2	129.609	NA	NA	NA	NA	NA	NA	NA	NA	NA
TRINITY_DN19215_c0_g2	129.609	NA	NA	NA	NA	NA	NA	NA	NA	NA
TRINITY_DN74589_c0_g1	129.609	NA	NA	NA	NA	NA	NA	NA	NA	NA
TRINITY_DN58779_c0_g1	129.582	NA	NA	NA	NA	NA	NA	NA	NA	NA
TRINITY_DN31288_c6_g1	129.571	NA	NA	NA	NA	NA	NA	NA	NA	NA
TRINITY_DN14789_c2_g1	129.538	NA	NA	NA	NA	NA	NA	NA	NA	NA
TRINITY_DN2663_c1_g2	129.501	NA	NA	NA	NA	NA	NA	NA	NA	NA
TRINITY_DN9528_c0_g1	129.484	NA	NA	NA	NA	NA	NA	NA	NA	NA
TRINITY_DN9127_c2_g1	129.385	NA	NA	NA	NA	NA	NA	NA	NA	NA
TRINITY_DN47122_c0_g1	129.299	NA	NA	NA	NA	NA	NA	NA	NA	NA
TRINITY_DN21974_c0_g2	129.228	NA	NA	NA	NA	NA	NA	NA	NA	NA
TRINITY_DN1163_c3_g1	129.189	NA	NA	NA	NA	NA	NA	NA	NA	NA
TRINITY_DN47915_c0_g1	128.909	NA	NA	NA	NA	NA	NA	NA	NA	NA
TRINITY_DN23320_c4_g1	128.847	NA	NA	NA	NA	NA	NA	NA	NA	NA
TRINITY_DN39061_c0_g2	128.806	NA	NA	NA	NA	NA	NA	NA	NA	NA
TRINITY_DN10712_c1_g3	128.721	NA	NA	NA	NA	NA	NA	NA	NA	NA
TRINITY_DN13201_c0_g1	128.657	NA	NA	NA	NA	NA	NA	NA	NA	NA
TRINITY_DN17215_c0_g2	128.609	NA	NA	NA	NA	NA	NA	NA	NA	NA
TRINITY_DN14392_c6_g1	128.567	NA	NA	NA	NA	NA	NA	NA	NA	NA
TRINITY_DN19957_c0_g4	128.476	NA	NA	NA	NA	NA	NA	NA	NA	NA
TRINITY_DN40471_c2_g1	128.453	NA	NA	NA	NA	NA	NA	NA	NA	NA
TRINITY_DN16927_c0_g1	128.432	NA	NA	NA	NA	NA	NA	NA	NA	NA
TRINITY_DN72915_c0_g1	128.38	NA	NA	NA	NA	NA	NA	NA	NA	NA
TRINITY_DN16834_c5_g1	128.34	NA	NA	NA	NA	NA	NA	NA	NA	NA
TRINITY_DN29837_c7_g1	128.259	NA	NA	NA	NA	NA	NA	NA	NA	NA
TRINITY_DN24123_c0_g1	128.237	NA	NA	NA	NA	NA	NA	NA	NA	NA
TRINITY_DN74151_c0_g1	128.153	NA	NA	NA	NA	NA	NA	NA	NA	NA
TRINITY_DN8757_c0_g2	128.132	NA	NA	NA	NA	NA	NA	NA	NA	NA
TRINITY_DN8024_c0_g1	128.088	NA	NA	NA	NA	NA	NA	NA	NA	NA
TRINITY_DN8250_c7_g1	128.05	NA	NA	NA	NA	NA	NA	NA	NA	NA
TRINITY_DN7793_c0_g1	127.997	NA	NA	NA	NA	NA	NA	NA	NA	NA
TRINITY_DN73852_c0_g1	127.926	NA	NA	NA	NA	NA	NA	NA	NA	NA
TRINITY_DN23596_c0_g1	127.791	NA	NA	NA	NA	NA	NA	NA	NA	NA
TRINITY_DN6076_c8_g1	127.702	NA	NA	NA	NA	NA	NA	NA	NA	NA
TRINITY_DN46843_c0_g1	127.6	NA	NA	NA	NA	NA	NA	NA	NA	NA
TRINITY_DN31402_c1_g1	127.596	TRINITY_DN31402_c1_g1_i2.p1	298-2[-]	.	.	.	.	.	.	.
TRINITY_DN17282_c1_g1	127.525	NA	NA	NA	NA	NA	NA	NA	NA	NA
TRINITY_DN11144_c1_g1	127.463	NA	NA	NA	NA	NA	NA	NA	NA	NA
TRINITY_DN7696_c0_g3	127.461	NA	NA	NA	NA	NA	NA	NA	NA	NA
TRINITY_DN33150_c0_g1	127.407	NA	NA	NA	NA	NA	NA	NA	NA	NA
TRINITY_DN11468_c8_g1	127.299	NA	NA	NA	NA	NA	NA	NA	NA	NA
TRINITY_DN13125_c0_g1	127.234	NA	NA	NA	NA	NA	NA	NA	NA	NA
TRINITY_DN21874_c2_g1	127.164	NA	NA	NA	NA	NA	NA	NA	NA	NA
TRINITY_DN30086_c0_g1	127.109	NA	NA	NA	NA	NA	NA	NA	NA	NA
TRINITY_DN59032_c0_g1	127.088	NA	NA	NA	NA	NA	NA	NA	NA	NA
TRINITY_DN8674_c9_g1	127.042	NA	NA	NA	NA	NA	NA	NA	NA	NA
TRINITY_DN65403_c0_g1	126.936	NA	NA	NA	NA	NA	NA	NA	NA	NA
TRINITY_DN18247_c0_g2	126.918	NA	NA	NA	NA	NA	NA	NA	NA	NA
TRINITY_DN293_c2_g3	126.9	NA	NA	NA	NA	NA	NA	NA	NA	NA
TRINITY_DN5060_c0_g1	126.886	NA	NA	NA	NA	NA	NA	NA	NA	NA
TRINITY_DN74316_c0_g1	126.861	NA	NA	NA	NA	NA	NA	NA	NA	NA
TRINITY_DN9220_c0_g1	126.804	NA	NA	NA	NA	NA	NA	NA	NA	NA
TRINITY_DN1009_c5_g1	126.688	NA	NA	NA	NA	NA	NA	NA	NA	NA
TRINITY_DN11372_c0_g1	126.574	NA	NA	NA	NA	NA	NA	NA	NA	NA
TRINITY_DN18755_c0_g1	126.546	NA	NA	NA	NA	NA	NA	NA	NA	NA
TRINITY_DN11664_c0_g1	126.491	NA	NA	NA	NA	NA	NA	NA	NA	NA
TRINITY_DN21654_c0_g1	126.479	NA	NA	NA	NA	NA	NA	NA	NA	NA
TRINITY_DN8739_c0_g1	126.38	NA	NA	NA	NA	NA	NA	NA	NA	NA
TRINITY_DN213_c2_g1	126.366	NA	NA	NA	NA	NA	NA	NA	NA	NA
TRINITY_DN63728_c0_g1	126.309	NA	NA	NA	NA	NA	NA	NA	NA	NA
TRINITY_DN1700_c7_g1	126.137	NA	NA	NA	NA	NA	NA	NA	NA	NA
TRINITY_DN6829_c5_g1	126.135	NA	NA	NA	NA	NA	NA	NA	NA	NA
TRINITY_DN5320_c2_g2	126.115	NA	NA	NA	NA	NA	NA	NA	NA	NA
TRINITY_DN9278_c0_g1	126.076	NA	NA	NA	NA	NA	NA	NA	NA	NA
TRINITY_DN6741_c0_g1	125.908	NA	NA	NA	NA	NA	NA	NA	NA	NA
TRINITY_DN9109_c2_g1	125.908	NA	NA	NA	NA	NA	NA	NA	NA	NA
TRINITY_DN3280_c0_g2	125.903	NA	NA	NA	NA	NA	NA	NA	NA	NA
TRINITY_DN16570_c0_g1	125.891	NA	NA	NA	NA	NA	NA	NA	NA	NA
TRINITY_DN6595_c4_g1	125.855	NA	NA	NA	NA	NA	NA	NA	NA	NA
TRINITY_DN1441_c1_g1	125.673	NA	NA	NA	NA	NA	NA	NA	NA	NA
TRINITY_DN18057_c1_g1	125.673	NA	NA	NA	NA	NA	NA	NA	NA	NA
TRINITY_DN2783_c3_g1	125.673	NA	NA	NA	NA	NA	NA	NA	NA	NA
TRINITY_DN8945_c2_g3	125.673	NA	NA	NA	NA	NA	NA	NA	NA	NA
TRINITY_DN45283_c2_g1	125.661	NA	NA	NA	NA	NA	NA	NA	NA	NA
TRINITY_DN68345_c0_g1	125.603	NA	NA	NA	NA	NA	NA	NA	NA	NA
TRINITY_DN3049_c9_g1	125.52	NA	NA	NA	NA	NA	NA	NA	NA	NA
TRINITY_DN18162_c2_g1	125.512	NA	NA	NA	NA	NA	NA	NA	NA	NA
TRINITY_DN3128_c1_g1	125.404	NA	NA	NA	NA	NA	NA	NA	NA	NA
TRINITY_DN8424_c0_g1	125.372	NA	NA	NA	NA	NA	NA	NA	NA	NA
TRINITY_DN17167_c0_g1	125.194	NA	NA	NA	NA	NA	NA	NA	NA	NA
TRINITY_DN51191_c0_g1	125.003	NA	NA	NA	NA	NA	NA	NA	NA	NA
TRINITY_DN162_c1_g1	124.901	NA	NA	NA	NA	NA	NA	NA	NA	NA
TRINITY_DN11322_c1_g1	124.823	NA	NA	NA	NA	NA	NA	NA	NA	NA
TRINITY_DN6068_c1_g2	124.779	NA	NA	NA	NA	NA	NA	NA	NA	NA
TRINITY_DN17960_c0_g1	124.753	NA	NA	NA	NA	NA	NA	NA	NA	NA
TRINITY_DN12701_c0_g1	124.729	NA	NA	NA	NA	NA	NA	NA	NA	NA
TRINITY_DN1083_c6_g1	124.651	NA	NA	NA	NA	NA	NA	NA	NA	NA
TRINITY_DN11949_c0_g1	124.641	NA	NA	NA	NA	NA	NA	NA	NA	NA
TRINITY_DN24037_c0_g1	124.636	NA	NA	NA	NA	NA	NA	NA	NA	NA
TRINITY_DN63948_c0_g1	124.636	NA	NA	NA	NA	NA	NA	NA	NA	NA
TRINITY_DN8701_c0_g3	124.631	NA	NA	NA	NA	NA	NA	NA	NA	NA
TRINITY_DN49061_c0_g1	124.592	NA	NA	NA	NA	NA	NA	NA	NA	NA
TRINITY_DN59153_c0_g1	124.585	NA	NA	NA	NA	NA	NA	NA	NA	NA
TRINITY_DN21844_c0_g2	124.408	NA	NA	NA	NA	NA	NA	NA	NA	NA
TRINITY_DN11885_c0_g2	124.405	NA	NA	NA	NA	NA	NA	NA	NA	NA
TRINITY_DN989_c5_g1	124.34	NA	NA	NA	NA	NA	NA	NA	NA	NA
TRINITY_DN51660_c0_g1	124.326	NA	NA	NA	NA	NA	NA	NA	NA	NA
TRINITY_DN1193_c4_g1	124.291	NA	NA	NA	NA	NA	NA	NA	NA	NA
TRINITY_DN20014_c0_g1	124.146	NA	NA	NA	NA	NA	NA	NA	NA	NA
TRINITY_DN13907_c0_g1	124.052	NA	NA	NA	NA	NA	NA	NA	NA	NA
TRINITY_DN11322_c7_g1	124.009	NA	NA	NA	NA	NA	NA	NA	NA	NA
TRINITY_DN9283_c0_g2	124.006	NA	NA	NA	NA	NA	NA	NA	NA	NA
TRINITY_DN8587_c0_g1	123.907	NA	NA	NA	NA	NA	NA	NA	NA	NA
TRINITY_DN31527_c0_g2	123.838	NA	NA	NA	NA	NA	NA	NA	NA	NA
TRINITY_DN26863_c1_g1	123.826	NA	NA	NA	NA	NA	NA	NA	NA	NA
TRINITY_DN56145_c0_g1	123.635	NA	NA	NA	NA	NA	NA	NA	NA	NA
TRINITY_DN49752_c0_g1	123.605	NA	NA	NA	NA	NA	NA	NA	NA	NA
TRINITY_DN49798_c0_g1	123.601	NA	NA	NA	NA	NA	NA	NA	NA	NA
TRINITY_DN3453_c6_g1	123.585	NA	NA	NA	NA	NA	NA	NA	NA	NA
TRINITY_DN33106_c0_g2	123.574	NA	NA	NA	NA	NA	NA	NA	NA	NA
TRINITY_DN10105_c0_g1	123.5	NA	NA	NA	NA	NA	NA	NA	NA	NA
TRINITY_DN11205_c1_g1	123.423	NA	NA	NA	NA	NA	NA	NA	NA	NA
TRINITY_DN6053_c0_g1	123.396	NA	NA	NA	NA	NA	NA	NA	NA	NA
TRINITY_DN32283_c0_g1	123.364	NA	NA	NA	NA	NA	NA	NA	NA	NA
TRINITY_DN22184_c0_g1	123.265	NA	NA	NA	NA	NA	NA	NA	NA	NA
TRINITY_DN68236_c0_g1	123.26	NA	NA	NA	NA	NA	NA	NA	NA	NA
TRINITY_DN22479_c0_g1	123.212	NA	NA	NA	NA	NA	NA	NA	NA	NA
TRINITY_DN1426_c2_g1	123.207	NA	NA	NA	NA	NA	NA	NA	NA	NA
TRINITY_DN12938_c0_g2	123.09	NA	NA	NA	NA	NA	NA	NA	NA	NA
TRINITY_DN25369_c0_g1	123.09	NA	NA	NA	NA	NA	NA	NA	NA	NA
TRINITY_DN1552_c0_g3	123.086	NA	NA	NA	NA	NA	NA	NA	NA	NA
TRINITY_DN7812_c1_g5	123.053	NA	NA	NA	NA	NA	NA	NA	NA	NA
TRINITY_DN28933_c1_g3	122.955	NA	NA	NA	NA	NA	NA	NA	NA	NA
TRINITY_DN2401_c6_g1	122.934	NA	NA	NA	NA	NA	NA	NA	NA	NA
TRINITY_DN69858_c0_g1	122.86	NA	NA	NA	NA	NA	NA	NA	NA	NA
TRINITY_DN13567_c1_g3	122.756	NA	NA	NA	NA	NA	NA	NA	NA	NA
TRINITY_DN73235_c0_g1	122.733	NA	NA	NA	NA	NA	NA	NA	NA	NA
TRINITY_DN74185_c0_g1	122.697	NA	NA	NA	NA	NA	NA	NA	NA	NA
TRINITY_DN68783_c0_g1	122.666	NA	NA	NA	NA	NA	NA	NA	NA	NA
TRINITY_DN3065_c3_g1	122.535	NA	NA	NA	NA	NA	NA	NA	NA	NA
TRINITY_DN29186_c0_g1	122.533	NA	NA	NA	NA	NA	NA	NA	NA	NA
TRINITY_DN32265_c0_g1	122.523	NA	NA	NA	NA	NA	NA	NA	NA	NA
TRINITY_DN34054_c0_g1	122.459	NA	NA	NA	NA	NA	NA	NA	NA	NA
TRINITY_DN71682_c0_g1	122.441	NA	NA	NA	NA	NA	NA	NA	NA	NA
TRINITY_DN8979_c0_g1	122.406	NA	NA	NA	NA	NA	NA	NA	NA	NA
TRINITY_DN54324_c0_g1	122.398	NA	NA	NA	NA	NA	NA	NA	NA	NA
TRINITY_DN10069_c3_g1	122.379	NA	NA	NA	NA	NA	NA	NA	NA	NA
TRINITY_DN61597_c0_g1	122.317	NA	NA	NA	NA	NA	NA	NA	NA	NA
TRINITY_DN17641_c0_g1	122.315	NA	NA	NA	NA	NA	NA	NA	NA	NA
TRINITY_DN8929_c3_g1	122.315	NA	NA	NA	NA	NA	NA	NA	NA	NA
TRINITY_DN39610_c0_g1	122.257	NA	NA	NA	NA	NA	NA	NA	NA	NA
TRINITY_DN25235_c2_g1	122.218	NA	NA	NA	NA	NA	NA	NA	NA	NA
TRINITY_DN3098_c0_g4	122.192	NA	NA	NA	NA	NA	NA	NA	NA	NA
TRINITY_DN35372_c0_g2	122.145	NA	NA	NA	NA	NA	NA	NA	NA	NA
TRINITY_DN24557_c0_g1	121.926	NA	NA	NA	NA	NA	NA	NA	NA	NA
TRINITY_DN5282_c1_g2	121.92	NA	NA	NA	NA	NA	NA	NA	NA	NA
TRINITY_DN49158_c0_g1	121.92	NA	NA	NA	NA	NA	NA	NA	NA	NA
TRINITY_DN4221_c0_g2	121.887	NA	NA	NA	NA	NA	NA	NA	NA	NA
TRINITY_DN22190_c0_g1	121.864	NA	NA	NA	NA	NA	NA	NA	NA	NA
TRINITY_DN26942_c0_g1	121.803	NA	NA	NA	NA	NA	NA	NA	NA	NA
TRINITY_DN5540_c0_g2	121.779	NA	NA	NA	NA	NA	NA	NA	NA	NA
TRINITY_DN7133_c0_g1	121.75	NA	NA	NA	NA	NA	NA	NA	NA	NA
TRINITY_DN64957_c0_g1	121.743	NA	NA	NA	NA	NA	NA	NA	NA	NA
TRINITY_DN11755_c2_g1	121.646	NA	NA	NA	NA	NA	NA	NA	NA	NA
TRINITY_DN16145_c1_g1	121.633	NA	NA	NA	NA	NA	NA	NA	NA	NA
TRINITY_DN46023_c0_g1	121.586	NA	NA	NA	NA	NA	NA	NA	NA	NA
TRINITY_DN22767_c0_g1	121.442	NA	NA	NA	NA	NA	NA	NA	NA	NA
TRINITY_DN11342_c7_g1	121.273	NA	NA	NA	NA	NA	NA	NA	NA	NA
TRINITY_DN6145_c3_g1	121.196	NA	NA	NA	NA	NA	NA	NA	NA	NA
TRINITY_DN6350_c1_g3	121.162	NA	NA	NA	NA	NA	NA	NA	NA	NA
TRINITY_DN47523_c0_g1	121.16	NA	NA	NA	NA	NA	NA	NA	NA	NA
TRINITY_DN29031_c0_g1	121.148	NA	NA	NA	NA	NA	NA	NA	NA	NA
TRINITY_DN13263_c0_g1	121.043	NA	NA	NA	NA	NA	NA	NA	NA	NA
TRINITY_DN15792_c4_g1	121.043	NA	NA	NA	NA	NA	NA	NA	NA	NA
TRINITY_DN26852_c0_g1	120.978	NA	NA	NA	NA	NA	NA	NA	NA	NA
TRINITY_DN1772_c2_g1	120.972	NA	NA	NA	NA	NA	NA	NA	NA	NA
TRINITY_DN19420_c0_g1	120.832	NA	NA	NA	NA	NA	NA	NA	NA	NA
TRINITY_DN19434_c4_g1	120.7	NA	NA	NA	NA	NA	NA	NA	NA	NA
TRINITY_DN9043_c1_g1	120.66	NA	NA	NA	NA	NA	NA	NA	NA	NA
TRINITY_DN19435_c0_g1	120.645	NA	NA	NA	NA	NA	NA	NA	NA	NA
TRINITY_DN7288_c0_g3	120.644	NA	NA	NA	NA	NA	NA	NA	NA	NA
TRINITY_DN4151_c0_g4	120.605	NA	NA	NA	NA	NA	NA	NA	NA	NA
TRINITY_DN72119_c0_g1	120.594	NA	NA	NA	NA	NA	NA	NA	NA	NA
TRINITY_DN23875_c1_g2	120.478	NA	NA	NA	NA	NA	NA	NA	NA	NA
TRINITY_DN53151_c0_g1	120.478	NA	NA	NA	NA	NA	NA	NA	NA	NA
TRINITY_DN20340_c0_g2	120.455	NA	NA	NA	NA	NA	NA	NA	NA	NA
TRINITY_DN6786_c4_g1	120.435	NA	NA	NA	NA	NA	NA	NA	NA	NA
TRINITY_DN17927_c0_g1	120.434	NA	NA	NA	NA	NA	NA	NA	NA	NA
TRINITY_DN7979_c1_g1	120.383	NA	NA	NA	NA	NA	NA	NA	NA	NA
TRINITY_DN8840_c0_g4	120.272	NA	NA	NA	NA	NA	NA	NA	NA	NA
TRINITY_DN58606_c0_g1	120.265	NA	NA	NA	NA	NA	NA	NA	NA	NA
TRINITY_DN70543_c0_g1	120.217	NA	NA	NA	NA	NA	NA	NA	NA	NA
TRINITY_DN37076_c4_g1	120.096	NA	NA	NA	NA	NA	NA	NA	NA	NA
TRINITY_DN25282_c0_g2	120.083	NA	NA	NA	NA	NA	NA	NA	NA	NA
TRINITY_DN6881_c1_g1	120.052	NA	NA	NA	NA	NA	NA	NA	NA	NA
TRINITY_DN23640_c0_g1	119.981	NA	NA	NA	NA	NA	NA	NA	NA	NA
TRINITY_DN18561_c0_g3	119.962	NA	NA	NA	NA	NA	NA	NA	NA	NA
TRINITY_DN21322_c0_g1	119.888	NA	NA	NA	NA	NA	NA	NA	NA	NA
TRINITY_DN71471_c0_g1	119.496	NA	NA	NA	NA	NA	NA	NA	NA	NA
TRINITY_DN41143_c4_g1	119.472	NA	NA	NA	NA	NA	NA	NA	NA	NA
TRINITY_DN66230_c0_g1	119.436	NA	NA	NA	NA	NA	NA	NA	NA	NA
TRINITY_DN15969_c1_g1	119.391	NA	NA	NA	NA	NA	NA	NA	NA	NA
TRINITY_DN17228_c0_g1	119.379	NA	NA	NA	NA	NA	NA	NA	NA	NA
TRINITY_DN12968_c1_g2	119.257	NA	NA	NA	NA	NA	NA	NA	NA	NA
TRINITY_DN12057_c0_g1	118.936	NA	NA	NA	NA	NA	NA	NA	NA	NA
TRINITY_DN31561_c0_g1	118.869	NA	NA	NA	NA	NA	NA	NA	NA	NA
TRINITY_DN13112_c0_g1	118.809	NA	NA	NA	NA	NA	NA	NA	NA	NA
TRINITY_DN10192_c0_g1	118.775	NA	NA	NA	NA	NA	NA	NA	NA	NA
TRINITY_DN4404_c3_g1	118.723	NA	NA	NA	NA	NA	NA	NA	NA	NA
TRINITY_DN8526_c2_g1	118.723	NA	NA	NA	NA	NA	NA	NA	NA	NA
TRINITY_DN19797_c0_g2	118.712	NA	NA	NA	NA	NA	NA	NA	NA	NA
TRINITY_DN6243_c6_g1	118.616	NA	NA	NA	NA	NA	NA	NA	NA	NA
TRINITY_DN14607_c2_g1	118.612	NA	NA	NA	NA	NA	NA	NA	NA	NA
TRINITY_DN10041_c0_g1	118.601	NA	NA	NA	NA	NA	NA	NA	NA	NA
TRINITY_DN8308_c1_g1	118.512	NA	NA	NA	NA	NA	NA	NA	NA	NA
TRINITY_DN68031_c0_g1	118.399	NA	NA	NA	NA	NA	NA	NA	NA	NA
TRINITY_DN25518_c0_g1	118.362	NA	NA	NA	NA	NA	NA	NA	NA	NA
TRINITY_DN29927_c5_g1	118.301	NA	NA	NA	NA	NA	NA	NA	NA	NA
TRINITY_DN38066_c0_g1	118.301	NA	NA	NA	NA	NA	NA	NA	NA	NA
TRINITY_DN63348_c0_g1	118.301	NA	NA	NA	NA	NA	NA	NA	NA	NA
TRINITY_DN29415_c8_g1	118.056	NA	NA	NA	NA	NA	NA	NA	NA	NA
TRINITY_DN7873_c1_g1	118.006	NA	NA	NA	NA	NA	NA	NA	NA	NA
TRINITY_DN41519_c1_g1	118.004	NA	NA	NA	NA	NA	NA	NA	NA	NA
TRINITY_DN20609_c1_g1	117.945	NA	NA	NA	NA	NA	NA	NA	NA	NA
TRINITY_DN8735_c0_g2	117.895	NA	NA	NA	NA	NA	NA	NA	NA	NA
TRINITY_DN16168_c3_g1	117.848	NA	NA	NA	NA	NA	NA	NA	NA	NA
TRINITY_DN27810_c0_g1	117.8	NA	NA	NA	NA	NA	NA	NA	NA	NA
TRINITY_DN9006_c0_g1	117.793	NA	NA	NA	NA	NA	NA	NA	NA	NA
TRINITY_DN12501_c5_g1	117.756	NA	NA	NA	NA	NA	NA	NA	NA	NA
TRINITY_DN64972_c0_g1	117.723	NA	NA	NA	NA	NA	NA	NA	NA	NA
TRINITY_DN22767_c0_g4	117.716	NA	NA	NA	NA	NA	NA	NA	NA	NA
TRINITY_DN40989_c0_g1	117.715	NA	NA	NA	NA	NA	NA	NA	NA	NA
TRINITY_DN13782_c1_g1	117.621	NA	NA	NA	NA	NA	NA	NA	NA	NA
TRINITY_DN33904_c0_g1	117.595	NA	NA	NA	NA	NA	NA	NA	NA	NA
TRINITY_DN21942_c0_g1	117.55	NA	NA	NA	NA	NA	NA	NA	NA	NA
TRINITY_DN1861_c3_g1	117.509	NA	NA	NA	NA	NA	NA	NA	NA	NA
TRINITY_DN16701_c2_g1	117.456	NA	NA	NA	NA	NA	NA	NA	NA	NA
TRINITY_DN48887_c0_g1	117.456	NA	NA	NA	NA	NA	NA	NA	NA	NA
TRINITY_DN9220_c4_g1	117.399	NA	NA	NA	NA	NA	NA	NA	NA	NA
TRINITY_DN20437_c0_g1	117.307	NA	NA	NA	NA	NA	NA	NA	NA	NA
TRINITY_DN25372_c1_g1	117.307	NA	NA	NA	NA	NA	NA	NA	NA	NA
TRINITY_DN9770_c1_g1	117.285	NA	NA	NA	NA	NA	NA	NA	NA	NA
TRINITY_DN19856_c0_g1	117.272	NA	NA	NA	NA	NA	NA	NA	NA	NA
TRINITY_DN13679_c0_g2	117.23	NA	NA	NA	NA	NA	NA	NA	NA	NA
TRINITY_DN15374_c1_g1	117.221	NA	NA	NA	NA	NA	NA	NA	NA	NA
TRINITY_DN11077_c3_g1	117.196	NA	NA	NA	NA	NA	NA	NA	NA	NA
TRINITY_DN16823_c0_g1	117.113	NA	NA	NA	NA	NA	NA	NA	NA	NA
TRINITY_DN25853_c4_g1	117.092	NA	NA	NA	NA	NA	NA	NA	NA	NA
TRINITY_DN59477_c0_g1	117.044	NA	NA	NA	NA	NA	NA	NA	NA	NA
TRINITY_DN21760_c0_g1	117	NA	NA	NA	NA	NA	NA	NA	NA	NA
TRINITY_DN557_c4_g1	116.973	NA	NA	NA	NA	NA	NA	NA	NA	NA
TRINITY_DN3307_c2_g1	116.934	NA	NA	NA	NA	NA	NA	NA	NA	NA
TRINITY_DN49525_c0_g1	116.864	NA	NA	NA	NA	NA	NA	NA	NA	NA
TRINITY_DN7867_c1_g2	116.758	NA	NA	NA	NA	NA	NA	NA	NA	NA
TRINITY_DN11700_c0_g1	116.746	NA	NA	NA	NA	NA	NA	NA	NA	NA
TRINITY_DN6896_c1_g2	116.688	NA	NA	NA	NA	NA	NA	NA	NA	NA
TRINITY_DN12924_c5_g1	116.653	NA	NA	NA	NA	NA	NA	NA	NA	NA
TRINITY_DN19014_c0_g1	116.653	NA	NA	NA	NA	NA	NA	NA	NA	NA
TRINITY_DN30988_c0_g2	116.653	NA	NA	NA	NA	NA	NA	NA	NA	NA
TRINITY_DN35361_c1_g1	116.612	NA	NA	NA	NA	NA	NA	NA	NA	NA
TRINITY_DN44210_c2_g1	116.533	NA	NA	NA	NA	NA	NA	NA	NA	NA
TRINITY_DN24605_c0_g1	116.528	NA	NA	NA	NA	NA	NA	NA	NA	NA
TRINITY_DN12309_c0_g1	116.431	NA	NA	NA	NA	NA	NA	NA	NA	NA
TRINITY_DN11413_c1_g1	116.414	NA	NA	NA	NA	NA	NA	NA	NA	NA
TRINITY_DN19100_c3_g1	116.414	NA	NA	NA	NA	NA	NA	NA	NA	NA
TRINITY_DN26095_c1_g1	116.414	NA	NA	NA	NA	NA	NA	NA	NA	NA
TRINITY_DN57543_c0_g1	116.321	NA	NA	NA	NA	NA	NA	NA	NA	NA
TRINITY_DN20749_c0_g3	116.252	NA	NA	NA	NA	NA	NA	NA	NA	NA
TRINITY_DN57438_c0_g1	116.22	NA	NA	NA	NA	NA	NA	NA	NA	NA
TRINITY_DN1164_c4_g1	116.178	NA	NA	NA	NA	NA	NA	NA	NA	NA
TRINITY_DN52501_c0_g1	116.178	NA	NA	NA	NA	NA	NA	NA	NA	NA
TRINITY_DN67254_c0_g1	116.178	NA	NA	NA	NA	NA	NA	NA	NA	NA
TRINITY_DN72528_c0_g1	116.178	NA	NA	NA	NA	NA	NA	NA	NA	NA
TRINITY_DN40499_c0_g1	116.085	NA	NA	NA	NA	NA	NA	NA	NA	NA
TRINITY_DN64493_c0_g1	116.072	NA	NA	NA	NA	NA	NA	NA	NA	NA
TRINITY_DN19087_c0_g1	116.063	NA	NA	NA	NA	NA	NA	NA	NA	NA
TRINITY_DN59211_c0_g1	115.953	NA	NA	NA	NA	NA	NA	NA	NA	NA
TRINITY_DN55085_c0_g1	115.944	NA	NA	NA	NA	NA	NA	NA	NA	NA
TRINITY_DN36_c1_g2	115.814	NA	NA	NA	NA	NA	NA	NA	NA	NA
TRINITY_DN53957_c0_g1	115.771	NA	NA	NA	NA	NA	NA	NA	NA	NA
TRINITY_DN37315_c0_g1	115.726	NA	NA	NA	NA	NA	NA	NA	NA	NA
TRINITY_DN9877_c1_g2	115.538	NA	NA	NA	NA	NA	NA	NA	NA	NA
TRINITY_DN14760_c0_g1	115.451	NA	NA	NA	NA	NA	NA	NA	NA	NA
TRINITY_DN12333_c2_g1	115.439	NA	NA	NA	NA	NA	NA	NA	NA	NA
TRINITY_DN23016_c5_g1	115.383	NA	NA	NA	NA	NA	NA	NA	NA	NA
TRINITY_DN36779_c1_g1	115.36	NA	NA	NA	NA	NA	NA	NA	NA	NA
TRINITY_DN59224_c0_g1	115.36	NA	NA	NA	NA	NA	NA	NA	NA	NA
TRINITY_DN11159_c1_g1	115.273	NA	NA	NA	NA	NA	NA	NA	NA	NA
TRINITY_DN3931_c2_g1	115.253	NA	NA	NA	NA	NA	NA	NA	NA	NA
TRINITY_DN66129_c0_g1	115.183	NA	NA	NA	NA	NA	NA	NA	NA	NA
TRINITY_DN24569_c0_g1	115.021	NA	NA	NA	NA	NA	NA	NA	NA	NA
TRINITY_DN11663_c0_g1	114.994	NA	NA	NA	NA	NA	NA	NA	NA	NA
TRINITY_DN51806_c0_g1	114.876	NA	NA	NA	NA	NA	NA	NA	NA	NA
TRINITY_DN26076_c0_g1	114.8	NA	NA	NA	NA	NA	NA	NA	NA	NA
TRINITY_DN21802_c0_g1	114.786	NA	NA	NA	NA	NA	NA	NA	NA	NA
TRINITY_DN27779_c0_g2	114.586	NA	NA	NA	NA	NA	NA	NA	NA	NA
TRINITY_DN22519_c4_g3	114.582	NA	NA	NA	NA	NA	NA	NA	NA	NA
TRINITY_DN50192_c0_g1	114.505	NA	NA	NA	NA	NA	NA	NA	NA	NA
TRINITY_DN2767_c11_g1	114.49	NA	NA	NA	NA	NA	NA	NA	NA	NA
TRINITY_DN32065_c0_g1	114.478	NA	NA	NA	NA	NA	NA	NA	NA	NA
TRINITY_DN48143_c0_g1	114.469	NA	NA	NA	NA	NA	NA	NA	NA	NA
TRINITY_DN7696_c3_g1	114.469	NA	NA	NA	NA	NA	NA	NA	NA	NA
TRINITY_DN13017_c0_g2	114.441	NA	NA	NA	NA	NA	NA	NA	NA	NA
TRINITY_DN31021_c0_g2	114.418	NA	NA	NA	NA	NA	NA	NA	NA	NA
TRINITY_DN6712_c0_g1	114.395	NA	NA	NA	NA	NA	NA	NA	NA	NA
TRINITY_DN18907_c2_g1	114.384	NA	NA	NA	NA	NA	NA	NA	NA	NA
TRINITY_DN29196_c0_g2	114.384	NA	NA	NA	NA	NA	NA	NA	NA	NA
TRINITY_DN54137_c0_g1	114.384	NA	NA	NA	NA	NA	NA	NA	NA	NA
TRINITY_DN45794_c3_g3	114.384	NA	NA	NA	NA	NA	NA	NA	NA	NA
TRINITY_DN27158_c0_g1	114.308	NA	NA	NA	NA	NA	NA	NA	NA	NA
TRINITY_DN67466_c0_g1	114.296	NA	NA	NA	NA	NA	NA	NA	NA	NA
TRINITY_DN23211_c0_g3	114.244	NA	NA	NA	NA	NA	NA	NA	NA	NA
TRINITY_DN61278_c0_g1	114.229	NA	NA	NA	NA	NA	NA	NA	NA	NA
TRINITY_DN11424_c2_g1	114.168	NA	NA	NA	NA	NA	NA	NA	NA	NA
TRINITY_DN732_c4_g1	114.164	NA	NA	NA	NA	NA	NA	NA	NA	NA
TRINITY_DN11486_c0_g1	114.08	NA	NA	NA	NA	NA	NA	NA	NA	NA
TRINITY_DN43134_c0_g2	113.988	NA	NA	NA	NA	NA	NA	NA	NA	NA
TRINITY_DN27138_c0_g2	113.919	NA	NA	NA	NA	NA	NA	NA	NA	NA
TRINITY_DN62986_c0_g1	113.877	NA	NA	NA	NA	NA	NA	NA	NA	NA
TRINITY_DN44990_c0_g1	113.84	NA	NA	NA	NA	NA	NA	NA	NA	NA
TRINITY_DN14443_c0_g1	113.795	NA	NA	NA	NA	NA	NA	NA	NA	NA
TRINITY_DN59904_c0_g1	113.795	NA	NA	NA	NA	NA	NA	NA	NA	NA
TRINITY_DN32952_c1_g2	113.647	NA	NA	NA	NA	NA	NA	NA	NA	NA
TRINITY_DN28309_c0_g1	113.631	NA	NA	NA	NA	NA	NA	NA	NA	NA
TRINITY_DN436_c4_g1	113.527	NA	NA	NA	NA	NA	NA	NA	NA	NA
TRINITY_DN15390_c5_g1	113.427	NA	NA	NA	NA	NA	NA	NA	NA	NA
TRINITY_DN24479_c0_g1	113.39	NA	NA	NA	NA	NA	NA	NA	NA	NA
TRINITY_DN12711_c0_g3	113.212	NA	NA	NA	NA	NA	NA	NA	NA	NA
TRINITY_DN37076_c2_g1	113.169	NA	NA	NA	NA	NA	NA	NA	NA	NA
TRINITY_DN13549_c1_g1	113.169	NA	NA	NA	NA	NA	NA	NA	NA	NA
TRINITY_DN3336_c0_g2	113.109	NA	NA	NA	NA	NA	NA	NA	NA	NA
TRINITY_DN53645_c0_g1	113.109	NA	NA	NA	NA	NA	NA	NA	NA	NA
TRINITY_DN5949_c1_g1	113.057	NA	NA	NA	NA	NA	NA	NA	NA	NA
TRINITY_DN31300_c0_g1	113	NA	NA	NA	NA	NA	NA	NA	NA	NA
TRINITY_DN10612_c7_g1	112.99	NA	NA	NA	NA	NA	NA	NA	NA	NA
TRINITY_DN49006_c0_g1	112.96	NA	NA	NA	NA	NA	NA	NA	NA	NA
TRINITY_DN22252_c0_g4	112.942	NA	NA	NA	NA	NA	NA	NA	NA	NA
TRINITY_DN20928_c0_g1	112.933	NA	NA	NA	NA	NA	NA	NA	NA	NA
TRINITY_DN10688_c0_g1	112.915	NA	NA	NA	NA	NA	NA	NA	NA	NA
TRINITY_DN40911_c0_g1	112.91	NA	NA	NA	NA	NA	NA	NA	NA	NA
TRINITY_DN7419_c0_g1	112.859	NA	NA	NA	NA	NA	NA	NA	NA	NA
TRINITY_DN4051_c1_g5	112.848	NA	NA	NA	NA	NA	NA	NA	NA	NA
TRINITY_DN73556_c0_g1	112.826	NA	NA	NA	NA	NA	NA	NA	NA	NA
TRINITY_DN10707_c0_g1	112.791	NA	NA	NA	NA	NA	NA	NA	NA	NA
TRINITY_DN63671_c0_g1	112.765	NA	NA	NA	NA	NA	NA	NA	NA	NA
TRINITY_DN9455_c3_g2	112.741	NA	NA	NA	NA	NA	NA	NA	NA	NA
TRINITY_DN7427_c2_g1	112.654	NA	NA	NA	NA	NA	NA	NA	NA	NA
TRINITY_DN867_c0_g2	112.654	NA	NA	NA	NA	NA	NA	NA	NA	NA
TRINITY_DN25773_c2_g1	112.589	NA	NA	NA	NA	NA	NA	NA	NA	NA
TRINITY_DN15044_c0_g2	112.557	NA	NA	NA	NA	NA	NA	NA	NA	NA
TRINITY_DN27287_c0_g1	112.485	NA	NA	NA	NA	NA	NA	NA	NA	NA
TRINITY_DN8113_c0_g7	112.431	NA	NA	NA	NA	NA	NA	NA	NA	NA
TRINITY_DN23899_c0_g1	112.395	NA	NA	NA	NA	NA	NA	NA	NA	NA
TRINITY_DN49591_c0_g1	112.283	NA	NA	NA	NA	NA	NA	NA	NA	NA
TRINITY_DN6145_c2_g1	112.253	NA	NA	NA	NA	NA	NA	NA	NA	NA
TRINITY_DN53200_c0_g1	112.168	NA	NA	NA	NA	NA	NA	NA	NA	NA
TRINITY_DN13423_c0_g1	112.164	NA	NA	NA	NA	NA	NA	NA	NA	NA
TRINITY_DN17339_c2_g1	112.156	NA	NA	NA	NA	NA	NA	NA	NA	NA
TRINITY_DN33227_c1_g1	112.089	NA	NA	NA	NA	NA	NA	NA	NA	NA
TRINITY_DN10039_c0_g1	112.069	NA	NA	NA	NA	NA	NA	NA	NA	NA
TRINITY_DN51911_c0_g1	112.028	NA	NA	NA	NA	NA	NA	NA	NA	NA
TRINITY_DN22804_c4_g1	112.01	NA	NA	NA	NA	NA	NA	NA	NA	NA
TRINITY_DN25774_c4_g1	112.01	NA	NA	NA	NA	NA	NA	NA	NA	NA
TRINITY_DN30579_c0_g3	112	NA	NA	NA	NA	NA	NA	NA	NA	NA
TRINITY_DN66650_c0_g1	111.904	NA	NA	NA	NA	NA	NA	NA	NA	NA
TRINITY_DN28121_c0_g2	111.836	NA	NA	NA	NA	NA	NA	NA	NA	NA
TRINITY_DN8989_c2_g1	111.791	NA	NA	NA	NA	NA	NA	NA	NA	NA
TRINITY_DN21124_c0_g1	111.784	NA	NA	NA	NA	NA	NA	NA	NA	NA
TRINITY_DN35388_c0_g2	111.784	NA	NA	NA	NA	NA	NA	NA	NA	NA
TRINITY_DN3585_c2_g2	111.784	NA	NA	NA	NA	NA	NA	NA	NA	NA
TRINITY_DN73515_c0_g1	111.784	NA	NA	NA	NA	NA	NA	NA	NA	NA
TRINITY_DN27774_c0_g2	111.747	NA	NA	NA	NA	NA	NA	NA	NA	NA
TRINITY_DN29222_c2_g1	111.71	NA	NA	NA	NA	NA	NA	NA	NA	NA
TRINITY_DN14158_c0_g2	111.639	NA	NA	NA	NA	NA	NA	NA	NA	NA
TRINITY_DN60511_c0_g1	111.604	NA	NA	NA	NA	NA	NA	NA	NA	NA
TRINITY_DN23020_c2_g1	111.573	NA	NA	NA	NA	NA	NA	NA	NA	NA
TRINITY_DN8609_c1_g2	111.495	NA	NA	NA	NA	NA	NA	NA	NA	NA
TRINITY_DN3149_c0_g2	111.41	NA	NA	NA	NA	NA	NA	NA	NA	NA
TRINITY_DN34031_c0_g1	111.339	NA	NA	NA	NA	NA	NA	NA	NA	NA
TRINITY_DN6385_c0_g1	111.214	NA	NA	NA	NA	NA	NA	NA	NA	NA
TRINITY_DN60108_c0_g1	111.203	NA	NA	NA	NA	NA	NA	NA	NA	NA
TRINITY_DN30143_c0_g1	111.157	NA	NA	NA	NA	NA	NA	NA	NA	NA
TRINITY_DN115_c7_g1	111.078	NA	NA	NA	NA	NA	NA	NA	NA	NA
TRINITY_DN17862_c1_g1	110.944	NA	NA	NA	NA	NA	NA	NA	NA	NA
TRINITY_DN11587_c2_g1	110.902	NA	NA	NA	NA	NA	NA	NA	NA	NA
TRINITY_DN25150_c0_g1	110.622	NA	NA	NA	NA	NA	NA	NA	NA	NA
TRINITY_DN23725_c0_g1	110.62	NA	NA	NA	NA	NA	NA	NA	NA	NA
TRINITY_DN66051_c0_g1	110.599	NA	NA	NA	NA	NA	NA	NA	NA	NA
TRINITY_DN45862_c0_g1	110.596	NA	NA	NA	NA	NA	NA	NA	NA	NA
TRINITY_DN24104_c0_g1	110.559	NA	NA	NA	NA	NA	NA	NA	NA	NA
TRINITY_DN42433_c0_g1	110.529	NA	NA	NA	NA	NA	NA	NA	NA	NA
TRINITY_DN9698_c0_g1	110.517	NA	NA	NA	NA	NA	NA	NA	NA	NA
TRINITY_DN19643_c1_g1	110.5	NA	NA	NA	NA	NA	NA	NA	NA	NA
TRINITY_DN48206_c0_g1	110.5	NA	NA	NA	NA	NA	NA	NA	NA	NA
TRINITY_DN2102_c4_g1	110.421	NA	NA	NA	NA	NA	NA	NA	NA	NA
TRINITY_DN28206_c0_g2	110.411	NA	NA	NA	NA	NA	NA	NA	NA	NA
TRINITY_DN53690_c0_g1	110.408	NA	NA	NA	NA	NA	NA	NA	NA	NA
TRINITY_DN11009_c2_g1	110.315	NA	NA	NA	NA	NA	NA	NA	NA	NA
TRINITY_DN11143_c0_g1	110.281	NA	NA	NA	NA	NA	NA	NA	NA	NA
TRINITY_DN54886_c0_g1	110.255	NA	NA	NA	NA	NA	NA	NA	NA	NA
TRINITY_DN17874_c1_g1	110.236	NA	NA	NA	NA	NA	NA	NA	NA	NA
TRINITY_DN9439_c4_g1	110.231	NA	NA	NA	NA	NA	NA	NA	NA	NA
TRINITY_DN74281_c0_g1	110.188	NA	NA	NA	NA	NA	NA	NA	NA	NA
TRINITY_DN12413_c0_g1	110.179	NA	NA	NA	NA	NA	NA	NA	NA	NA
TRINITY_DN5917_c0_g1	110.088	NA	NA	NA	NA	NA	NA	NA	NA	NA
TRINITY_DN45622_c0_g2	110.056	NA	NA	NA	NA	NA	NA	NA	NA	NA
TRINITY_DN8849_c1_g1	109.891	NA	NA	NA	NA	NA	NA	NA	NA	NA
TRINITY_DN71436_c0_g1	109.878	NA	NA	NA	NA	NA	NA	NA	NA	NA
TRINITY_DN66141_c0_g1	109.732	NA	NA	NA	NA	NA	NA	NA	NA	NA
TRINITY_DN20239_c0_g1	109.699	NA	NA	NA	NA	NA	NA	NA	NA	NA
TRINITY_DN22721_c0_g2	109.598	NA	NA	NA	NA	NA	NA	NA	NA	NA
TRINITY_DN65363_c0_g1	109.507	NA	NA	NA	NA	NA	NA	NA	NA	NA
TRINITY_DN20968_c3_g1	109.485	NA	NA	NA	NA	NA	NA	NA	NA	NA
TRINITY_DN358_c7_g1	109.435	NA	NA	NA	NA	NA	NA	NA	NA	NA
TRINITY_DN30558_c0_g1	109.403	NA	NA	NA	NA	NA	NA	NA	NA	NA
TRINITY_DN12902_c1_g2	109.366	NA	NA	NA	NA	NA	NA	NA	NA	NA
TRINITY_DN23162_c0_g1	109.359	NA	NA	NA	NA	NA	NA	NA	NA	NA
TRINITY_DN14583_c2_g1	109.331	NA	NA	NA	NA	NA	NA	NA	NA	NA
TRINITY_DN11684_c0_g1	109.28	NA	NA	NA	NA	NA	NA	NA	NA	NA
TRINITY_DN14407_c0_g1	109.277	NA	NA	NA	NA	NA	NA	NA	NA	NA
TRINITY_DN28266_c1_g1	109.277	NA	NA	NA	NA	NA	NA	NA	NA	NA
TRINITY_DN48807_c0_g1	109.238	NA	NA	NA	NA	NA	NA	NA	NA	NA
TRINITY_DN71385_c0_g1	109.157	NA	NA	NA	NA	NA	NA	NA	NA	NA
TRINITY_DN9242_c0_g1	109.127	NA	NA	NA	NA	NA	NA	NA	NA	NA
TRINITY_DN6825_c0_g1	109.068	NA	NA	NA	NA	NA	NA	NA	NA	NA
TRINITY_DN12588_c2_g2	109.006	NA	NA	NA	NA	NA	NA	NA	NA	NA
TRINITY_DN36701_c5_g1	109.006	NA	NA	NA	NA	NA	NA	NA	NA	NA
TRINITY_DN17057_c5_g1	109	NA	NA	NA	NA	NA	NA	NA	NA	NA
TRINITY_DN27110_c0_g1	109	NA	NA	NA	NA	NA	NA	NA	NA	NA
TRINITY_DN36140_c5_g1	109	NA	NA	NA	NA	NA	NA	NA	NA	NA
TRINITY_DN51258_c0_g1	109	NA	NA	NA	NA	NA	NA	NA	NA	NA
TRINITY_DN38048_c0_g4	108.958	NA	NA	NA	NA	NA	NA	NA	NA	NA
TRINITY_DN14228_c6_g1	108.943	NA	NA	NA	NA	NA	NA	NA	NA	NA
TRINITY_DN4111_c0_g4	108.872	NA	NA	NA	NA	NA	NA	NA	NA	NA
TRINITY_DN17092_c0_g1	108.736	NA	NA	NA	NA	NA	NA	NA	NA	NA
TRINITY_DN22573_c0_g1	108.7	TRINITY_DN22573_c0_g1_i1.p2	936-292[-]	.	.	.	.	.	.	.
TRINITY_DN22573_c0_g1	108.7	TRINITY_DN22573_c0_g1_i1.p1	2-937[+]	.	.	.	.	.	.	.
TRINITY_DN10809_c0_g1	108.697	NA	NA	NA	NA	NA	NA	NA	NA	NA
TRINITY_DN9169_c0_g2	108.63	NA	NA	NA	NA	NA	NA	NA	NA	NA
TRINITY_DN4350_c4_g1	108.587	NA	NA	NA	NA	NA	NA	NA	NA	NA
TRINITY_DN25533_c1_g2	108.58	NA	NA	NA	NA	NA	NA	NA	NA	NA
TRINITY_DN15292_c0_g1	108.475	NA	NA	NA	NA	NA	NA	NA	NA	NA
TRINITY_DN18884_c0_g1	108.439	NA	NA	NA	NA	NA	NA	NA	NA	NA
TRINITY_DN68176_c0_g1	108.439	NA	NA	NA	NA	NA	NA	NA	NA	NA
TRINITY_DN45505_c0_g1	108.42	NA	NA	NA	NA	NA	NA	NA	NA	NA
TRINITY_DN20599_c0_g1	108.347	NA	NA	NA	NA	NA	NA	NA	NA	NA
TRINITY_DN14734_c2_g1	108.291	NA	NA	NA	NA	NA	NA	NA	NA	NA
TRINITY_DN68276_c0_g1	108.133	NA	NA	NA	NA	NA	NA	NA	NA	NA
TRINITY_DN17012_c1_g1	108.076	NA	NA	NA	NA	NA	NA	NA	NA	NA
TRINITY_DN37363_c0_g2	107.911	NA	NA	NA	NA	NA	NA	NA	NA	NA
TRINITY_DN49252_c0_g1	107.857	NA	NA	NA	NA	NA	NA	NA	NA	NA
TRINITY_DN63531_c0_g1	107.857	NA	NA	NA	NA	NA	NA	NA	NA	NA
TRINITY_DN39973_c0_g2	107.741	NA	NA	NA	NA	NA	NA	NA	NA	NA
TRINITY_DN16401_c1_g1	107.689	NA	NA	NA	NA	NA	NA	NA	NA	NA
TRINITY_DN22252_c0_g6	107.663	NA	NA	NA	NA	NA	NA	NA	NA	NA
TRINITY_DN36396_c2_g1	107.628	NA	NA	NA	NA	NA	NA	NA	NA	NA
TRINITY_DN20165_c0_g1	107.615	NA	NA	NA	NA	NA	NA	NA	NA	NA
TRINITY_DN5684_c5_g1	107.501	NA	NA	NA	NA	NA	NA	NA	NA	NA
TRINITY_DN27107_c0_g3	107.402	NA	NA	NA	NA	NA	NA	NA	NA	NA
TRINITY_DN4488_c0_g3	107.271	NA	NA	NA	NA	NA	NA	NA	NA	NA
TRINITY_DN1991_c0_g1	107.225	NA	NA	NA	NA	NA	NA	NA	NA	NA
TRINITY_DN70968_c0_g1	107.215	NA	NA	NA	NA	NA	NA	NA	NA	NA
TRINITY_DN9774_c0_g1	107.201	NA	NA	NA	NA	NA	NA	NA	NA	NA
TRINITY_DN2398_c4_g1	107.145	NA	NA	NA	NA	NA	NA	NA	NA	NA
TRINITY_DN33706_c0_g1	107.081	NA	NA	NA	NA	NA	NA	NA	NA	NA
TRINITY_DN14591_c0_g1	106.992	NA	NA	NA	NA	NA	NA	NA	NA	NA
TRINITY_DN22439_c0_g1	106.917	NA	NA	NA	NA	NA	NA	NA	NA	NA
TRINITY_DN64359_c0_g1	106.917	NA	NA	NA	NA	NA	NA	NA	NA	NA
TRINITY_DN4714_c0_g1	106.745	NA	NA	NA	NA	NA	NA	NA	NA	NA
TRINITY_DN10945_c7_g1	106.711	NA	NA	NA	NA	NA	NA	NA	NA	NA
TRINITY_DN11985_c2_g1	106.134	NA	NA	NA	NA	NA	NA	NA	NA	NA
TRINITY_DN28507_c0_g2	106.124	NA	NA	NA	NA	NA	NA	NA	NA	NA
TRINITY_DN65059_c0_g1	106.107	NA	NA	NA	NA	NA	NA	NA	NA	NA
TRINITY_DN3623_c1_g2	106.076	NA	NA	NA	NA	NA	NA	NA	NA	NA
TRINITY_DN16381_c0_g2	105.8	NA	NA	NA	NA	NA	NA	NA	NA	NA
TRINITY_DN64_c2_g1	105.799	NA	NA	NA	NA	NA	NA	NA	NA	NA
TRINITY_DN66832_c0_g1	105.779	NA	NA	NA	NA	NA	NA	NA	NA	NA
TRINITY_DN20433_c1_g1	105.773	NA	NA	NA	NA	NA	NA	NA	NA	NA
TRINITY_DN17400_c0_g1	105.749	NA	NA	NA	NA	NA	NA	NA	NA	NA
TRINITY_DN11891_c0_g3	105.72	NA	NA	NA	NA	NA	NA	NA	NA	NA
TRINITY_DN59998_c0_g1	105.676	NA	NA	NA	NA	NA	NA	NA	NA	NA
TRINITY_DN409_c8_g1	105.651	NA	NA	NA	NA	NA	NA	NA	NA	NA
TRINITY_DN14377_c1_g1	105.427	NA	NA	NA	NA	NA	NA	NA	NA	NA
TRINITY_DN8237_c0_g2	105.398	NA	NA	NA	NA	NA	NA	NA	NA	NA
TRINITY_DN30677_c0_g1	105.315	NA	NA	NA	NA	NA	NA	NA	NA	NA
TRINITY_DN51492_c0_g1	105.257	NA	NA	NA	NA	NA	NA	NA	NA	NA
TRINITY_DN53844_c0_g1	105.123	NA	NA	NA	NA	NA	NA	NA	NA	NA
TRINITY_DN67845_c0_g1	105.123	NA	NA	NA	NA	NA	NA	NA	NA	NA
TRINITY_DN49070_c0_g1	105.101	NA	NA	NA	NA	NA	NA	NA	NA	NA
TRINITY_DN32903_c0_g1	104.931	NA	NA	NA	NA	NA	NA	NA	NA	NA
TRINITY_DN62238_c0_g1	104.922	NA	NA	NA	NA	NA	NA	NA	NA	NA
TRINITY_DN2593_c4_g1	104.904	NA	NA	NA	NA	NA	NA	NA	NA	NA
TRINITY_DN40821_c1_g1	104.861	NA	NA	NA	NA	NA	NA	NA	NA	NA
TRINITY_DN12256_c2_g1	104.854	NA	NA	NA	NA	NA	NA	NA	NA	NA
TRINITY_DN13835_c0_g2	104.798	NA	NA	NA	NA	NA	NA	NA	NA	NA
TRINITY_DN11885_c0_g3	104.767	NA	NA	NA	NA	NA	NA	NA	NA	NA
TRINITY_DN16700_c5_g1	104.741	NA	NA	NA	NA	NA	NA	NA	NA	NA
TRINITY_DN20861_c0_g2	104.731	NA	NA	NA	NA	NA	NA	NA	NA	NA
TRINITY_DN6290_c2_g1	104.64	NA	NA	NA	NA	NA	NA	NA	NA	NA
TRINITY_DN14286_c2_g1	104.517	NA	NA	NA	NA	NA	NA	NA	NA	NA
TRINITY_DN9852_c0_g1	104.451	NA	NA	NA	NA	NA	NA	NA	NA	NA
TRINITY_DN1785_c2_g2	104.368	NA	NA	NA	NA	NA	NA	NA	NA	NA
TRINITY_DN14385_c0_g1	104.304	NA	NA	NA	NA	NA	NA	NA	NA	NA
TRINITY_DN54638_c0_g1	104.304	NA	NA	NA	NA	NA	NA	NA	NA	NA
TRINITY_DN28010_c0_g1	104.239	NA	NA	NA	NA	NA	NA	NA	NA	NA
TRINITY_DN26925_c0_g3	104.238	NA	NA	NA	NA	NA	NA	NA	NA	NA
TRINITY_DN14586_c0_g1	104.182	NA	NA	NA	NA	NA	NA	NA	NA	NA
TRINITY_DN49693_c0_g1	104.168	NA	NA	NA	NA	NA	NA	NA	NA	NA
TRINITY_DN3647_c0_g4	104.04	NA	NA	NA	NA	NA	NA	NA	NA	NA
TRINITY_DN26526_c1_g2	104.027	NA	NA	NA	NA	NA	NA	NA	NA	NA
TRINITY_DN19904_c0_g2	104.023	NA	NA	NA	NA	NA	NA	NA	NA	NA
TRINITY_DN7858_c1_g1	104.012	NA	NA	NA	NA	NA	NA	NA	NA	NA
TRINITY_DN9815_c1_g1	103.802	NA	NA	NA	NA	NA	NA	NA	NA	NA
TRINITY_DN11976_c0_g3	103.723	NA	NA	NA	NA	NA	NA	NA	NA	NA
TRINITY_DN16530_c0_g1	103.691	NA	NA	NA	NA	NA	NA	NA	NA	NA
TRINITY_DN3402_c0_g1	103.648	NA	NA	NA	NA	NA	NA	NA	NA	NA
TRINITY_DN28493_c1_g1	103.634	NA	NA	NA	NA	NA	NA	NA	NA	NA
TRINITY_DN3040_c1_g5	103.623	NA	NA	NA	NA	NA	NA	NA	NA	NA
TRINITY_DN63409_c0_g1	103.362	NA	NA	NA	NA	NA	NA	NA	NA	NA
TRINITY_DN19853_c1_g1	103.353	NA	NA	NA	NA	NA	NA	NA	NA	NA
TRINITY_DN66030_c0_g1	103.197	NA	NA	NA	NA	NA	NA	NA	NA	NA
TRINITY_DN16133_c0_g2	103.074	NA	NA	NA	NA	NA	NA	NA	NA	NA
TRINITY_DN5560_c5_g1	103.054	NA	NA	NA	NA	NA	NA	NA	NA	NA
TRINITY_DN9082_c1_g1	102.962	NA	NA	NA	NA	NA	NA	NA	NA	NA
TRINITY_DN24643_c0_g1	102.931	NA	NA	NA	NA	NA	NA	NA	NA	NA
TRINITY_DN13630_c3_g1	102.77	NA	NA	NA	NA	NA	NA	NA	NA	NA
TRINITY_DN14878_c0_g1	102.704	NA	NA	NA	NA	NA	NA	NA	NA	NA
TRINITY_DN11824_c0_g1	102.676	NA	NA	NA	NA	NA	NA	NA	NA	NA
TRINITY_DN26016_c2_g1	102.653	NA	NA	NA	NA	NA	NA	NA	NA	NA
TRINITY_DN6587_c0_g1	102.528	NA	NA	NA	NA	NA	NA	NA	NA	NA
TRINITY_DN11630_c2_g1	102.512	NA	NA	NA	NA	NA	NA	NA	NA	NA
TRINITY_DN61995_c0_g1	102.43	NA	NA	NA	NA	NA	NA	NA	NA	NA
TRINITY_DN5394_c0_g1	102.321	NA	NA	NA	NA	NA	NA	NA	NA	NA
TRINITY_DN4025_c0_g1	102.291	NA	NA	NA	NA	NA	NA	NA	NA	NA
TRINITY_DN26340_c6_g1	102.158	NA	NA	NA	NA	NA	NA	NA	NA	NA
TRINITY_DN19856_c0_g2	102.006	NA	NA	NA	NA	NA	NA	NA	NA	NA
TRINITY_DN4801_c2_g1	101.835	NA	NA	NA	NA	NA	NA	NA	NA	NA
TRINITY_DN5656_c0_g1	101.796	NA	NA	NA	NA	NA	NA	NA	NA	NA
TRINITY_DN19947_c0_g1	101.788	NA	NA	NA	NA	NA	NA	NA	NA	NA
TRINITY_DN16291_c0_g1	101.786	NA	NA	NA	NA	NA	NA	NA	NA	NA
TRINITY_DN47267_c0_g1	101.697	NA	NA	NA	NA	NA	NA	NA	NA	NA
TRINITY_DN18018_c1_g3	101.271	NA	NA	NA	NA	NA	NA	NA	NA	NA
TRINITY_DN2632_c0_g3	101.161	NA	NA	NA	NA	NA	NA	NA	NA	NA
TRINITY_DN56812_c0_g1	101.089	NA	NA	NA	NA	NA	NA	NA	NA	NA
TRINITY_DN50456_c0_g1	101.002	NA	NA	NA	NA	NA	NA	NA	NA	NA
TRINITY_DN6416_c3_g1	100.877	NA	NA	NA	NA	NA	NA	NA	NA	NA
TRINITY_DN5788_c3_g1	100.85	NA	NA	NA	NA	NA	NA	NA	NA	NA
TRINITY_DN71350_c0_g1	100.775	NA	NA	NA	NA	NA	NA	NA	NA	NA
TRINITY_DN51008_c0_g1	100.722	NA	NA	NA	NA	NA	NA	NA	NA	NA
TRINITY_DN37794_c0_g1	100.551	NA	NA	NA	NA	NA	NA	NA	NA	NA
TRINITY_DN7265_c1_g2	100.473	NA	NA	NA	NA	NA	NA	NA	NA	NA
TRINITY_DN4490_c0_g3	100.413	NA	NA	NA	NA	NA	NA	NA	NA	NA
TRINITY_DN13148_c0_g1	100.398	NA	NA	NA	NA	NA	NA	NA	NA	NA
TRINITY_DN68894_c0_g1	100.359	NA	NA	NA	NA	NA	NA	NA	NA	NA
TRINITY_DN3944_c0_g2	100.321	NA	NA	NA	NA	NA	NA	NA	NA	NA
TRINITY_DN5025_c0_g2	100.216	NA	NA	NA	NA	NA	NA	NA	NA	NA
TRINITY_DN39697_c1_g1	100.213	NA	NA	NA	NA	NA	NA	NA	NA	NA
TRINITY_DN4801_c5_g1	100.066	NA	NA	NA	NA	NA	NA	NA	NA	NA
TRINITY_DN13945_c0_g5	99.8235	NA	NA	NA	NA	NA	NA	NA	NA	NA
TRINITY_DN67949_c0_g1	99.7729	NA	NA	NA	NA	NA	NA	NA	NA	NA
TRINITY_DN10930_c1_g1	99.7599	NA	NA	NA	NA	NA	NA	NA	NA	NA
TRINITY_DN49311_c0_g1	99.7329	NA	NA	NA	NA	NA	NA	NA	NA	NA
TRINITY_DN70880_c0_g1	99.7143	NA	NA	NA	NA	NA	NA	NA	NA	NA
TRINITY_DN14730_c0_g1	99.657	NA	NA	NA	NA	NA	NA	NA	NA	NA
TRINITY_DN14315_c2_g1	99.6076	NA	NA	NA	NA	NA	NA	NA	NA	NA
TRINITY_DN31494_c0_g1	99.4114	NA	NA	NA	NA	NA	NA	NA	NA	NA
TRINITY_DN23540_c0_g1	99.3726	NA	NA	NA	NA	NA	NA	NA	NA	NA
TRINITY_DN37011_c0_g1	99.3338	NA	NA	NA	NA	NA	NA	NA	NA	NA
TRINITY_DN11891_c0_g1	99.3163	NA	NA	NA	NA	NA	NA	NA	NA	NA
TRINITY_DN53024_c0_g1	99.1463	NA	NA	NA	NA	NA	NA	NA	NA	NA
TRINITY_DN3800_c0_g1	99.0962	NA	NA	NA	NA	NA	NA	NA	NA	NA
TRINITY_DN29002_c0_g2	99.0628	NA	NA	NA	NA	NA	NA	NA	NA	NA
TRINITY_DN3716_c1_g1	99.0129	NA	NA	NA	NA	NA	NA	NA	NA	NA
TRINITY_DN37561_c0_g1	99.0129	NA	NA	NA	NA	NA	NA	NA	NA	NA
TRINITY_DN44513_c0_g3	99.0129	NA	NA	NA	NA	NA	NA	NA	NA	NA
TRINITY_DN72579_c0_g1	99.0129	NA	NA	NA	NA	NA	NA	NA	NA	NA
TRINITY_DN2882_c0_g1	98.9672	NA	NA	NA	NA	NA	NA	NA	NA	NA
TRINITY_DN9068_c0_g2	98.9504	NA	NA	NA	NA	NA	NA	NA	NA	NA
TRINITY_DN7461_c3_g1	98.9242	NA	NA	NA	NA	NA	NA	NA	NA	NA
TRINITY_DN45206_c1_g1	98.8722	NA	NA	NA	NA	NA	NA	NA	NA	NA
TRINITY_DN21421_c0_g1	98.7897	NA	NA	NA	NA	NA	NA	NA	NA	NA
TRINITY_DN5793_c2_g1	98.6899	NA	NA	NA	NA	NA	NA	NA	NA	NA
TRINITY_DN10819_c0_g1	98.6578	NA	NA	NA	NA	NA	NA	NA	NA	NA
TRINITY_DN72998_c0_g1	98.6578	NA	NA	NA	NA	NA	NA	NA	NA	NA
TRINITY_DN64435_c0_g1	98.4943	NA	NA	NA	NA	NA	NA	NA	NA	NA
TRINITY_DN11868_c3_g1	98.4414	NA	NA	NA	NA	NA	NA	NA	NA	NA
TRINITY_DN456_c1_g1	98.4118	NA	NA	NA	NA	NA	NA	NA	NA	NA
TRINITY_DN25288_c0_g3	98.3639	NA	NA	NA	NA	NA	NA	NA	NA	NA
TRINITY_DN51517_c0_g1	98.2087	NA	NA	NA	NA	NA	NA	NA	NA	NA
TRINITY_DN50712_c0_g1	98.1455	NA	NA	NA	NA	NA	NA	NA	NA	NA
TRINITY_DN14540_c0_g1	98.0184	NA	NA	NA	NA	NA	NA	NA	NA	NA
TRINITY_DN25453_c0_g2	97.8828	NA	NA	NA	NA	NA	NA	NA	NA	NA
TRINITY_DN15361_c0_g1	97.8159	NA	NA	NA	NA	NA	NA	NA	NA	NA
TRINITY_DN21685_c0_g2	97.7202	NA	NA	NA	NA	NA	NA	NA	NA	NA
TRINITY_DN29501_c0_g2	97.7138	NA	NA	NA	NA	NA	NA	NA	NA	NA
TRINITY_DN7037_c0_g1	97.6379	NA	NA	NA	NA	NA	NA	NA	NA	NA
TRINITY_DN14913_c2_g1	97.6354	NA	NA	NA	NA	NA	NA	NA	NA	NA
TRINITY_DN11472_c0_g1	97.6277	NA	NA	NA	NA	NA	NA	NA	NA	NA
TRINITY_DN6724_c1_g1	97.5366	NA	NA	NA	NA	NA	NA	NA	NA	NA
TRINITY_DN70662_c0_g1	97.4657	NA	NA	NA	NA	NA	NA	NA	NA	NA
TRINITY_DN3572_c1_g2	97.328	NA	NA	NA	NA	NA	NA	NA	NA	NA
TRINITY_DN1164_c6_g1	97.3135	NA	NA	NA	NA	NA	NA	NA	NA	NA
TRINITY_DN31012_c1_g1	97.3135	NA	NA	NA	NA	NA	NA	NA	NA	NA
TRINITY_DN5389_c0_g2	97.2073	NA	NA	NA	NA	NA	NA	NA	NA	NA
TRINITY_DN62977_c0_g1	97.184	NA	NA	NA	NA	NA	NA	NA	NA	NA
TRINITY_DN3634_c0_g1	97.1804	NA	NA	NA	NA	NA	NA	NA	NA	NA
TRINITY_DN6482_c1_g1	97.1658	NA	NA	NA	NA	NA	NA	NA	NA	NA
TRINITY_DN1313_c1_g1	97.1549	NA	NA	NA	NA	NA	NA	NA	NA	NA
TRINITY_DN3666_c7_g1	97.0282	NA	NA	NA	NA	NA	NA	NA	NA	NA
TRINITY_DN29937_c0_g3	96.7754	NA	NA	NA	NA	NA	NA	NA	NA	NA
TRINITY_DN15920_c6_g1	96.761	NA	NA	NA	NA	NA	NA	NA	NA	NA
TRINITY_DN15351_c0_g1	96.3369	NA	NA	NA	NA	NA	NA	NA	NA	NA
TRINITY_DN14531_c3_g1	96.2697	NA	NA	NA	NA	NA	NA	NA	NA	NA
TRINITY_DN62106_c0_g1	96.0541	NA	NA	NA	NA	NA	NA	NA	NA	NA
TRINITY_DN26222_c0_g2	95.9886	NA	NA	NA	NA	NA	NA	NA	NA	NA
TRINITY_DN7693_c0_g4	95.9195	NA	NA	NA	NA	NA	NA	NA	NA	NA
TRINITY_DN10607_c4_g2	95.7465	NA	NA	NA	NA	NA	NA	NA	NA	NA
TRINITY_DN33788_c1_g1	95.6759	NA	NA	NA	NA	NA	NA	NA	NA	NA
TRINITY_DN33577_c0_g1	95.5755	NA	NA	NA	NA	NA	NA	NA	NA	NA
TRINITY_DN12780_c1_g1	95.4621	NA	NA	NA	NA	NA	NA	NA	NA	NA
TRINITY_DN49956_c0_g1	95.4621	NA	NA	NA	NA	NA	NA	NA	NA	NA
TRINITY_DN10124_c0_g1	95.2238	NA	NA	NA	NA	NA	NA	NA	NA	NA
TRINITY_DN29869_c0_g1	95.2238	NA	NA	NA	NA	NA	NA	NA	NA	NA
TRINITY_DN71462_c0_g1	95.1849	NA	NA	NA	NA	NA	NA	NA	NA	NA
TRINITY_DN16987_c2_g2	95.1698	NA	NA	NA	NA	NA	NA	NA	NA	NA
TRINITY_DN37722_c1_g1	95.1514	NA	NA	NA	NA	NA	NA	NA	NA	NA
TRINITY_DN52764_c0_g1	95.0342	NA	NA	NA	NA	NA	NA	NA	NA	NA
TRINITY_DN5815_c3_g1	94.9921	NA	NA	NA	NA	NA	NA	NA	NA	NA
TRINITY_DN16758_c0_g1	94.8684	NA	NA	NA	NA	NA	NA	NA	NA	NA
TRINITY_DN16713_c1_g2	94.692	NA	NA	NA	NA	NA	NA	NA	NA	NA
TRINITY_DN33793_c2_g1	94.6773	NA	NA	NA	NA	NA	NA	NA	NA	NA
TRINITY_DN3800_c0_g4	94.6579	NA	NA	NA	NA	NA	NA	NA	NA	NA
TRINITY_DN23899_c2_g1	94.4945	NA	NA	NA	NA	NA	NA	NA	NA	NA
TRINITY_DN10791_c6_g1	94.357	NA	NA	NA	NA	NA	NA	NA	NA	NA
TRINITY_DN8226_c2_g2	94.2976	NA	NA	NA	NA	NA	NA	NA	NA	NA
TRINITY_DN33684_c0_g1	94.294	NA	NA	NA	NA	NA	NA	NA	NA	NA
TRINITY_DN25372_c3_g1	94.0999	NA	NA	NA	NA	NA	NA	NA	NA	NA
TRINITY_DN482_c0_g1	94.0326	NA	NA	NA	NA	NA	NA	NA	NA	NA
TRINITY_DN24300_c0_g1	93.8934	NA	NA	NA	NA	NA	NA	NA	NA	NA
TRINITY_DN69447_c0_g1	93.8419	NA	NA	NA	NA	NA	NA	NA	NA	NA
TRINITY_DN45636_c1_g2	93.7651	NA	NA	NA	NA	NA	NA	NA	NA	NA
TRINITY_DN37130_c0_g1	93.7554	NA	NA	NA	NA	NA	NA	NA	NA	NA
TRINITY_DN3148_c0_g1	93.6732	NA	NA	NA	NA	NA	NA	NA	NA	NA
TRINITY_DN5257_c3_g2	93.6157	NA	NA	NA	NA	NA	NA	NA	NA	NA
TRINITY_DN34051_c1_g3	93.5906	NA	NA	NA	NA	NA	NA	NA	NA	NA
TRINITY_DN18263_c0_g1	93.2745	NA	NA	NA	NA	NA	NA	NA	NA	NA
TRINITY_DN22849_c0_g1	93.1709	NA	NA	NA	NA	NA	NA	NA	NA	NA
TRINITY_DN10940_c3_g1	93.1187	NA	NA	NA	NA	NA	NA	NA	NA	NA
TRINITY_DN7828_c0_g2	93.0573	NA	NA	NA	NA	NA	NA	NA	NA	NA
TRINITY_DN9192_c2_g1	92.8915	NA	NA	NA	NA	NA	NA	NA	NA	NA
TRINITY_DN2952_c0_g2	92.8682	NA	NA	NA	NA	NA	NA	NA	NA	NA
TRINITY_DN47158_c0_g1	92.7349	NA	NA	NA	NA	NA	NA	NA	NA	NA
TRINITY_DN8650_c0_g1	92.5289	NA	NA	NA	NA	NA	NA	NA	NA	NA
TRINITY_DN9068_c0_g3	92.523	NA	NA	NA	NA	NA	NA	NA	NA	NA
TRINITY_DN9501_c5_g1	92.3692	NA	NA	NA	NA	NA	NA	NA	NA	NA
TRINITY_DN63796_c0_g1	92.1945	NA	NA	NA	NA	NA	NA	NA	NA	NA
TRINITY_DN48896_c0_g1	92.0351	NA	NA	NA	NA	NA	NA	NA	NA	NA
TRINITY_DN6247_c2_g3	91.9849	NA	NA	NA	NA	NA	NA	NA	NA	NA
TRINITY_DN18711_c0_g1	91.85	NA	NA	NA	NA	NA	NA	NA	NA	NA
TRINITY_DN62681_c0_g1	91.7431	NA	NA	NA	NA	NA	NA	NA	NA	NA
TRINITY_DN3120_c0_g1	91.6142	NA	NA	NA	NA	NA	NA	NA	NA	NA
TRINITY_DN20633_c0_g3	91.447	NA	NA	NA	NA	NA	NA	NA	NA	NA
TRINITY_DN21756_c0_g1	91.3034	NA	NA	NA	NA	NA	NA	NA	NA	NA
TRINITY_DN56558_c0_g1	91.3034	NA	NA	NA	NA	NA	NA	NA	NA	NA
TRINITY_DN13825_c0_g1	91.2689	NA	NA	NA	NA	NA	NA	NA	NA	NA
TRINITY_DN11171_c0_g1	91.123	NA	NA	NA	NA	NA	NA	NA	NA	NA
TRINITY_DN18087_c3_g1	90.9496	NA	NA	NA	NA	NA	NA	NA	NA	NA
TRINITY_DN21686_c0_g1	90.8308	NA	NA	NA	NA	NA	NA	NA	NA	NA
TRINITY_DN17081_c0_g1	90.7477	NA	NA	NA	NA	NA	NA	NA	NA	NA
TRINITY_DN53612_c0_g1	90.4259	NA	NA	NA	NA	NA	NA	NA	NA	NA
TRINITY_DN58797_c0_g1	90.4149	NA	NA	NA	NA	NA	NA	NA	NA	NA
TRINITY_DN12512_c0_g5	90.2837	NA	NA	NA	NA	NA	NA	NA	NA	NA
TRINITY_DN34727_c0_g2	90.2792	NA	NA	NA	NA	NA	NA	NA	NA	NA
TRINITY_DN32772_c0_g1	90.0626	NA	NA	NA	NA	NA	NA	NA	NA	NA
TRINITY_DN3307_c2_g3	89.7393	NA	NA	NA	NA	NA	NA	NA	NA	NA
TRINITY_DN71717_c0_g1	89.038	NA	NA	NA	NA	NA	NA	NA	NA	NA
TRINITY_DN13945_c0_g1	89.0243	NA	NA	NA	NA	NA	NA	NA	NA	NA
TRINITY_DN23879_c3_g1	88.9568	NA	NA	NA	NA	NA	NA	NA	NA	NA
TRINITY_DN23915_c0_g1	88.9567	NA	NA	NA	NA	NA	NA	NA	NA	NA
TRINITY_DN18483_c0_g1	88.5641	NA	NA	NA	NA	NA	NA	NA	NA	NA
TRINITY_DN12648_c1_g1	88.431	NA	NA	NA	NA	NA	NA	NA	NA	NA
TRINITY_DN13587_c0_g3	88.2949	NA	NA	NA	NA	NA	NA	NA	NA	NA
TRINITY_DN25315_c1_g3	88.2946	NA	NA	NA	NA	NA	NA	NA	NA	NA
TRINITY_DN44045_c1_g2	88.0221	NA	NA	NA	NA	NA	NA	NA	NA	NA
TRINITY_DN12922_c1_g1	87.971	NA	NA	NA	NA	NA	NA	NA	NA	NA
TRINITY_DN30117_c2_g1	87.923	NA	NA	NA	NA	NA	NA	NA	NA	NA
TRINITY_DN8596_c0_g2	87.8633	NA	NA	NA	NA	NA	NA	NA	NA	NA
TRINITY_DN21336_c5_g1	87.8157	NA	NA	NA	NA	NA	NA	NA	NA	NA
TRINITY_DN7650_c1_g1	87.6053	NA	NA	NA	NA	NA	NA	NA	NA	NA
TRINITY_DN4758_c0_g2	87.4146	NA	NA	NA	NA	NA	NA	NA	NA	NA
TRINITY_DN19420_c4_g1	87.0373	NA	NA	NA	NA	NA	NA	NA	NA	NA
TRINITY_DN22347_c0_g1	86.9577	NA	NA	NA	NA	NA	NA	NA	NA	NA
TRINITY_DN7360_c0_g1	86.844	NA	NA	NA	NA	NA	NA	NA	NA	NA
TRINITY_DN7459_c6_g1	86.7815	NA	NA	NA	NA	NA	NA	NA	NA	NA
TRINITY_DN31891_c2_g1	86.7799	NA	NA	NA	NA	NA	NA	NA	NA	NA
TRINITY_DN961_c4_g1	86.7404	NA	NA	NA	NA	NA	NA	NA	NA	NA
TRINITY_DN20768_c3_g1	86.4399	NA	NA	NA	NA	NA	NA	NA	NA	NA
TRINITY_DN16226_c0_g4	86.2664	NA	NA	NA	NA	NA	NA	NA	NA	NA
TRINITY_DN17585_c0_g1	86.1753	NA	NA	NA	NA	NA	NA	NA	NA	NA
TRINITY_DN26645_c0_g1	86.1259	NA	NA	NA	NA	NA	NA	NA	NA	NA
TRINITY_DN24781_c0_g2	85.9045	NA	NA	NA	NA	NA	NA	NA	NA	NA
TRINITY_DN4911_c0_g1	85.8847	NA	NA	NA	NA	NA	NA	NA	NA	NA
TRINITY_DN56780_c0_g1	85.6431	NA	NA	NA	NA	NA	NA	NA	NA	NA
TRINITY_DN15920_c0_g1	85.5668	NA	NA	NA	NA	NA	NA	NA	NA	NA
[truncated: 17,332 more rows]
