# Supplementary material for: Salinity Stress Acclimation Strategies in Chlamydomonas sp. Revealed by Physiological, Morphological and Transcriptomic Approaches
Source: Mar Drugs. 2024 Jul 29;22(8):351. doi: 10.3390/md22080351 (PMC11355073; doi:10.3390/md22080351)
Supplement: Supplementary file 1 [file marinedrugs-22-00351-s001.zip › supplementary/Supplem table S5.xlsx]

## Sheet: DE_genes_annotation
Table S5: Differential expressed genes in the comparison Exp vs Stat
Gene	Fold-Change	prot_id	prot_coords	sprot_Top_BLASTX_hit	sprot_Top_BLASTP_hit	Pfam	Kegg	gene_ontology_BLASTX	gene_ontology_BLASTP	gene_ontology_Pfam
TRINITY_DN8855_c5_g1	1185.71	NA	NA	NA	NA	NA	NA	NA	NA	NA
TRINITY_DN60312_c0_g1	456.76	NA	NA	NA	NA	NA	NA	NA	NA	NA
TRINITY_DN46536_c0_g1	253.684	NA	NA	NA	NA	NA	NA	NA	NA	NA
TRINITY_DN21404_c4_g1	238.735	NA	NA	NA	NA	NA	NA	NA	NA	NA
TRINITY_DN61583_c0_g1	213.837	NA	NA	NA	NA	NA	NA	NA	NA	NA
TRINITY_DN62393_c0_g1	212.887	NA	NA	NA	NA	NA	NA	NA	NA	NA
TRINITY_DN67498_c0_g1	202.916	NA	NA	NA	NA	NA	NA	NA	NA	NA
TRINITY_DN64665_c0_g1	197.541	NA	NA	NA	NA	NA	NA	NA	NA	NA
TRINITY_DN3175_c6_g1	162.346	NA	NA	NA	NA	NA	NA	NA	NA	NA
TRINITY_DN14469_c2_g1	160.95	NA	NA	NA	NA	NA	NA	NA	NA	NA
TRINITY_DN2140_c12_g1	154.791	NA	NA	NA	NA	NA	NA	NA	NA	NA
TRINITY_DN28889_c0_g2	118.44	NA	NA	NA	NA	NA	NA	NA	NA	NA
TRINITY_DN34642_c0_g1	115.36	NA	NA	NA	NA	NA	NA	NA	NA	NA
TRINITY_DN17977_c0_g2	92.0324	NA	NA	NA	NA	NA	NA	NA	NA	NA
TRINITY_DN3460_c3_g1	75.6785	NA	NA	NA	NA	NA	NA	NA	NA	NA
TRINITY_DN16973_c0_g1	73.4287	NA	NA	NA	NA	NA	NA	NA	NA	NA
TRINITY_DN18846_c0_g1	73.2229	NA	NA	NA	NA	NA	NA	NA	NA	NA
TRINITY_DN22400_c0_g1	71.5536	NA	NA	NA	NA	NA	NA	NA	NA	NA
TRINITY_DN22626_c0_g1	68.2373	NA	NA	NA	NA	NA	NA	NA	NA	NA
TRINITY_DN66905_c0_g1	67.2142	NA	NA	NA	NA	NA	NA	NA	NA	NA
TRINITY_DN5289_c6_g1	65.8353	NA	NA	NA	NA	NA	NA	NA	NA	NA
TRINITY_DN834_c6_g1	64.3961	NA	NA	NA	NA	NA	NA	NA	NA	NA
TRINITY_DN10158_c0_g1	50.3179	NA	NA	NA	NA	NA	NA	NA	NA	NA
TRINITY_DN2334_c0_g1	46.2707	NA	NA	NA	NA	NA	NA	NA	NA	NA
TRINITY_DN54533_c0_g1	42.4713	NA	NA	NA	NA	NA	NA	NA	NA	NA
TRINITY_DN13243_c4_g1	40.3732	NA	NA	NA	NA	NA	NA	NA	NA	NA
TRINITY_DN54388_c0_g1	38.3544	NA	NA	NA	NA	NA	NA	NA	NA	NA
TRINITY_DN4424_c0_g1	38.2583	NA	NA	NA	NA	NA	NA	NA	NA	NA
TRINITY_DN22799_c0_g1	37.6644	NA	NA	NA	NA	NA	NA	NA	NA	NA
TRINITY_DN7395_c2_g1	37.4706	NA	NA	NA	NA	NA	NA	NA	NA	NA
TRINITY_DN7520_c2_g1	37.3068	NA	NA	NA	NA	NA	NA	NA	NA	NA
TRINITY_DN51612_c0_g1	36.7291	NA	NA	NA	NA	NA	NA	NA	NA	NA
TRINITY_DN23068_c0_g2	35.0753	NA	NA	NA	NA	NA	NA	NA	NA	NA
TRINITY_DN32917_c0_g4	34.4644	NA	NA	NA	NA	NA	NA	NA	NA	NA
TRINITY_DN31409_c1_g1	33.1382	.	.	CAN_SHIFL^CAN_SHIFL^Q:122-3,H:2-41^42.5%ID^E:4.36e-06^RecName: Full=Carbonic anhydrase 2;^Bacteria; Proteobacteria; Gammaproteobacteria; Enterobacterales; Enterobacteriaceae; Shigella	.	.	KEGG:sfl:SF0123`KEGG:sfx:S0125	GO:0004089^molecular_function^carbonate dehydratase activity`GO:0008270^molecular_function^zinc ion binding`GO:0015976^biological_process^carbon utilization	.	.
TRINITY_DN71694_c0_g1	30.8014	NA	NA	NA	NA	NA	NA	NA	NA	NA
TRINITY_DN20115_c0_g2	30.6375	NA	NA	NA	NA	NA	NA	NA	NA	NA
TRINITY_DN18233_c0_g2	30.3905	NA	NA	NA	NA	NA	NA	NA	NA	NA
TRINITY_DN67956_c0_g1	29.8662	NA	NA	NA	NA	NA	NA	NA	NA	NA
TRINITY_DN8759_c0_g1	29.6833	NA	NA	NA	NA	NA	NA	NA	NA	NA
TRINITY_DN52692_c0_g1	29.2259	NA	NA	NA	NA	NA	NA	NA	NA	NA
TRINITY_DN53438_c0_g1	27.3776	NA	NA	NA	NA	NA	NA	NA	NA	NA
TRINITY_DN20073_c0_g1	27.2032	NA	NA	NA	NA	NA	NA	NA	NA	NA
TRINITY_DN10596_c0_g2	27.198	NA	NA	NA	NA	NA	NA	NA	NA	NA
TRINITY_DN6602_c1_g1	26.6718	NA	NA	NA	NA	NA	NA	NA	NA	NA
TRINITY_DN36209_c3_g1	26.1153	NA	NA	NA	NA	NA	NA	NA	NA	NA
TRINITY_DN30226_c2_g1	25.6174	NA	NA	NA	NA	NA	NA	NA	NA	NA
TRINITY_DN236_c20_g1	24.8924	NA	NA	NA	NA	NA	NA	NA	NA	NA
TRINITY_DN3321_c0_g2	24.8354	NA	NA	NA	NA	NA	NA	NA	NA	NA
TRINITY_DN7551_c2_g1	24.8303	NA	NA	NA	NA	NA	NA	NA	NA	NA
TRINITY_DN41052_c0_g1	24.7803	NA	NA	NA	NA	NA	NA	NA	NA	NA
TRINITY_DN679_c1_g5	24.7771	NA	NA	NA	NA	NA	NA	NA	NA	NA
TRINITY_DN10436_c1_g1	24.5007	NA	NA	NA	NA	NA	NA	NA	NA	NA
TRINITY_DN2560_c0_g3	24.3333	NA	NA	NA	NA	NA	NA	NA	NA	NA
TRINITY_DN10596_c0_g1	24.093	NA	NA	NA	NA	NA	NA	NA	NA	NA
TRINITY_DN56_c4_g1	23.8076	NA	NA	NA	NA	NA	NA	NA	NA	NA
TRINITY_DN12245_c0_g1	23.3468	NA	NA	NA	NA	NA	NA	NA	NA	NA
TRINITY_DN71623_c0_g1	23.215	NA	NA	NA	NA	NA	NA	NA	NA	NA
TRINITY_DN57947_c0_g1	22.3348	NA	NA	NA	NA	NA	NA	NA	NA	NA
TRINITY_DN39532_c1_g1	21.7202	NA	NA	NA	NA	NA	NA	NA	NA	NA
TRINITY_DN40071_c1_g1	21.5278	NA	NA	NA	NA	NA	NA	NA	NA	NA
TRINITY_DN37241_c0_g1	20.8987	NA	NA	NA	NA	NA	NA	NA	NA	NA
TRINITY_DN21362_c2_g1	19.9626	NA	NA	NA	NA	NA	NA	NA	NA	NA
TRINITY_DN3408_c0_g2	19.4331	NA	NA	NA	NA	NA	NA	NA	NA	NA
TRINITY_DN2933_c0_g1	19.3687	NA	NA	NA	NA	NA	NA	NA	NA	NA
TRINITY_DN4069_c0_g2	19.1597	NA	NA	NA	NA	NA	NA	NA	NA	NA
TRINITY_DN13952_c2_g1	19.0687	NA	NA	NA	NA	NA	NA	NA	NA	NA
TRINITY_DN7733_c0_g2	19.0334	NA	NA	NA	NA	NA	NA	NA	NA	NA
TRINITY_DN48452_c0_g1	19.0135	NA	NA	NA	NA	NA	NA	NA	NA	NA
TRINITY_DN5685_c0_g1	18.9064	NA	NA	NA	NA	NA	NA	NA	NA	NA
TRINITY_DN1606_c4_g1	18.8522	NA	NA	NA	NA	NA	NA	NA	NA	NA
TRINITY_DN20_c4_g1	18.2089	NA	NA	NA	NA	NA	NA	NA	NA	NA
TRINITY_DN10709_c0_g2	18.0997	NA	NA	NA	NA	NA	NA	NA	NA	NA
TRINITY_DN4766_c0_g1	17.8807	NA	NA	NA	NA	NA	NA	NA	NA	NA
TRINITY_DN66108_c0_g1	17.8231	NA	NA	NA	NA	NA	NA	NA	NA	NA
TRINITY_DN62330_c0_g1	17.617	NA	NA	NA	NA	NA	NA	NA	NA	NA
TRINITY_DN5280_c0_g1	17.4069	NA	NA	NA	NA	NA	NA	NA	NA	NA
TRINITY_DN39268_c1_g1	17.3591	NA	NA	NA	NA	NA	NA	NA	NA	NA
TRINITY_DN7330_c0_g1	17.3395	NA	NA	NA	NA	NA	NA	NA	NA	NA
TRINITY_DN5241_c0_g1	17.3098	NA	NA	NA	NA	NA	NA	NA	NA	NA
TRINITY_DN13272_c1_g1	17.139	NA	NA	NA	NA	NA	NA	NA	NA	NA
TRINITY_DN17924_c0_g1	17.1096	NA	NA	NA	NA	NA	NA	NA	NA	NA
TRINITY_DN7936_c0_g2	17.022	NA	NA	NA	NA	NA	NA	NA	NA	NA
TRINITY_DN579_c0_g1	16.8653	NA	NA	NA	NA	NA	NA	NA	NA	NA
TRINITY_DN8845_c4_g1	16.744	NA	NA	NA	NA	NA	NA	NA	NA	NA
TRINITY_DN71432_c0_g1	16.5928	NA	NA	NA	NA	NA	NA	NA	NA	NA
TRINITY_DN453_c0_g1	16.5903	NA	NA	NA	NA	NA	NA	NA	NA	NA
TRINITY_DN514_c0_g2	16.4757	NA	NA	NA	NA	NA	NA	NA	NA	NA
TRINITY_DN23933_c1_g1	16.2416	NA	NA	NA	NA	NA	NA	NA	NA	NA
TRINITY_DN2320_c6_g1	16.2119	NA	NA	NA	NA	NA	NA	NA	NA	NA
TRINITY_DN7294_c1_g1	16.1775	NA	NA	NA	NA	NA	NA	NA	NA	NA
TRINITY_DN1535_c3_g2	15.9859	NA	NA	NA	NA	NA	NA	NA	NA	NA
TRINITY_DN7280_c1_g1	15.9783	NA	NA	NA	NA	NA	NA	NA	NA	NA
TRINITY_DN6899_c0_g1	15.9011	NA	NA	NA	NA	NA	NA	NA	NA	NA
TRINITY_DN25831_c0_g2	15.8657	NA	NA	NA	NA	NA	NA	NA	NA	NA
TRINITY_DN13958_c0_g1	15.8007	NA	NA	NA	NA	NA	NA	NA	NA	NA
TRINITY_DN7372_c0_g1	15.7662	NA	NA	NA	NA	NA	NA	NA	NA	NA
TRINITY_DN66298_c0_g1	15.651	NA	NA	NA	NA	NA	NA	NA	NA	NA
TRINITY_DN18702_c0_g1	15.5635	NA	NA	NA	NA	NA	NA	NA	NA	NA
TRINITY_DN1995_c1_g1	15.4413	NA	NA	NA	NA	NA	NA	NA	NA	NA
TRINITY_DN16571_c0_g1	15.3767	NA	NA	NA	NA	NA	NA	NA	NA	NA
TRINITY_DN15390_c7_g1	15.3593	NA	NA	NA	NA	NA	NA	NA	NA	NA
TRINITY_DN7537_c0_g1	15.2458	NA	NA	NA	NA	NA	NA	NA	NA	NA
TRINITY_DN5115_c4_g1	15.1978	NA	NA	NA	NA	NA	NA	NA	NA	NA
TRINITY_DN54794_c0_g1	15.013	NA	NA	NA	NA	NA	NA	NA	NA	NA
TRINITY_DN13272_c1_g2	15.0036	NA	NA	NA	NA	NA	NA	NA	NA	NA
TRINITY_DN20229_c1_g1	14.9113	NA	NA	NA	NA	NA	NA	NA	NA	NA
TRINITY_DN26985_c0_g1	14.8964	NA	NA	NA	NA	NA	NA	NA	NA	NA
TRINITY_DN3841_c0_g2	14.8116	NA	NA	NA	NA	NA	NA	NA	NA	NA
TRINITY_DN14990_c0_g1	14.7004	NA	NA	NA	NA	NA	NA	NA	NA	NA
TRINITY_DN3568_c5_g1	14.6965	NA	NA	NA	NA	NA	NA	NA	NA	NA
TRINITY_DN12245_c0_g2	14.6234	NA	NA	NA	NA	NA	NA	NA	NA	NA
TRINITY_DN19147_c0_g1	14.5701	NA	NA	NA	NA	NA	NA	NA	NA	NA
TRINITY_DN1992_c1_g1	14.5685	NA	NA	NA	NA	NA	NA	NA	NA	NA
TRINITY_DN4060_c1_g1	14.5467	NA	NA	NA	NA	NA	NA	NA	NA	NA
TRINITY_DN28205_c2_g1	14.2647	NA	NA	NA	NA	NA	NA	NA	NA	NA
TRINITY_DN18570_c0_g2	14.2341	NA	NA	NA	NA	NA	NA	NA	NA	NA
TRINITY_DN16840_c0_g1	14.1659	NA	NA	NA	NA	NA	NA	NA	NA	NA
TRINITY_DN18363_c4_g1	14.1421	NA	NA	NA	NA	NA	NA	NA	NA	NA
TRINITY_DN2482_c0_g1	14.0038	NA	NA	NA	NA	NA	NA	NA	NA	NA
TRINITY_DN4069_c1_g1	13.9614	NA	NA	NA	NA	NA	NA	NA	NA	NA
TRINITY_DN61185_c0_g1	13.9042	NA	NA	NA	NA	NA	NA	NA	NA	NA
TRINITY_DN3744_c0_g1	13.8896	NA	NA	NA	NA	NA	NA	NA	NA	NA
TRINITY_DN827_c8_g1	13.87	NA	NA	NA	NA	NA	NA	NA	NA	NA
TRINITY_DN52667_c0_g1	13.8635	NA	NA	NA	NA	NA	NA	NA	NA	NA
TRINITY_DN70652_c0_g1	13.8562	NA	NA	NA	NA	NA	NA	NA	NA	NA
TRINITY_DN241_c2_g1	13.8377	NA	NA	NA	NA	NA	NA	NA	NA	NA
TRINITY_DN5399_c1_g1	13.7274	NA	NA	NA	NA	NA	NA	NA	NA	NA
TRINITY_DN3033_c0_g1	13.727	NA	NA	NA	NA	NA	NA	NA	NA	NA
TRINITY_DN12276_c0_g2	13.6673	NA	NA	NA	NA	NA	NA	NA	NA	NA
TRINITY_DN440_c0_g5	13.5889	NA	NA	NA	NA	NA	NA	NA	NA	NA
TRINITY_DN62011_c0_g1	13.5788	NA	NA	NA	NA	NA	NA	NA	NA	NA
TRINITY_DN25831_c0_g1	13.5562	NA	NA	NA	NA	NA	NA	NA	NA	NA
TRINITY_DN8063_c1_g2	13.5116	NA	NA	NA	NA	NA	NA	NA	NA	NA
TRINITY_DN19073_c0_g1	13.4015	NA	NA	NA	NA	NA	NA	NA	NA	NA
TRINITY_DN52569_c0_g1	13.3865	NA	NA	NA	NA	NA	NA	NA	NA	NA
TRINITY_DN2928_c1_g2	13.3746	NA	NA	NA	NA	NA	NA	NA	NA	NA
TRINITY_DN14168_c0_g1	13.3255	NA	NA	NA	NA	NA	NA	NA	NA	NA
TRINITY_DN8630_c0_g1	13.3236	NA	NA	NA	NA	NA	NA	NA	NA	NA
TRINITY_DN730_c3_g1	13.3133	NA	NA	NA	NA	NA	NA	NA	NA	NA
TRINITY_DN4254_c0_g1	13.3001	NA	NA	NA	NA	NA	NA	NA	NA	NA
TRINITY_DN29219_c0_g1	13.2701	NA	NA	NA	NA	NA	NA	NA	NA	NA
TRINITY_DN2869_c0_g4	13.2594	NA	NA	NA	NA	NA	NA	NA	NA	NA
TRINITY_DN3294_c2_g1	13.1708	NA	NA	NA	NA	NA	NA	NA	NA	NA
TRINITY_DN2206_c6_g1	13.1434	NA	NA	NA	NA	NA	NA	NA	NA	NA
TRINITY_DN26974_c0_g3	13.1333	NA	NA	NA	NA	NA	NA	NA	NA	NA
TRINITY_DN10600_c0_g1	13.1119	NA	NA	NA	NA	NA	NA	NA	NA	NA
TRINITY_DN2388_c3_g1	13.0619	NA	NA	NA	NA	NA	NA	NA	NA	NA
TRINITY_DN4127_c0_g2	13.0585	NA	NA	NA	NA	NA	NA	NA	NA	NA
TRINITY_DN34161_c0_g2	12.971	NA	NA	NA	NA	NA	NA	NA	NA	NA
TRINITY_DN21636_c0_g1	12.9623	NA	NA	NA	NA	NA	NA	NA	NA	NA
TRINITY_DN68078_c1_g1	12.9302	NA	NA	NA	NA	NA	NA	NA	NA	NA
TRINITY_DN52472_c0_g1	12.9157	NA	NA	NA	NA	NA	NA	NA	NA	NA
TRINITY_DN15240_c0_g1	12.9134	NA	NA	NA	NA	NA	NA	NA	NA	NA
TRINITY_DN4742_c4_g1	12.8691	NA	NA	NA	NA	NA	NA	NA	NA	NA
TRINITY_DN6662_c0_g2	12.8674	NA	NA	NA	NA	NA	NA	NA	NA	NA
TRINITY_DN6139_c0_g3	12.7555	NA	NA	NA	NA	NA	NA	NA	NA	NA
TRINITY_DN1091_c3_g1	12.6805	NA	NA	NA	NA	NA	NA	NA	NA	NA
TRINITY_DN19548_c1_g1	12.6581	NA	NA	NA	NA	NA	NA	NA	NA	NA
TRINITY_DN66848_c0_g1	12.6359	NA	NA	NA	NA	NA	NA	NA	NA	NA
TRINITY_DN19823_c0_g1	12.56	NA	NA	NA	NA	NA	NA	NA	NA	NA
TRINITY_DN293_c0_g2	12.5251	NA	NA	NA	NA	NA	NA	NA	NA	NA
TRINITY_DN8482_c3_g1	12.4337	NA	NA	NA	NA	NA	NA	NA	NA	NA
TRINITY_DN18133_c0_g1	12.4155	NA	NA	NA	NA	NA	NA	NA	NA	NA
TRINITY_DN12446_c0_g2	12.3962	NA	NA	NA	NA	NA	NA	NA	NA	NA
TRINITY_DN445_c0_g1	12.3949	NA	NA	NA	NA	NA	NA	NA	NA	NA
TRINITY_DN48191_c0_g1	12.3856	NA	NA	NA	NA	NA	NA	NA	NA	NA
TRINITY_DN7986_c0_g2	12.3641	NA	NA	NA	NA	NA	NA	NA	NA	NA
TRINITY_DN40901_c0_g1	12.332	NA	NA	NA	NA	NA	NA	NA	NA	NA
TRINITY_DN15459_c2_g1	12.3185	NA	NA	NA	NA	NA	NA	NA	NA	NA
TRINITY_DN48118_c0_g1	12.2447	NA	NA	NA	NA	NA	NA	NA	NA	NA
TRINITY_DN11027_c0_g1	12.238	NA	NA	NA	NA	NA	NA	NA	NA	NA
TRINITY_DN13734_c2_g1	12.212	NA	NA	NA	NA	NA	NA	NA	NA	NA
TRINITY_DN5602_c0_g1	12.1721	NA	NA	NA	NA	NA	NA	NA	NA	NA
TRINITY_DN18016_c1_g1	12.1677	NA	NA	NA	NA	NA	NA	NA	NA	NA
TRINITY_DN10140_c4_g1	12.1272	NA	NA	NA	NA	NA	NA	NA	NA	NA
TRINITY_DN62255_c0_g1	12.1144	NA	NA	NA	NA	NA	NA	NA	NA	NA
TRINITY_DN2525_c0_g1	12.0567	NA	NA	NA	NA	NA	NA	NA	NA	NA
TRINITY_DN22619_c1_g2	12.0121	NA	NA	NA	NA	NA	NA	NA	NA	NA
TRINITY_DN7947_c0_g1	11.9977	NA	NA	NA	NA	NA	NA	NA	NA	NA
TRINITY_DN4444_c0_g1	11.9881	NA	NA	NA	NA	NA	NA	NA	NA	NA
TRINITY_DN47064_c0_g1	11.9671	NA	NA	NA	NA	NA	NA	NA	NA	NA
TRINITY_DN2474_c1_g1	11.8638	NA	NA	NA	NA	NA	NA	NA	NA	NA
TRINITY_DN4983_c1_g1	11.8455	NA	NA	NA	NA	NA	NA	NA	NA	NA
TRINITY_DN26254_c1_g1	11.8292	NA	NA	NA	NA	NA	NA	NA	NA	NA
TRINITY_DN29358_c0_g1	11.8163	NA	NA	NA	NA	NA	NA	NA	NA	NA
TRINITY_DN2972_c2_g1	11.7953	NA	NA	NA	NA	NA	NA	NA	NA	NA
TRINITY_DN14147_c0_g1	11.7818	NA	NA	NA	NA	NA	NA	NA	NA	NA
TRINITY_DN32917_c0_g3	11.7222	NA	NA	NA	NA	NA	NA	NA	NA	NA
TRINITY_DN14398_c0_g2	11.7087	NA	NA	NA	NA	NA	NA	NA	NA	NA
TRINITY_DN6139_c0_g1	11.7009	NA	NA	NA	NA	NA	NA	NA	NA	NA
TRINITY_DN20511_c0_g1	11.6823	NA	NA	NA	NA	NA	NA	NA	NA	NA
TRINITY_DN12278_c0_g2	11.638	NA	NA	NA	NA	NA	NA	NA	NA	NA
TRINITY_DN201_c0_g1	11.6354	NA	NA	NA	NA	NA	NA	NA	NA	NA
TRINITY_DN67196_c0_g1	11.6058	NA	NA	NA	NA	NA	NA	NA	NA	NA
TRINITY_DN14482_c1_g1	11.6015	NA	NA	NA	NA	NA	NA	NA	NA	NA
TRINITY_DN66399_c0_g1	11.5973	NA	NA	NA	NA	NA	NA	NA	NA	NA
TRINITY_DN17924_c2_g1	11.463	NA	NA	NA	NA	NA	NA	NA	NA	NA
TRINITY_DN1799_c0_g3	11.4259	NA	NA	NA	NA	NA	NA	NA	NA	NA
TRINITY_DN2221_c0_g2	11.4069	NA	NA	NA	NA	NA	NA	NA	NA	NA
TRINITY_DN12446_c0_g1	11.4004	NA	NA	NA	NA	NA	NA	NA	NA	NA
TRINITY_DN16260_c0_g1	11.3549	NA	NA	NA	NA	NA	NA	NA	NA	NA
TRINITY_DN2690_c0_g2	11.3364	NA	NA	NA	NA	NA	NA	NA	NA	NA
TRINITY_DN6735_c0_g1	11.2729	NA	NA	NA	NA	NA	NA	NA	NA	NA
TRINITY_DN48290_c0_g1	11.2591	NA	NA	NA	NA	NA	NA	NA	NA	NA
TRINITY_DN2320_c0_g1	11.2548	NA	NA	NA	NA	NA	NA	NA	NA	NA
TRINITY_DN48383_c0_g1	11.1819	NA	NA	NA	NA	NA	NA	NA	NA	NA
TRINITY_DN12050_c0_g1	11.1747	TRINITY_DN12050_c0_g1_i2.p3	355-20[-]	AROA_ARATH^AROA_ARATH^Q:222-1511,H:83-520^66.591%ID^E:0^RecName: Full=3-phosphoshikimate 1-carboxyvinyltransferase, chloroplastic;^Eukaryota; Viridiplantae; Streptophyta; Embryophyta; Tracheophyta; Spermatophyta; Magnoliopsida; eudicotyledons; Gunneridae; Pentapetalae; rosids; malvids; Brassicales; Brassicaceae; Camelineae; Arabidopsis	.	.	KEGG:ath:AT2G45300	GO:0009507^cellular_component^chloroplast`GO:0009570^cellular_component^chloroplast stroma`GO:0003866^molecular_function^3-phosphoshikimate 1-carboxyvinyltransferase activity`GO:0009073^biological_process^aromatic amino acid family biosynthetic process`GO:0008652^biological_process^amino acid biosynthetic process`GO:0009423^biological_process^chorismate biosynthetic process	.	.
TRINITY_DN12050_c0_g1	11.1747	TRINITY_DN12050_c0_g1_i2.p2	1388-1017[-]	AROA_ARATH^AROA_ARATH^Q:222-1511,H:83-520^66.591%ID^E:0^RecName: Full=3-phosphoshikimate 1-carboxyvinyltransferase, chloroplastic;^Eukaryota; Viridiplantae; Streptophyta; Embryophyta; Tracheophyta; Spermatophyta; Magnoliopsida; eudicotyledons; Gunneridae; Pentapetalae; rosids; malvids; Brassicales; Brassicaceae; Camelineae; Arabidopsis	.	.	KEGG:ath:AT2G45300	GO:0009507^cellular_component^chloroplast`GO:0009570^cellular_component^chloroplast stroma`GO:0003866^molecular_function^3-phosphoshikimate 1-carboxyvinyltransferase activity`GO:0009073^biological_process^aromatic amino acid family biosynthetic process`GO:0008652^biological_process^amino acid biosynthetic process`GO:0009423^biological_process^chorismate biosynthetic process	.	.
TRINITY_DN12050_c0_g1	11.1747	TRINITY_DN12050_c0_g1_i2.p1	3-1514[+]	AROA_ARATH^AROA_ARATH^Q:222-1511,H:83-520^66.591%ID^E:0^RecName: Full=3-phosphoshikimate 1-carboxyvinyltransferase, chloroplastic;^Eukaryota; Viridiplantae; Streptophyta; Embryophyta; Tracheophyta; Spermatophyta; Magnoliopsida; eudicotyledons; Gunneridae; Pentapetalae; rosids; malvids; Brassicales; Brassicaceae; Camelineae; Arabidopsis	AROA_ARATH^AROA_ARATH^Q:71-503,H:80-520^66.366%ID^E:0^RecName: Full=3-phosphoshikimate 1-carboxyvinyltransferase, chloroplastic;^Eukaryota; Viridiplantae; Streptophyta; Embryophyta; Tracheophyta; Spermatophyta; Magnoliopsida; eudicotyledons; Gunneridae; Pentapetalae; rosids; malvids; Brassicales; Brassicaceae; Camelineae; Arabidopsis	PF00275.23^EPSP_synthase^EPSP synthase (3-phosphoshikimate 1-carboxyvinyltransferase)^75-497^E:3.1e-144	KEGG:ath:AT2G45300	GO:0009507^cellular_component^chloroplast`GO:0009570^cellular_component^chloroplast stroma`GO:0003866^molecular_function^3-phosphoshikimate 1-carboxyvinyltransferase activity`GO:0009073^biological_process^aromatic amino acid family biosynthetic process`GO:0008652^biological_process^amino acid biosynthetic process`GO:0009423^biological_process^chorismate biosynthetic process	GO:0009507^cellular_component^chloroplast`GO:0009570^cellular_component^chloroplast stroma`GO:0003866^molecular_function^3-phosphoshikimate 1-carboxyvinyltransferase activity`GO:0009073^biological_process^aromatic amino acid family biosynthetic process`GO:0008652^biological_process^amino acid biosynthetic process`GO:0009423^biological_process^chorismate biosynthetic process	GO:0016765^molecular_function^transferase activity, transferring alkyl or aryl (other than methyl) groups
TRINITY_DN2_c4_g1	11.1052	NA	NA	NA	NA	NA	NA	NA	NA	NA
TRINITY_DN38702_c0_g1	11.0706	NA	NA	NA	NA	NA	NA	NA	NA	NA
TRINITY_DN17630_c0_g1	11.0109	NA	NA	NA	NA	NA	NA	NA	NA	NA
TRINITY_DN696_c0_g1	10.9578	NA	NA	NA	NA	NA	NA	NA	NA	NA
TRINITY_DN1940_c0_g1	10.917	NA	NA	NA	NA	NA	NA	NA	NA	NA
TRINITY_DN13231_c0_g1	10.912	NA	NA	NA	NA	NA	NA	NA	NA	NA
TRINITY_DN14869_c0_g1	10.8692	NA	NA	NA	NA	NA	NA	NA	NA	NA
TRINITY_DN14482_c0_g2	10.8391	NA	NA	NA	NA	NA	NA	NA	NA	NA
TRINITY_DN3581_c8_g1	10.8035	NA	NA	NA	NA	NA	NA	NA	NA	NA
TRINITY_DN9961_c2_g1	10.7915	NA	NA	NA	NA	NA	NA	NA	NA	NA
TRINITY_DN58655_c0_g1	10.7864	NA	NA	NA	NA	NA	NA	NA	NA	NA
TRINITY_DN10185_c0_g1	10.752	NA	NA	NA	NA	NA	NA	NA	NA	NA
TRINITY_DN11987_c0_g1	10.7243	NA	NA	NA	NA	NA	NA	NA	NA	NA
TRINITY_DN434_c4_g2	10.718	NA	NA	NA	NA	NA	NA	NA	NA	NA
TRINITY_DN52473_c0_g1	10.7083	NA	NA	NA	NA	NA	NA	NA	NA	NA
TRINITY_DN28772_c2_g1	10.6937	NA	NA	NA	NA	NA	NA	NA	NA	NA
TRINITY_DN58618_c1_g1	10.6932	NA	NA	NA	NA	NA	NA	NA	NA	NA
TRINITY_DN32748_c1_g1	10.6499	NA	NA	NA	NA	NA	NA	NA	NA	NA
TRINITY_DN514_c0_g1	10.6387	NA	NA	NA	NA	NA	NA	NA	NA	NA
TRINITY_DN12341_c0_g3	10.6305	NA	NA	NA	NA	NA	NA	NA	NA	NA
TRINITY_DN11628_c1_g1	10.6223	NA	NA	NA	NA	NA	NA	NA	NA	NA
TRINITY_DN12463_c4_g1	10.618	NA	NA	NA	NA	NA	NA	NA	NA	NA
TRINITY_DN2928_c3_g1	10.6105	NA	NA	NA	NA	NA	NA	NA	NA	NA
TRINITY_DN6530_c0_g1	10.5887	NA	NA	NA	NA	NA	NA	NA	NA	NA
TRINITY_DN66414_c0_g1	10.5699	NA	NA	NA	NA	NA	NA	NA	NA	NA
TRINITY_DN37231_c0_g1	10.5683	NA	NA	NA	NA	NA	NA	NA	NA	NA
TRINITY_DN11523_c0_g1	10.5524	NA	NA	NA	NA	NA	NA	NA	NA	NA
TRINITY_DN14221_c1_g1	10.499	NA	NA	NA	NA	NA	NA	NA	NA	NA
TRINITY_DN34161_c0_g1	10.4898	NA	NA	NA	NA	NA	NA	NA	NA	NA
TRINITY_DN62603_c0_g1	10.4809	NA	NA	NA	NA	NA	NA	NA	NA	NA
TRINITY_DN28355_c0_g1	10.4665	NA	NA	NA	NA	NA	NA	NA	NA	NA
TRINITY_DN6076_c0_g1	10.439	NA	NA	NA	NA	NA	NA	NA	NA	NA
TRINITY_DN23305_c0_g1	10.4294	NA	NA	NA	NA	NA	NA	NA	NA	NA
TRINITY_DN2221_c0_g1	10.4256	NA	NA	NA	NA	NA	NA	NA	NA	NA
TRINITY_DN67540_c0_g1	10.4061	NA	NA	NA	NA	NA	NA	NA	NA	NA
TRINITY_DN13310_c0_g1	10.3854	NA	NA	NA	NA	NA	NA	NA	NA	NA
TRINITY_DN462_c1_g2	10.3818	NA	NA	NA	NA	NA	NA	NA	NA	NA
TRINITY_DN15894_c0_g1	10.355	NA	NA	NA	NA	NA	NA	NA	NA	NA
TRINITY_DN1574_c0_g1	10.3457	NA	NA	NA	NA	NA	NA	NA	NA	NA
TRINITY_DN892_c0_g1	10.3344	NA	NA	NA	NA	NA	NA	NA	NA	NA
TRINITY_DN718_c0_g1	10.3082	NA	NA	NA	NA	NA	NA	NA	NA	NA
TRINITY_DN756_c0_g2	10.3017	NA	NA	NA	NA	NA	NA	NA	NA	NA
TRINITY_DN15743_c0_g1	10.2952	NA	NA	NA	NA	NA	NA	NA	NA	NA
TRINITY_DN169_c7_g1	10.2873	NA	NA	NA	NA	NA	NA	NA	NA	NA
TRINITY_DN111_c0_g2	10.2353	NA	NA	NA	NA	NA	NA	NA	NA	NA
TRINITY_DN4642_c3_g2	10.2021	NA	NA	NA	NA	NA	NA	NA	NA	NA
TRINITY_DN19426_c0_g2	10.1622	NA	NA	NA	NA	NA	NA	NA	NA	NA
TRINITY_DN20195_c1_g1	10.0699	NA	NA	NA	NA	NA	NA	NA	NA	NA
TRINITY_DN6680_c0_g2	10.0639	NA	NA	NA	NA	NA	NA	NA	NA	NA
TRINITY_DN3893_c1_g1	10.0539	NA	NA	NA	NA	NA	NA	NA	NA	NA
TRINITY_DN4415_c2_g1	10.0404	NA	NA	NA	NA	NA	NA	NA	NA	NA
TRINITY_DN20939_c0_g1	10.0235	NA	NA	NA	NA	NA	NA	NA	NA	NA
TRINITY_DN30549_c0_g1	10.0135	NA	NA	NA	NA	NA	NA	NA	NA	NA
TRINITY_DN5749_c0_g1	9.94204	NA	NA	NA	NA	NA	NA	NA	NA	NA
TRINITY_DN29577_c0_g1	9.94002	NA	NA	NA	NA	NA	NA	NA	NA	NA
TRINITY_DN2156_c0_g5	9.91569	NA	NA	NA	NA	NA	NA	NA	NA	NA
TRINITY_DN20241_c2_g1	9.8974	NA	NA	NA	NA	NA	NA	NA	NA	NA
TRINITY_DN1838_c2_g4	9.89475	NA	NA	NA	NA	NA	NA	NA	NA	NA
TRINITY_DN905_c4_g1	9.87174	NA	NA	NA	NA	NA	NA	NA	NA	NA
TRINITY_DN3653_c0_g1	9.85251	NA	NA	NA	NA	NA	NA	NA	NA	NA
TRINITY_DN13094_c0_g1	9.84642	NA	NA	NA	NA	NA	NA	NA	NA	NA
TRINITY_DN7604_c0_g3	9.83697	NA	NA	NA	NA	NA	NA	NA	NA	NA
TRINITY_DN40052_c0_g1	9.83271	NA	NA	NA	NA	NA	NA	NA	NA	NA
TRINITY_DN19309_c1_g1	9.8193	NA	NA	NA	NA	NA	NA	NA	NA	NA
TRINITY_DN17801_c0_g1	9.80598	NA	NA	NA	NA	NA	NA	NA	NA	NA
TRINITY_DN796_c0_g1	9.80166	NA	NA	NA	NA	NA	NA	NA	NA	NA
TRINITY_DN10400_c0_g1	9.79839	NA	NA	NA	NA	NA	NA	NA	NA	NA
TRINITY_DN21749_c0_g1	9.79186	NA	NA	NA	NA	NA	NA	NA	NA	NA
TRINITY_DN1390_c0_g1	9.78827	NA	NA	NA	NA	NA	NA	NA	NA	NA
TRINITY_DN5146_c0_g2	9.75135	NA	NA	NA	NA	NA	NA	NA	NA	NA
TRINITY_DN14937_c1_g1	9.74485	NA	NA	NA	NA	NA	NA	NA	NA	NA
TRINITY_DN18355_c0_g1	9.72698	NA	NA	NA	NA	NA	NA	NA	NA	NA
TRINITY_DN14773_c1_g2	9.7235	NA	NA	NA	NA	NA	NA	NA	NA	NA
TRINITY_DN13500_c1_g1	9.71129	NA	NA	NA	NA	NA	NA	NA	NA	NA
TRINITY_DN2243_c2_g1	9.68484	NA	NA	NA	NA	NA	NA	NA	NA	NA
TRINITY_DN777_c0_g1	9.67945	NA	NA	NA	NA	NA	NA	NA	NA	NA
TRINITY_DN9056_c0_g2	9.66455	NA	NA	NA	NA	NA	NA	NA	NA	NA
TRINITY_DN31483_c0_g1	9.65668	.	.	CB4B_ARATH^CB4B_ARATH^Q:135-227,H:50-80^61.29%ID^E:6.25e-07^RecName: Full=Chlorophyll a-b binding protein CP29.2, chloroplastic;^Eukaryota; Viridiplantae; Streptophyta; Embryophyta; Tracheophyta; Spermatophyta; Magnoliopsida; eudicotyledons; Gunneridae; Pentapetalae; rosids; malvids; Brassicales; Brassicaceae; Camelineae; Arabidopsis	.	.	KEGG:ath:AT3G08940	GO:0009507^cellular_component^chloroplast`GO:0009941^cellular_component^chloroplast envelope`GO:0009534^cellular_component^chloroplast thylakoid`GO:0009535^cellular_component^chloroplast thylakoid membrane`GO:0005829^cellular_component^cytosol`GO:0009522^cellular_component^photosystem I`GO:0009523^cellular_component^photosystem II`GO:0009579^cellular_component^thylakoid`GO:0016168^molecular_funct…	.	.
TRINITY_DN11929_c2_g1	9.65659	NA	NA	NA	NA	NA	NA	NA	NA	NA
TRINITY_DN8421_c0_g1	9.61402	NA	NA	NA	NA	NA	NA	NA	NA	NA
TRINITY_DN16677_c0_g2	9.56893	TRINITY_DN16677_c0_g2_i1.p1	59-802[+]	Y2912_VIBVU^Y2912_VIBVU^Q:302-712,H:5-125^31.387%ID^E:3.24e-15^RecName: Full=UPF0225 protein VV1_2912 {ECO:0000255|HAMAP-Rule:MF_00612};^Bacteria; Proteobacteria; Gammaproteobacteria; Vibrionales; Vibrionaceae; Vibrio	Y2912_VIBVU^Y2912_VIBVU^Q:82-218,H:5-125^31.387%ID^E:1.85e-16^RecName: Full=UPF0225 protein VV1_2912 {ECO:0000255|HAMAP-Rule:MF_00612};^Bacteria; Proteobacteria; Gammaproteobacteria; Vibrionales; Vibrionaceae; Vibrio	PF02810.18^SEC-C^SEC-C motif^80-96^E:0.00038`PF17775.4^UPF0225^UPF0225 domain^109-218^E:3.3e-13	KEGG:vvu:VV1_2912	.	.	.
TRINITY_DN1931_c1_g2	9.568	NA	NA	NA	NA	NA	NA	NA	NA	NA
TRINITY_DN29899_c0_g1	9.53576	NA	NA	NA	NA	NA	NA	NA	NA	NA
TRINITY_DN6629_c0_g1	9.50858	NA	NA	NA	NA	NA	NA	NA	NA	NA
TRINITY_DN50482_c0_g1	9.50735	NA	NA	NA	NA	NA	NA	NA	NA	NA
TRINITY_DN3476_c0_g2	9.5049	NA	NA	NA	NA	NA	NA	NA	NA	NA
TRINITY_DN23098_c0_g1	9.50143	NA	NA	NA	NA	NA	NA	NA	NA	NA
TRINITY_DN5691_c0_g1	9.49262	NA	NA	NA	NA	NA	NA	NA	NA	NA
TRINITY_DN2035_c0_g1	9.48988	NA	NA	NA	NA	NA	NA	NA	NA	NA
TRINITY_DN1428_c0_g1	9.46726	NA	NA	NA	NA	NA	NA	NA	NA	NA
TRINITY_DN4892_c0_g1	9.42885	NA	NA	NA	NA	NA	NA	NA	NA	NA
TRINITY_DN866_c4_g1	9.42876	NA	NA	NA	NA	NA	NA	NA	NA	NA
TRINITY_DN13668_c0_g2	9.41485	NA	NA	NA	NA	NA	NA	NA	NA	NA
TRINITY_DN4809_c1_g3	9.4041	NA	NA	NA	NA	NA	NA	NA	NA	NA
TRINITY_DN32917_c0_g1	9.40139	NA	NA	NA	NA	NA	NA	NA	NA	NA
TRINITY_DN2320_c1_g1	9.37219	NA	NA	NA	NA	NA	NA	NA	NA	NA
TRINITY_DN13506_c0_g1	9.36742	NA	NA	NA	NA	NA	NA	NA	NA	NA
TRINITY_DN4955_c1_g1	9.35957	NA	NA	NA	NA	NA	NA	NA	NA	NA
TRINITY_DN2869_c0_g2	9.34657	NA	NA	NA	NA	NA	NA	NA	NA	NA
TRINITY_DN13500_c0_g1	9.34122	NA	NA	NA	NA	NA	NA	NA	NA	NA
TRINITY_DN470_c0_g2	9.31433	NA	NA	NA	NA	NA	NA	NA	NA	NA
TRINITY_DN12940_c0_g1	9.30701	NA	NA	NA	NA	NA	NA	NA	NA	NA
TRINITY_DN41138_c0_g1	9.30204	NA	NA	NA	NA	NA	NA	NA	NA	NA
TRINITY_DN42898_c0_g1	9.29013	NA	NA	NA	NA	NA	NA	NA	NA	NA
TRINITY_DN5441_c0_g1	9.27824	NA	NA	NA	NA	NA	NA	NA	NA	NA
TRINITY_DN70470_c0_g1	9.25141	NA	NA	NA	NA	NA	NA	NA	NA	NA
TRINITY_DN7187_c0_g1	9.24505	NA	NA	NA	NA	NA	NA	NA	NA	NA
TRINITY_DN1876_c9_g1	9.22835	NA	NA	NA	NA	NA	NA	NA	NA	NA
TRINITY_DN10019_c0_g1	9.20451	NA	NA	NA	NA	NA	NA	NA	NA	NA
TRINITY_DN5983_c0_g2	9.20236	NA	NA	NA	NA	NA	NA	NA	NA	NA
TRINITY_DN2664_c1_g1	9.19978	NA	NA	NA	NA	NA	NA	NA	NA	NA
TRINITY_DN52967_c0_g1	9.1958	NA	NA	NA	NA	NA	NA	NA	NA	NA
TRINITY_DN12630_c0_g2	9.18164	NA	NA	NA	NA	NA	NA	NA	NA	NA
TRINITY_DN4736_c1_g1	9.13341	NA	NA	NA	NA	NA	NA	NA	NA	NA
TRINITY_DN181_c0_g3	9.12577	NA	NA	NA	NA	NA	NA	NA	NA	NA
TRINITY_DN38142_c0_g1	9.12544	NA	NA	NA	NA	NA	NA	NA	NA	NA
TRINITY_DN12729_c0_g1	9.10496	NA	NA	NA	NA	NA	NA	NA	NA	NA
TRINITY_DN19478_c0_g1	9.09437	NA	NA	NA	NA	NA	NA	NA	NA	NA
TRINITY_DN69657_c0_g1	9.07339	NA	NA	NA	NA	NA	NA	NA	NA	NA
TRINITY_DN35554_c0_g1	9.05572	NA	NA	NA	NA	NA	NA	NA	NA	NA
TRINITY_DN43174_c0_g1	9.05012	NA	NA	NA	NA	NA	NA	NA	NA	NA
TRINITY_DN48129_c0_g1	9.04759	NA	NA	NA	NA	NA	NA	NA	NA	NA
TRINITY_DN7096_c0_g1	9.03268	NA	NA	NA	NA	NA	NA	NA	NA	NA
TRINITY_DN39739_c0_g1	9.02105	NA	NA	NA	NA	NA	NA	NA	NA	NA
TRINITY_DN374_c0_g2	9.01589	NA	NA	NA	NA	NA	NA	NA	NA	NA
TRINITY_DN45512_c0_g1	9.00124	NA	NA	NA	NA	NA	NA	NA	NA	NA
TRINITY_DN1970_c3_g1	8.98772	NA	NA	NA	NA	NA	NA	NA	NA	NA
TRINITY_DN12463_c0_g1	8.9871	NA	NA	NA	NA	NA	NA	NA	NA	NA
TRINITY_DN1294_c0_g1	8.97154	NA	NA	NA	NA	NA	NA	NA	NA	NA
TRINITY_DN39099_c0_g1	8.96623	NA	NA	NA	NA	NA	NA	NA	NA	NA
TRINITY_DN6226_c0_g3	8.95993	NA	NA	NA	NA	NA	NA	NA	NA	NA
TRINITY_DN5796_c3_g1	8.9555	NA	NA	NA	NA	NA	NA	NA	NA	NA
TRINITY_DN9117_c1_g1	8.95424	NA	NA	NA	NA	NA	NA	NA	NA	NA
TRINITY_DN1369_c4_g1	8.93863	NA	NA	NA	NA	NA	NA	NA	NA	NA
TRINITY_DN3290_c0_g2	8.9306	NA	NA	NA	NA	NA	NA	NA	NA	NA
TRINITY_DN39828_c0_g1	8.90325	NA	NA	NA	NA	NA	NA	NA	NA	NA
TRINITY_DN8_c8_g1	8.89122	NA	NA	NA	NA	NA	NA	NA	NA	NA
TRINITY_DN44863_c0_g1	8.86049	NA	NA	NA	NA	NA	NA	NA	NA	NA
TRINITY_DN6208_c0_g3	8.85606	NA	NA	NA	NA	NA	NA	NA	NA	NA
TRINITY_DN5035_c0_g4	8.83307	NA	NA	NA	NA	NA	NA	NA	NA	NA
TRINITY_DN70555_c0_g1	8.80723	NA	NA	NA	NA	NA	NA	NA	NA	NA
TRINITY_DN39026_c0_g1	8.80274	NA	NA	NA	NA	NA	NA	NA	NA	NA
TRINITY_DN61537_c0_g1	8.77971	NA	NA	NA	NA	NA	NA	NA	NA	NA
TRINITY_DN2820_c0_g2	8.7572	NA	NA	NA	NA	NA	NA	NA	NA	NA
TRINITY_DN11299_c2_g1	8.73331	NA	NA	NA	NA	NA	NA	NA	NA	NA
TRINITY_DN4650_c0_g3	8.71402	NA	NA	NA	NA	NA	NA	NA	NA	NA
TRINITY_DN39262_c0_g1	8.69462	NA	NA	NA	NA	NA	NA	NA	NA	NA
TRINITY_DN1044_c2_g1	8.66827	NA	NA	NA	NA	NA	NA	NA	NA	NA
TRINITY_DN2084_c2_g2	8.66104	NA	NA	NA	NA	NA	NA	NA	NA	NA
TRINITY_DN462_c1_g1	8.6409	NA	NA	NA	NA	NA	NA	NA	NA	NA
TRINITY_DN9056_c0_g1	8.63416	NA	NA	NA	NA	NA	NA	NA	NA	NA
TRINITY_DN12463_c0_g3	8.621	NA	NA	NA	NA	NA	NA	NA	NA	NA
TRINITY_DN2342_c0_g2	8.61457	NA	NA	NA	NA	NA	NA	NA	NA	NA
TRINITY_DN70593_c0_g1	8.60713	NA	NA	NA	NA	NA	NA	NA	NA	NA
TRINITY_DN11152_c0_g1	8.58959	NA	NA	NA	NA	NA	NA	NA	NA	NA
TRINITY_DN13586_c0_g1	8.55703	NA	NA	NA	NA	NA	NA	NA	NA	NA
TRINITY_DN3936_c0_g2	8.55264	NA	NA	NA	NA	NA	NA	NA	NA	NA
TRINITY_DN10251_c2_g1	8.54745	NA	NA	NA	NA	NA	NA	NA	NA	NA
TRINITY_DN405_c2_g1	8.50238	NA	NA	NA	NA	NA	NA	NA	NA	NA
TRINITY_DN5817_c0_g1	8.50073	NA	NA	NA	NA	NA	NA	NA	NA	NA
TRINITY_DN12532_c7_g1	8.4921	NA	NA	NA	NA	NA	NA	NA	NA	NA
TRINITY_DN1124_c3_g1	8.47353	NA	NA	NA	NA	NA	NA	NA	NA	NA
TRINITY_DN23068_c0_g1	8.43299	NA	NA	NA	NA	NA	NA	NA	NA	NA
TRINITY_DN20129_c2_g1	8.39313	NA	NA	NA	NA	NA	NA	NA	NA	NA
TRINITY_DN8909_c0_g1	8.36779	NA	NA	NA	NA	NA	NA	NA	NA	NA
TRINITY_DN52662_c0_g1	8.33421	NA	NA	NA	NA	NA	NA	NA	NA	NA
TRINITY_DN4415_c0_g1	8.31124	NA	NA	NA	NA	NA	NA	NA	NA	NA
TRINITY_DN3936_c0_g1	8.30733	NA	NA	NA	NA	NA	NA	NA	NA	NA
TRINITY_DN26697_c0_g1	8.30717	NA	NA	NA	NA	NA	NA	NA	NA	NA
TRINITY_DN1634_c0_g1	8.30056	NA	NA	NA	NA	NA	NA	NA	NA	NA
TRINITY_DN30937_c0_g1	8.299	NA	NA	NA	NA	NA	NA	NA	NA	NA
TRINITY_DN3543_c2_g1	8.29855	NA	NA	NA	NA	NA	NA	NA	NA	NA
TRINITY_DN35411_c2_g1	8.28838	NA	NA	NA	NA	NA	NA	NA	NA	NA
TRINITY_DN53106_c0_g1	8.26835	NA	NA	NA	NA	NA	NA	NA	NA	NA
TRINITY_DN35172_c7_g1	8.25758	NA	NA	NA	NA	NA	NA	NA	NA	NA
TRINITY_DN3716_c2_g1	8.2525	NA	NA	NA	NA	NA	NA	NA	NA	NA
TRINITY_DN28205_c1_g1	8.24516	NA	NA	NA	NA	NA	NA	NA	NA	NA
TRINITY_DN1132_c13_g1	8.23466	NA	NA	NA	NA	NA	NA	NA	NA	NA
TRINITY_DN2388_c0_g1	8.23315	NA	NA	NA	NA	NA	NA	NA	NA	NA
TRINITY_DN1135_c0_g1	8.22819	NA	NA	NA	NA	NA	NA	NA	NA	NA
TRINITY_DN888_c0_g1	8.22729	NA	NA	NA	NA	NA	NA	NA	NA	NA
TRINITY_DN13668_c0_g1	8.20248	NA	NA	NA	NA	NA	NA	NA	NA	NA
TRINITY_DN2928_c1_g1	8.20044	NA	NA	NA	NA	NA	NA	NA	NA	NA
TRINITY_DN14371_c0_g2	8.19765	NA	NA	NA	NA	NA	NA	NA	NA	NA
TRINITY_DN6795_c1_g3	8.17956	NA	NA	NA	NA	NA	NA	NA	NA	NA
TRINITY_DN30377_c1_g1	8.14455	NA	NA	NA	NA	NA	NA	NA	NA	NA
TRINITY_DN14161_c2_g1	8.14243	NA	NA	NA	NA	NA	NA	NA	NA	NA
TRINITY_DN32126_c0_g1	8.08679	NA	NA	NA	NA	NA	NA	NA	NA	NA
TRINITY_DN1887_c1_g1	8.08495	NA	NA	NA	NA	NA	NA	NA	NA	NA
TRINITY_DN30411_c0_g1	8.08366	NA	NA	NA	NA	NA	NA	NA	NA	NA
TRINITY_DN64150_c0_g1	8.06006	NA	NA	NA	NA	NA	NA	NA	NA	NA
TRINITY_DN61489_c0_g1	8.05715	NA	NA	NA	NA	NA	NA	NA	NA	NA
TRINITY_DN367_c0_g3	8.03171	NA	NA	NA	NA	NA	NA	NA	NA	NA
TRINITY_DN2156_c0_g8	8.02938	NA	NA	NA	NA	NA	NA	NA	NA	NA
TRINITY_DN1329_c2_g1	8.02786	NA	NA	NA	NA	NA	NA	NA	NA	NA
TRINITY_DN16089_c1_g1	8.01267	NA	NA	NA	NA	NA	NA	NA	NA	NA
TRINITY_DN3110_c1_g3	8.01214	NA	NA	NA	NA	NA	NA	NA	NA	NA
TRINITY_DN12365_c0_g1	8.00409	NA	NA	NA	NA	NA	NA	NA	NA	NA
TRINITY_DN3289_c0_g2	8.00388	NA	NA	NA	NA	NA	NA	NA	NA	NA
TRINITY_DN66021_c0_g1	8.00224	NA	NA	NA	NA	NA	NA	NA	NA	NA
TRINITY_DN7101_c0_g1	7.99637	NA	NA	NA	NA	NA	NA	NA	NA	NA
TRINITY_DN1224_c3_g1	7.99277	NA	NA	NA	NA	NA	NA	NA	NA	NA
TRINITY_DN29113_c0_g1	7.98638	NA	NA	NA	NA	NA	NA	NA	NA	NA
TRINITY_DN4746_c4_g1	7.98497	NA	NA	NA	NA	NA	NA	NA	NA	NA
TRINITY_DN73427_c0_g1	7.98044	NA	NA	NA	NA	NA	NA	NA	NA	NA
TRINITY_DN891_c18_g1	7.95562	NA	NA	NA	NA	NA	NA	NA	NA	NA
TRINITY_DN12448_c0_g2	7.90936	NA	NA	NA	NA	NA	NA	NA	NA	NA
TRINITY_DN447_c7_g1	7.90459	NA	NA	NA	NA	NA	NA	NA	NA	NA
TRINITY_DN1109_c0_g1	7.88108	NA	NA	NA	NA	NA	NA	NA	NA	NA
TRINITY_DN1322_c0_g1	7.87551	NA	NA	NA	NA	NA	NA	NA	NA	NA
TRINITY_DN700_c5_g1	7.86572	NA	NA	NA	NA	NA	NA	NA	NA	NA
TRINITY_DN11777_c0_g2	7.83268	NA	NA	NA	NA	NA	NA	NA	NA	NA
TRINITY_DN3114_c1_g1	7.82886	NA	NA	NA	NA	NA	NA	NA	NA	NA
TRINITY_DN7010_c0_g1	7.80099	NA	NA	NA	NA	NA	NA	NA	NA	NA
TRINITY_DN13696_c0_g1	7.78456	NA	NA	NA	NA	NA	NA	NA	NA	NA
TRINITY_DN3311_c5_g1	7.76998	NA	NA	NA	NA	NA	NA	NA	NA	NA
TRINITY_DN3687_c0_g1	7.76513	NA	NA	NA	NA	NA	NA	NA	NA	NA
TRINITY_DN32917_c0_g2	7.76032	NA	NA	NA	NA	NA	NA	NA	NA	NA
TRINITY_DN41461_c2_g1	7.75545	NA	NA	NA	NA	NA	NA	NA	NA	NA
TRINITY_DN39000_c0_g1	7.74997	NA	NA	NA	NA	NA	NA	NA	NA	NA
TRINITY_DN2084_c1_g4	7.74542	NA	NA	NA	NA	NA	NA	NA	NA	NA
TRINITY_DN298_c1_g1	7.73961	NA	NA	NA	NA	NA	NA	NA	NA	NA
TRINITY_DN8518_c0_g1	7.73143	NA	NA	NA	NA	NA	NA	NA	NA	NA
TRINITY_DN2928_c0_g1	7.64594	NA	NA	NA	NA	NA	NA	NA	NA	NA
TRINITY_DN3616_c0_g1	7.6434	NA	NA	NA	NA	NA	NA	NA	NA	NA
TRINITY_DN35068_c0_g1	7.63106	NA	NA	NA	NA	NA	NA	NA	NA	NA
TRINITY_DN20054_c5_g1	7.63087	NA	NA	NA	NA	NA	NA	NA	NA	NA
TRINITY_DN1031_c0_g1	7.62106	NA	NA	NA	NA	NA	NA	NA	NA	NA
TRINITY_DN6361_c0_g1	7.61669	NA	NA	NA	NA	NA	NA	NA	NA	NA
TRINITY_DN26795_c0_g1	7.6165	NA	NA	NA	NA	NA	NA	NA	NA	NA
TRINITY_DN72381_c0_g1	7.60208	NA	NA	NA	NA	NA	NA	NA	NA	NA
TRINITY_DN722_c0_g1	7.59969	NA	NA	NA	NA	NA	NA	NA	NA	NA
TRINITY_DN7292_c2_g1	7.57823	NA	NA	NA	NA	NA	NA	NA	NA	NA
TRINITY_DN44973_c1_g1	7.57369	NA	NA	NA	NA	NA	NA	NA	NA	NA
TRINITY_DN618_c5_g1	7.56618	NA	NA	NA	NA	NA	NA	NA	NA	NA
TRINITY_DN34054_c3_g1	7.55987	NA	NA	NA	NA	NA	NA	NA	NA	NA
TRINITY_DN32871_c0_g1	7.55532	NA	NA	NA	NA	NA	NA	NA	NA	NA
TRINITY_DN99_c4_g1	7.52708	NA	NA	NA	NA	NA	NA	NA	NA	NA
TRINITY_DN597_c0_g1	7.51338	NA	NA	NA	NA	NA	NA	NA	NA	NA
TRINITY_DN15647_c0_g1	7.50113	NA	NA	NA	NA	NA	NA	NA	NA	NA
TRINITY_DN1661_c0_g1	7.47061	NA	NA	NA	NA	NA	NA	NA	NA	NA
TRINITY_DN4599_c0_g2	7.46073	NA	NA	NA	NA	NA	NA	NA	NA	NA
TRINITY_DN5992_c1_g1	7.44166	NA	NA	NA	NA	NA	NA	NA	NA	NA
TRINITY_DN2084_c1_g3	7.43673	NA	NA	NA	NA	NA	NA	NA	NA	NA
TRINITY_DN250_c5_g1	7.41557	NA	NA	NA	NA	NA	NA	NA	NA	NA
TRINITY_DN16711_c1_g1	7.41127	NA	NA	NA	NA	NA	NA	NA	NA	NA
TRINITY_DN2152_c1_g1	7.3966	NA	NA	NA	NA	NA	NA	NA	NA	NA
TRINITY_DN705_c2_g1	7.38326	NA	NA	NA	NA	NA	NA	NA	NA	NA
TRINITY_DN3314_c1_g1	7.37497	NA	NA	NA	NA	NA	NA	NA	NA	NA
TRINITY_DN8480_c0_g1	7.37012	NA	NA	NA	NA	NA	NA	NA	NA	NA
TRINITY_DN2953_c0_g2	7.36721	NA	NA	NA	NA	NA	NA	NA	NA	NA
TRINITY_DN14942_c0_g1	7.35303	NA	NA	NA	NA	NA	NA	NA	NA	NA
TRINITY_DN16693_c0_g1	7.35037	NA	NA	NA	NA	NA	NA	NA	NA	NA
TRINITY_DN39663_c0_g1	7.34032	NA	NA	NA	NA	NA	NA	NA	NA	NA
TRINITY_DN26254_c0_g1	7.33938	NA	NA	NA	NA	NA	NA	NA	NA	NA
TRINITY_DN62117_c0_g1	7.31374	NA	NA	NA	NA	NA	NA	NA	NA	NA
TRINITY_DN16764_c0_g2	7.30477	NA	NA	NA	NA	NA	NA	NA	NA	NA
TRINITY_DN72449_c0_g1	7.27874	NA	NA	NA	NA	NA	NA	NA	NA	NA
TRINITY_DN30394_c0_g2	7.26358	NA	NA	NA	NA	NA	NA	NA	NA	NA
TRINITY_DN7748_c0_g1	7.25861	NA	NA	NA	NA	NA	NA	NA	NA	NA
TRINITY_DN14124_c0_g1	7.25632	NA	NA	NA	NA	NA	NA	NA	NA	NA
TRINITY_DN660_c5_g1	7.25149	NA	NA	NA	NA	NA	NA	NA	NA	NA
TRINITY_DN28875_c0_g1	7.24135	NA	NA	NA	NA	NA	NA	NA	NA	NA
TRINITY_DN15925_c0_g1	7.22826	NA	NA	NA	NA	NA	NA	NA	NA	NA
TRINITY_DN11574_c1_g1	7.22418	NA	NA	NA	NA	NA	NA	NA	NA	NA
TRINITY_DN725_c14_g1	7.22319	NA	NA	NA	NA	NA	NA	NA	NA	NA
TRINITY_DN2796_c1_g1	7.21855	NA	NA	NA	NA	NA	NA	NA	NA	NA
TRINITY_DN32126_c0_g2	7.20465	NA	NA	NA	NA	NA	NA	NA	NA	NA
TRINITY_DN5245_c0_g2	7.20319	NA	NA	NA	NA	NA	NA	NA	NA	NA
TRINITY_DN6274_c0_g2	7.19809	NA	NA	NA	NA	NA	NA	NA	NA	NA
TRINITY_DN3785_c0_g1	7.19051	NA	NA	NA	NA	NA	NA	NA	NA	NA
TRINITY_DN6215_c0_g1	7.18185	NA	NA	NA	NA	NA	NA	NA	NA	NA
TRINITY_DN53217_c0_g1	7.18159	NA	NA	NA	NA	NA	NA	NA	NA	NA
TRINITY_DN1562_c0_g1	7.15728	NA	NA	NA	NA	NA	NA	NA	NA	NA
TRINITY_DN13574_c0_g5	7.14899	NA	NA	NA	NA	NA	NA	NA	NA	NA
TRINITY_DN28164_c0_g1	7.14894	NA	NA	NA	NA	NA	NA	NA	NA	NA
TRINITY_DN10627_c0_g1	7.1376	NA	NA	NA	NA	NA	NA	NA	NA	NA
TRINITY_DN2690_c0_g1	7.12805	NA	NA	NA	NA	NA	NA	NA	NA	NA
TRINITY_DN32773_c0_g1	7.11288	NA	NA	NA	NA	NA	NA	NA	NA	NA
TRINITY_DN2650_c3_g1	7.09189	NA	NA	NA	NA	NA	NA	NA	NA	NA
TRINITY_DN46186_c0_g1	7.04175	NA	NA	NA	NA	NA	NA	NA	NA	NA
TRINITY_DN374_c0_g1	7.03374	NA	NA	NA	NA	NA	NA	NA	NA	NA
TRINITY_DN6683_c1_g4	7.03373	NA	NA	NA	NA	NA	NA	NA	NA	NA
TRINITY_DN208_c0_g1	7.03166	NA	NA	NA	NA	NA	NA	NA	NA	NA
TRINITY_DN5516_c0_g1	7.02426	NA	NA	NA	NA	NA	NA	NA	NA	NA
TRINITY_DN258_c0_g1	7.0217	NA	NA	NA	NA	NA	NA	NA	NA	NA
TRINITY_DN41267_c1_g1	7.01532	NA	NA	NA	NA	NA	NA	NA	NA	NA
TRINITY_DN30931_c0_g2	7.00523	NA	NA	NA	NA	NA	NA	NA	NA	NA
TRINITY_DN8655_c0_g2	6.96522	NA	NA	NA	NA	NA	NA	NA	NA	NA
TRINITY_DN2928_c0_g3	6.9622	NA	NA	NA	NA	NA	NA	NA	NA	NA
TRINITY_DN44863_c1_g1	6.93482	NA	NA	NA	NA	NA	NA	NA	NA	NA
TRINITY_DN169_c22_g1	6.92467	NA	NA	NA	NA	NA	NA	NA	NA	NA
TRINITY_DN61491_c0_g1	6.92357	NA	NA	NA	NA	NA	NA	NA	NA	NA
TRINITY_DN3321_c0_g1	6.90069	NA	NA	NA	NA	NA	NA	NA	NA	NA
TRINITY_DN7991_c0_g1	6.90022	NA	NA	NA	NA	NA	NA	NA	NA	NA
TRINITY_DN14169_c0_g3	6.89776	NA	NA	NA	NA	NA	NA	NA	NA	NA
TRINITY_DN1976_c0_g2	6.89253	NA	NA	NA	NA	NA	NA	NA	NA	NA
TRINITY_DN4088_c12_g1	6.87926	NA	NA	NA	NA	NA	NA	NA	NA	NA
TRINITY_DN2972_c2_g2	6.87849	NA	NA	NA	NA	NA	NA	NA	NA	NA
TRINITY_DN2084_c1_g5	6.87704	NA	NA	NA	NA	NA	NA	NA	NA	NA
TRINITY_DN4108_c0_g1	6.87482	NA	NA	NA	NA	NA	NA	NA	NA	NA
TRINITY_DN29577_c1_g1	6.86685	NA	NA	NA	NA	NA	NA	NA	NA	NA
TRINITY_DN1218_c0_g1	6.85975	NA	NA	NA	NA	NA	NA	NA	NA	NA
TRINITY_DN3527_c0_g1	6.85672	NA	NA	NA	NA	NA	NA	NA	NA	NA
TRINITY_DN48259_c0_g1	6.83864	NA	NA	NA	NA	NA	NA	NA	NA	NA
TRINITY_DN39187_c1_g1	6.81923	NA	NA	NA	NA	NA	NA	NA	NA	NA
TRINITY_DN24149_c0_g1	6.80978	NA	NA	NA	NA	NA	NA	NA	NA	NA
TRINITY_DN64170_c0_g1	6.80545	NA	NA	NA	NA	NA	NA	NA	NA	NA
TRINITY_DN5305_c0_g2	6.79945	NA	NA	NA	NA	NA	NA	NA	NA	NA
TRINITY_DN13928_c0_g1	6.79865	NA	NA	NA	NA	NA	NA	NA	NA	NA
TRINITY_DN57871_c0_g1	6.7938	NA	NA	NA	NA	NA	NA	NA	NA	NA
TRINITY_DN5082_c0_g1	6.7802	NA	NA	NA	NA	NA	NA	NA	NA	NA
TRINITY_DN1318_c0_g2	6.77941	NA	NA	NA	NA	NA	NA	NA	NA	NA
TRINITY_DN1329_c13_g1	6.76517	NA	NA	NA	NA	NA	NA	NA	NA	NA
TRINITY_DN39532_c0_g2	6.75907	NA	NA	NA	NA	NA	NA	NA	NA	NA
TRINITY_DN3573_c0_g1	6.75445	NA	NA	NA	NA	NA	NA	NA	NA	NA
TRINITY_DN12940_c1_g1	6.7516	NA	NA	NA	NA	NA	NA	NA	NA	NA
TRINITY_DN7405_c0_g2	6.73107	NA	NA	NA	NA	NA	NA	NA	NA	NA
TRINITY_DN3497_c0_g1	6.72916	NA	NA	NA	NA	NA	NA	NA	NA	NA
TRINITY_DN17177_c0_g1	6.7267	NA	NA	NA	NA	NA	NA	NA	NA	NA
TRINITY_DN6718_c0_g2	6.71836	NA	NA	NA	NA	NA	NA	NA	NA	NA
TRINITY_DN524_c0_g1	6.68936	NA	NA	NA	NA	NA	NA	NA	NA	NA
TRINITY_DN32853_c2_g1	6.68297	NA	NA	NA	NA	NA	NA	NA	NA	NA
TRINITY_DN1351_c6_g1	6.64777	NA	NA	NA	NA	NA	NA	NA	NA	NA
TRINITY_DN2580_c1_g1	6.63508	NA	NA	NA	NA	NA	NA	NA	NA	NA
TRINITY_DN2789_c0_g1	6.63386	NA	NA	NA	NA	NA	NA	NA	NA	NA
TRINITY_DN66389_c0_g1	6.63352	NA	NA	NA	NA	NA	NA	NA	NA	NA
TRINITY_DN14124_c0_g3	6.63185	NA	NA	NA	NA	NA	NA	NA	NA	NA
TRINITY_DN8705_c0_g2	6.63098	NA	NA	NA	NA	NA	NA	NA	NA	NA
TRINITY_DN1804_c4_g1	6.61923	NA	NA	NA	NA	NA	NA	NA	NA	NA
TRINITY_DN54539_c0_g1	6.61084	NA	NA	NA	NA	NA	NA	NA	NA	NA
TRINITY_DN14137_c0_g1	6.60908	NA	NA	NA	NA	NA	NA	NA	NA	NA
TRINITY_DN2084_c1_g2	6.59734	NA	NA	NA	NA	NA	NA	NA	NA	NA
TRINITY_DN46942_c1_g1	6.59471	NA	NA	NA	NA	NA	NA	NA	NA	NA
TRINITY_DN2831_c0_g1	6.58967	NA	NA	NA	NA	NA	NA	NA	NA	NA
TRINITY_DN8505_c0_g2	6.58192	NA	NA	NA	NA	NA	NA	NA	NA	NA
TRINITY_DN963_c0_g2	6.58082	NA	NA	NA	NA	NA	NA	NA	NA	NA
TRINITY_DN39338_c0_g1	6.57348	NA	NA	NA	NA	NA	NA	NA	NA	NA
TRINITY_DN2610_c3_g2	6.57293	NA	NA	NA	NA	NA	NA	NA	NA	NA
TRINITY_DN17831_c0_g1	6.56777	NA	NA	NA	NA	NA	NA	NA	NA	NA
TRINITY_DN322_c0_g1	6.56094	NA	NA	NA	NA	NA	NA	NA	NA	NA
TRINITY_DN260_c2_g1	6.55367	NA	NA	NA	NA	NA	NA	NA	NA	NA
TRINITY_DN16599_c0_g1	6.53334	TRINITY_DN16599_c0_g1_i1.p2	1012-425[-]	ODPB3_ARATH^ODPB3_ARATH^Q:11-1123,H:29-405^62.368%ID^E:1.06e-156^RecName: Full=Pyruvate dehydrogenase E1 component subunit beta-3, chloroplastic;^Eukaryota; Viridiplantae; Streptophyta; Embryophyta; Tracheophyta; Spermatophyta; Magnoliopsida; eudicotyledons; Gunneridae; Pentapetalae; rosids; malvids; Brassicales; Brassicaceae; Camelineae; Arabidopsis	.	.	KEGG:ath:AT2G34590	GO:0009941^cellular_component^chloroplast envelope`GO:0005783^cellular_component^endoplasmic reticulum`GO:0004739^molecular_function^pyruvate dehydrogenase (acetyl-transferring) activity`GO:0008270^molecular_function^zinc ion binding`GO:0006086^biological_process^acetyl-CoA biosynthetic process from pyruvate`GO:0006096^biological_process^glycolytic process`GO:0048868^biological_process^pollen tub…	.	.
TRINITY_DN16599_c0_g1	6.53334	TRINITY_DN16599_c0_g1_i1.p1	2-1147[+]	ODPB3_ARATH^ODPB3_ARATH^Q:11-1123,H:29-405^62.368%ID^E:1.06e-156^RecName: Full=Pyruvate dehydrogenase E1 component subunit beta-3, chloroplastic;^Eukaryota; Viridiplantae; Streptophyta; Embryophyta; Tracheophyta; Spermatophyta; Magnoliopsida; eudicotyledons; Gunneridae; Pentapetalae; rosids; malvids; Brassicales; Brassicaceae; Camelineae; Arabidopsis	ODPB2_ARATH^ODPB2_ARATH^Q:4-374,H:31-405^63.564%ID^E:2.74e-170^RecName: Full=Pyruvate dehydrogenase E1 component subunit beta-2, chloroplastic;^Eukaryota; Viridiplantae; Streptophyta; Embryophyta; Tracheophyta; Spermatophyta; Magnoliopsida; eudicotyledons; Gunneridae; Pentapetalae; rosids; malvids; Brassicales; Brassicaceae; Camelineae; Arabidopsis	PF02779.27^Transket_pyr^Transketolase, pyrimidine binding domain^56-231^E:7.8e-44`PF02780.23^Transketolase_C^Transketolase, C-terminal domain^245-366^E:1e-36	KEGG:ath:AT1G30120	GO:0009941^cellular_component^chloroplast envelope`GO:0005783^cellular_component^endoplasmic reticulum`GO:0004739^molecular_function^pyruvate dehydrogenase (acetyl-transferring) activity`GO:0008270^molecular_function^zinc ion binding`GO:0006086^biological_process^acetyl-CoA biosynthetic process from pyruvate`GO:0006096^biological_process^glycolytic process`GO:0048868^biological_process^pollen tub…	GO:0009507^cellular_component^chloroplast`GO:0009941^cellular_component^chloroplast envelope`GO:0009570^cellular_component^chloroplast stroma`GO:0005634^cellular_component^nucleus`GO:0010240^cellular_component^plastid pyruvate dehydrogenase complex`GO:0004739^molecular_function^pyruvate dehydrogenase (acetyl-transferring) activity`GO:0006086^biological_process^acetyl-CoA biosynthetic process from…	.
TRINITY_DN1486_c5_g1	6.53109	NA	NA	NA	NA	NA	NA	NA	NA	NA
TRINITY_DN41329_c1_g2	6.52015	NA	NA	NA	NA	NA	NA	NA	NA	NA
TRINITY_DN18565_c0_g1	6.49578	NA	NA	NA	NA	NA	NA	NA	NA	NA
TRINITY_DN11565_c0_g1	6.48868	NA	NA	NA	NA	NA	NA	NA	NA	NA
TRINITY_DN1378_c0_g3	6.48337	NA	NA	NA	NA	NA	NA	NA	NA	NA
TRINITY_DN40126_c0_g2	6.4745	NA	NA	NA	NA	NA	NA	NA	NA	NA
TRINITY_DN12762_c0_g1	6.46327	NA	NA	NA	NA	NA	NA	NA	NA	NA
TRINITY_DN54316_c0_g1	6.4268	NA	NA	NA	NA	NA	NA	NA	NA	NA
TRINITY_DN851_c8_g2	6.42321	NA	NA	NA	NA	NA	NA	NA	NA	NA
TRINITY_DN10436_c0_g1	6.4131	NA	NA	NA	NA	NA	NA	NA	NA	NA
TRINITY_DN39550_c0_g1	6.37386	NA	NA	NA	NA	NA	NA	NA	NA	NA
TRINITY_DN4691_c7_g1	6.36823	NA	NA	NA	NA	NA	NA	NA	NA	NA
TRINITY_DN15614_c2_g1	6.339	NA	NA	NA	NA	NA	NA	NA	NA	NA
TRINITY_DN181_c2_g1	6.33708	NA	NA	NA	NA	NA	NA	NA	NA	NA
TRINITY_DN11965_c0_g3	6.32236	NA	NA	NA	NA	NA	NA	NA	NA	NA
TRINITY_DN725_c9_g1	6.32226	NA	NA	NA	NA	NA	NA	NA	NA	NA
TRINITY_DN25527_c0_g1	6.32054	NA	NA	NA	NA	NA	NA	NA	NA	NA
TRINITY_DN6263_c1_g1	6.31027	NA	NA	NA	NA	NA	NA	NA	NA	NA
TRINITY_DN51_c1_g1	6.29645	NA	NA	NA	NA	NA	NA	NA	NA	NA
TRINITY_DN1498_c3_g1	6.28833	NA	NA	NA	NA	NA	NA	NA	NA	NA
TRINITY_DN46411_c0_g1	6.28734	NA	NA	NA	NA	NA	NA	NA	NA	NA
TRINITY_DN66082_c0_g1	6.28419	NA	NA	NA	NA	NA	NA	NA	NA	NA
TRINITY_DN30795_c0_g1	6.26135	NA	NA	NA	NA	NA	NA	NA	NA	NA
TRINITY_DN61791_c0_g1	6.2444	NA	NA	NA	NA	NA	NA	NA	NA	NA
TRINITY_DN16134_c0_g1	6.24055	NA	NA	NA	NA	NA	NA	NA	NA	NA
TRINITY_DN8074_c0_g4	6.23277	NA	NA	NA	NA	NA	NA	NA	NA	NA
TRINITY_DN1338_c7_g1	6.2286	NA	NA	NA	NA	NA	NA	NA	NA	NA
TRINITY_DN345_c1_g4	6.22111	NA	NA	NA	NA	NA	NA	NA	NA	NA
TRINITY_DN9196_c0_g1	6.2173	NA	NA	NA	NA	NA	NA	NA	NA	NA
TRINITY_DN1108_c1_g2	6.20571	NA	NA	NA	NA	NA	NA	NA	NA	NA
TRINITY_DN54408_c0_g1	6.20091	NA	NA	NA	NA	NA	NA	NA	NA	NA
TRINITY_DN224_c3_g1	6.19176	NA	NA	NA	NA	NA	NA	NA	NA	NA
TRINITY_DN33438_c0_g1	6.18426	NA	NA	NA	NA	NA	NA	NA	NA	NA
TRINITY_DN3968_c0_g1	6.17799	NA	NA	NA	NA	NA	NA	NA	NA	NA
TRINITY_DN42463_c0_g1	6.16817	NA	NA	NA	NA	NA	NA	NA	NA	NA
TRINITY_DN40126_c0_g1	6.16212	NA	NA	NA	NA	NA	NA	NA	NA	NA
TRINITY_DN440_c0_g2	6.14491	NA	NA	NA	NA	NA	NA	NA	NA	NA
TRINITY_DN821_c1_g1	6.14172	NA	NA	NA	NA	NA	NA	NA	NA	NA
TRINITY_DN13499_c0_g1	6.13729	NA	NA	NA	NA	NA	NA	NA	NA	NA
TRINITY_DN6226_c0_g1	6.13604	NA	NA	NA	NA	NA	NA	NA	NA	NA
TRINITY_DN59146_c0_g1	6.12954	NA	NA	NA	NA	NA	NA	NA	NA	NA
TRINITY_DN5242_c1_g1	6.12297	NA	NA	NA	NA	NA	NA	NA	NA	NA
TRINITY_DN13108_c2_g1	6.1097	NA	NA	NA	NA	NA	NA	NA	NA	NA
TRINITY_DN36892_c0_g1	6.0901	NA	NA	NA	NA	NA	NA	NA	NA	NA
TRINITY_DN5237_c0_g1	6.0876	NA	NA	NA	NA	NA	NA	NA	NA	NA
TRINITY_DN1351_c2_g5	6.05529	NA	NA	NA	NA	NA	NA	NA	NA	NA
TRINITY_DN2388_c2_g1	6.05513	NA	NA	NA	NA	NA	NA	NA	NA	NA
TRINITY_DN5698_c0_g3	6.04962	NA	NA	NA	NA	NA	NA	NA	NA	NA
TRINITY_DN123_c0_g2	6.04206	NA	NA	NA	NA	NA	NA	NA	NA	NA
TRINITY_DN11499_c0_g1	6.04122	NA	NA	NA	NA	NA	NA	NA	NA	NA
TRINITY_DN57313_c0_g1	6.03593	NA	NA	NA	NA	NA	NA	NA	NA	NA
TRINITY_DN5286_c2_g1	6.03194	NA	NA	NA	NA	NA	NA	NA	NA	NA
TRINITY_DN18358_c0_g1	6.02248	NA	NA	NA	NA	NA	NA	NA	NA	NA
TRINITY_DN47175_c0_g1	6.01716	NA	NA	NA	NA	NA	NA	NA	NA	NA
TRINITY_DN13179_c0_g2	6.0157	NA	NA	NA	NA	NA	NA	NA	NA	NA
TRINITY_DN7919_c0_g1	6.00668	NA	NA	NA	NA	NA	NA	NA	NA	NA
TRINITY_DN57885_c0_g1	5.97347	NA	NA	NA	NA	NA	NA	NA	NA	NA
TRINITY_DN48243_c0_g1	5.95552	NA	NA	NA	NA	NA	NA	NA	NA	NA
TRINITY_DN6479_c2_g1	5.93919	NA	NA	NA	NA	NA	NA	NA	NA	NA
TRINITY_DN54977_c0_g1	5.93185	NA	NA	NA	NA	NA	NA	NA	NA	NA
TRINITY_DN23727_c2_g1	5.92967	NA	NA	NA	NA	NA	NA	NA	NA	NA
TRINITY_DN10468_c2_g1	5.92865	NA	NA	NA	NA	NA	NA	NA	NA	NA
TRINITY_DN8928_c0_g2	5.92455	NA	NA	NA	NA	NA	NA	NA	NA	NA
TRINITY_DN236_c2_g1	5.92441	NA	NA	NA	NA	NA	NA	NA	NA	NA
TRINITY_DN12402_c0_g1	5.92358	NA	NA	NA	NA	NA	NA	NA	NA	NA
TRINITY_DN214_c3_g1	5.91201	NA	NA	NA	NA	NA	NA	NA	NA	NA
TRINITY_DN2779_c1_g3	5.90482	NA	NA	NA	NA	NA	NA	NA	NA	NA
TRINITY_DN827_c6_g1	5.87897	NA	NA	NA	NA	NA	NA	NA	NA	NA
TRINITY_DN5202_c0_g1	5.87572	NA	NA	NA	NA	NA	NA	NA	NA	NA
TRINITY_DN1156_c0_g1	5.87061	NA	NA	NA	NA	NA	NA	NA	NA	NA
TRINITY_DN4109_c2_g1	5.85859	NA	NA	NA	NA	NA	NA	NA	NA	NA
TRINITY_DN1974_c0_g1	5.85003	NA	NA	NA	NA	NA	NA	NA	NA	NA
TRINITY_DN6257_c4_g1	5.84923	NA	NA	NA	NA	NA	NA	NA	NA	NA
TRINITY_DN7108_c5_g1	5.84075	NA	NA	NA	NA	NA	NA	NA	NA	NA
TRINITY_DN9731_c0_g1	5.83944	NA	NA	NA	NA	NA	NA	NA	NA	NA
TRINITY_DN5593_c0_g1	5.83826	NA	NA	NA	NA	NA	NA	NA	NA	NA
TRINITY_DN1535_c18_g1	5.83701	NA	NA	NA	NA	NA	NA	NA	NA	NA
TRINITY_DN2219_c0_g1	5.83682	NA	NA	NA	NA	NA	NA	NA	NA	NA
TRINITY_DN8848_c0_g1	5.82652	NA	NA	NA	NA	NA	NA	NA	NA	NA
TRINITY_DN17937_c0_g1	5.81345	NA	NA	NA	NA	NA	NA	NA	NA	NA
TRINITY_DN71065_c0_g1	5.7874	NA	NA	NA	NA	NA	NA	NA	NA	NA
TRINITY_DN6935_c0_g3	5.78387	NA	NA	NA	NA	NA	NA	NA	NA	NA
TRINITY_DN52716_c0_g1	5.78378	NA	NA	NA	NA	NA	NA	NA	NA	NA
TRINITY_DN13524_c0_g1	5.77413	NA	NA	NA	NA	NA	NA	NA	NA	NA
TRINITY_DN43864_c0_g1	5.76614	NA	NA	NA	NA	NA	NA	NA	NA	NA
TRINITY_DN10291_c1_g1	5.7637	NA	NA	NA	NA	NA	NA	NA	NA	NA
TRINITY_DN5062_c0_g1	5.75593	NA	NA	NA	NA	NA	NA	NA	NA	NA
TRINITY_DN2296_c1_g5	5.75048	NA	NA	NA	NA	NA	NA	NA	NA	NA
TRINITY_DN20685_c0_g2	5.74611	NA	NA	NA	NA	NA	NA	NA	NA	NA
TRINITY_DN29166_c0_g1	5.7445	NA	NA	NA	NA	NA	NA	NA	NA	NA
TRINITY_DN2101_c5_g1	5.73058	NA	NA	NA	NA	NA	NA	NA	NA	NA
TRINITY_DN605_c0_g2	5.72801	NA	NA	NA	NA	NA	NA	NA	NA	NA
TRINITY_DN4848_c1_g1	5.72473	NA	NA	NA	NA	NA	NA	NA	NA	NA
TRINITY_DN9707_c0_g1	5.71704	NA	NA	NA	NA	NA	NA	NA	NA	NA
TRINITY_DN1288_c0_g2	5.71647	NA	NA	NA	NA	NA	NA	NA	NA	NA
TRINITY_DN419_c4_g1	5.70303	NA	NA	NA	NA	NA	NA	NA	NA	NA
TRINITY_DN239_c0_g1	5.69737	NA	NA	NA	NA	NA	NA	NA	NA	NA
TRINITY_DN12827_c0_g1	5.68991	NA	NA	NA	NA	NA	NA	NA	NA	NA
TRINITY_DN3606_c0_g1	5.68754	NA	NA	NA	NA	NA	NA	NA	NA	NA
TRINITY_DN423_c0_g1	5.67844	NA	NA	NA	NA	NA	NA	NA	NA	NA
TRINITY_DN71141_c0_g1	5.67734	NA	NA	NA	NA	NA	NA	NA	NA	NA
TRINITY_DN26254_c0_g2	5.67558	NA	NA	NA	NA	NA	NA	NA	NA	NA
TRINITY_DN71190_c0_g1	5.66707	NA	NA	NA	NA	NA	NA	NA	NA	NA
TRINITY_DN19434_c0_g1	5.64688	NA	NA	NA	NA	NA	NA	NA	NA	NA
TRINITY_DN21344_c0_g1	5.6243	NA	NA	NA	NA	NA	NA	NA	NA	NA
TRINITY_DN52679_c0_g1	5.60327	NA	NA	NA	NA	NA	NA	NA	NA	NA
TRINITY_DN10000_c0_g5	5.59523	NA	NA	NA	NA	NA	NA	NA	NA	NA
TRINITY_DN12215_c0_g1	5.59356	NA	NA	NA	NA	NA	NA	NA	NA	NA
TRINITY_DN185_c0_g1	5.59147	NA	NA	NA	NA	NA	NA	NA	NA	NA
TRINITY_DN5931_c2_g2	5.59092	NA	NA	NA	NA	NA	NA	NA	NA	NA
TRINITY_DN21147_c4_g1	5.56986	NA	NA	NA	NA	NA	NA	NA	NA	NA
TRINITY_DN5635_c0_g1	5.5648	NA	NA	NA	NA	NA	NA	NA	NA	NA
TRINITY_DN4599_c0_g1	5.55868	NA	NA	NA	NA	NA	NA	NA	NA	NA
TRINITY_DN39099_c1_g2	5.51876	NA	NA	NA	NA	NA	NA	NA	NA	NA
TRINITY_DN5269_c1_g1	5.51297	NA	NA	NA	NA	NA	NA	NA	NA	NA
TRINITY_DN4623_c0_g2	5.51183	NA	NA	NA	NA	NA	NA	NA	NA	NA
TRINITY_DN6274_c0_g1	5.5115	NA	NA	NA	NA	NA	NA	NA	NA	NA
TRINITY_DN2241_c2_g1	5.51139	NA	NA	NA	NA	NA	NA	NA	NA	NA
TRINITY_DN8688_c1_g2	5.50183	NA	NA	NA	NA	NA	NA	NA	NA	NA
TRINITY_DN2236_c0_g2	5.42664	NA	NA	NA	NA	NA	NA	NA	NA	NA
TRINITY_DN57576_c0_g1	5.4241	NA	NA	NA	NA	NA	NA	NA	NA	NA
TRINITY_DN713_c7_g1	5.42178	NA	NA	NA	NA	NA	NA	NA	NA	NA
TRINITY_DN31052_c0_g1	5.4212	NA	NA	NA	NA	NA	NA	NA	NA	NA
TRINITY_DN4655_c0_g1	5.41756	NA	NA	NA	NA	NA	NA	NA	NA	NA
TRINITY_DN11771_c0_g1	5.41384	NA	NA	NA	NA	NA	NA	NA	NA	NA
TRINITY_DN26338_c0_g1	5.40957	NA	NA	NA	NA	NA	NA	NA	NA	NA
TRINITY_DN6718_c0_g1	5.40411	NA	NA	NA	NA	NA	NA	NA	NA	NA
TRINITY_DN29339_c0_g2	5.38957	NA	NA	NA	NA	NA	NA	NA	NA	NA
TRINITY_DN6544_c1_g1	5.38251	NA	NA	NA	NA	NA	NA	NA	NA	NA
TRINITY_DN17939_c3_g1	5.37706	NA	NA	NA	NA	NA	NA	NA	NA	NA
TRINITY_DN7009_c0_g1	5.36304	NA	NA	NA	NA	NA	NA	NA	NA	NA
TRINITY_DN9033_c0_g1	5.35748	NA	NA	NA	NA	NA	NA	NA	NA	NA
TRINITY_DN363_c0_g1	5.35334	NA	NA	NA	NA	NA	NA	NA	NA	NA
TRINITY_DN262_c1_g1	5.34125	NA	NA	NA	NA	NA	NA	NA	NA	NA
TRINITY_DN1250_c3_g1	5.32855	NA	NA	NA	NA	NA	NA	NA	NA	NA
TRINITY_DN1182_c0_g2	5.32394	NA	NA	NA	NA	NA	NA	NA	NA	NA
TRINITY_DN20129_c1_g1	5.32168	NA	NA	NA	NA	NA	NA	NA	NA	NA
TRINITY_DN64865_c0_g1	5.32121	NA	NA	NA	NA	NA	NA	NA	NA	NA
TRINITY_DN13379_c0_g1	5.31922	NA	NA	NA	NA	NA	NA	NA	NA	NA
TRINITY_DN11018_c0_g2	5.30427	NA	NA	NA	NA	NA	NA	NA	NA	NA
TRINITY_DN61595_c0_g1	5.29872	NA	NA	NA	NA	NA	NA	NA	NA	NA
TRINITY_DN5839_c0_g1	5.2967	NA	NA	NA	NA	NA	NA	NA	NA	NA
TRINITY_DN20850_c0_g1	5.28853	NA	NA	NA	NA	NA	NA	NA	NA	NA
TRINITY_DN52718_c0_g1	5.28845	NA	NA	NA	NA	NA	NA	NA	NA	NA
TRINITY_DN21063_c0_g1	5.259	NA	NA	NA	NA	NA	NA	NA	NA	NA
TRINITY_DN2624_c0_g1	5.258	NA	NA	NA	NA	NA	NA	NA	NA	NA
TRINITY_DN52798_c0_g1	5.24691	NA	NA	NA	NA	NA	NA	NA	NA	NA
TRINITY_DN5097_c0_g1	5.24589	NA	NA	NA	NA	NA	NA	NA	NA	NA
TRINITY_DN869_c1_g1	5.24551	NA	NA	NA	NA	NA	NA	NA	NA	NA
TRINITY_DN153_c10_g1	5.24394	NA	NA	NA	NA	NA	NA	NA	NA	NA
TRINITY_DN5484_c0_g1	5.22719	NA	NA	NA	NA	NA	NA	NA	NA	NA
TRINITY_DN9208_c0_g1	5.22275	NA	NA	NA	NA	NA	NA	NA	NA	NA
TRINITY_DN888_c0_g2	5.22217	NA	NA	NA	NA	NA	NA	NA	NA	NA
TRINITY_DN19380_c0_g1	5.21954	NA	NA	NA	NA	NA	NA	NA	NA	NA
TRINITY_DN16761_c0_g1	5.21734	NA	NA	NA	NA	NA	NA	NA	NA	NA
TRINITY_DN8878_c0_g2	5.21536	NA	NA	NA	NA	NA	NA	NA	NA	NA
TRINITY_DN22509_c0_g1	5.20909	TRINITY_DN22509_c0_g1_i5.p1	1-675[+]	.	.	.	.	.	.	.
TRINITY_DN22509_c0_g1	5.20909	TRINITY_DN22509_c0_g1_i4.p1	1-621[+]	.	.	.	.	.	.	.
TRINITY_DN22509_c0_g1	5.20909	TRINITY_DN22509_c0_g1_i2.p1	1159-809[-]	.	.	.	.	.	.	.
TRINITY_DN22509_c0_g1	5.20909	TRINITY_DN22509_c0_g1_i1.p2	1131-781[-]	PPR9_ARATH^PPR9_ARATH^Q:334-837,H:295-456^22.619%ID^E:1.35e-06^RecName: Full=Pentatricopeptide repeat-containing protein At1g03560, mitochondrial;^Eukaryota; Viridiplantae; Streptophyta; Embryophyta; Tracheophyta; Spermatophyta; Magnoliopsida; eudicotyledons; Gunneridae; Pentapetalae; rosids; malvids; Brassicales; Brassicaceae; Camelineae; Arabidopsis	.	.	KEGG:ath:AT1G03560	GO:0005739^cellular_component^mitochondrion	.	.
TRINITY_DN22509_c0_g1	5.20909	TRINITY_DN22509_c0_g1_i1.p1	1-855[+]	PPR9_ARATH^PPR9_ARATH^Q:334-837,H:295-456^22.619%ID^E:1.35e-06^RecName: Full=Pentatricopeptide repeat-containing protein At1g03560, mitochondrial;^Eukaryota; Viridiplantae; Streptophyta; Embryophyta; Tracheophyta; Spermatophyta; Magnoliopsida; eudicotyledons; Gunneridae; Pentapetalae; rosids; malvids; Brassicales; Brassicaceae; Camelineae; Arabidopsis	PPR9_ARATH^PPR9_ARATH^Q:112-279,H:295-456^22.619%ID^E:3.84e-07^RecName: Full=Pentatricopeptide repeat-containing protein At1g03560, mitochondrial;^Eukaryota; Viridiplantae; Streptophyta; Embryophyta; Tracheophyta; Spermatophyta; Magnoliopsida; eudicotyledons; Gunneridae; Pentapetalae; rosids; malvids; Brassicales; Brassicaceae; Camelineae; Arabidopsis	PF01535.23^PPR^PPR repeat^112-137^E:5000`PF01535.23^PPR^PPR repeat^180-203^E:3.8`PF01535.23^PPR^PPR repeat^221-243^E:2`PF01535.23^PPR^PPR repeat^257-279^E:31	KEGG:ath:AT1G03560	GO:0005739^cellular_component^mitochondrion	GO:0005739^cellular_component^mitochondrion	.
TRINITY_DN2672_c0_g1	5.19595	NA	NA	NA	NA	NA	NA	NA	NA	NA
TRINITY_DN288_c14_g1	5.19463	NA	NA	NA	NA	NA	NA	NA	NA	NA
TRINITY_DN40318_c0_g1	5.16405	NA	NA	NA	NA	NA	NA	NA	NA	NA
TRINITY_DN536_c0_g1	5.16197	NA	NA	NA	NA	NA	NA	NA	NA	NA
TRINITY_DN16435_c0_g1	5.15391	NA	NA	NA	NA	NA	NA	NA	NA	NA
TRINITY_DN1231_c0_g1	5.15086	NA	NA	NA	NA	NA	NA	NA	NA	NA
TRINITY_DN40_c0_g1	5.1493	NA	NA	NA	NA	NA	NA	NA	NA	NA
TRINITY_DN1182_c0_g1	5.14776	NA	NA	NA	NA	NA	NA	NA	NA	NA
TRINITY_DN202_c0_g2	5.14706	NA	NA	NA	NA	NA	NA	NA	NA	NA
TRINITY_DN543_c0_g1	5.14003	NA	NA	NA	NA	NA	NA	NA	NA	NA
TRINITY_DN2386_c1_g1	5.13691	NA	NA	NA	NA	NA	NA	NA	NA	NA
TRINITY_DN17821_c0_g1	5.13256	NA	NA	NA	NA	NA	NA	NA	NA	NA
TRINITY_DN3127_c1_g1	5.13155	NA	NA	NA	NA	NA	NA	NA	NA	NA
TRINITY_DN78_c0_g1	5.13075	NA	NA	NA	NA	NA	NA	NA	NA	NA
TRINITY_DN47032_c1_g1	5.11167	NA	NA	NA	NA	NA	NA	NA	NA	NA
TRINITY_DN7379_c0_g2	5.10251	NA	NA	NA	NA	NA	NA	NA	NA	NA
TRINITY_DN70169_c0_g1	5.10017	NA	NA	NA	NA	NA	NA	NA	NA	NA
TRINITY_DN1132_c14_g1	5.08056	NA	NA	NA	NA	NA	NA	NA	NA	NA
TRINITY_DN15929_c2_g1	5.0772	NA	NA	NA	NA	NA	NA	NA	NA	NA
TRINITY_DN3211_c3_g2	5.07715	NA	NA	NA	NA	NA	NA	NA	NA	NA
TRINITY_DN3185_c1_g1	5.07615	NA	NA	NA	NA	NA	NA	NA	NA	NA
TRINITY_DN2246_c2_g1	5.07427	NA	NA	NA	NA	NA	NA	NA	NA	NA
TRINITY_DN2721_c0_g12	5.07278	NA	NA	NA	NA	NA	NA	NA	NA	NA
TRINITY_DN3770_c0_g1	5.06916	NA	NA	NA	NA	NA	NA	NA	NA	NA
TRINITY_DN3674_c0_g2	5.06751	NA	NA	NA	NA	NA	NA	NA	NA	NA
TRINITY_DN57500_c0_g1	5.0667	NA	NA	NA	NA	NA	NA	NA	NA	NA
TRINITY_DN6680_c0_g1	5.05188	NA	NA	NA	NA	NA	NA	NA	NA	NA
TRINITY_DN10031_c0_g2	5.04942	NA	NA	NA	NA	NA	NA	NA	NA	NA
TRINITY_DN3135_c0_g1	5.04682	NA	NA	NA	NA	NA	NA	NA	NA	NA
TRINITY_DN5589_c0_g1	5.04337	NA	NA	NA	NA	NA	NA	NA	NA	NA
TRINITY_DN6288_c0_g1	5.04141	NA	NA	NA	NA	NA	NA	NA	NA	NA
TRINITY_DN43900_c1_g1	5.03242	NA	NA	NA	NA	NA	NA	NA	NA	NA
TRINITY_DN3992_c4_g1	5.001	NA	NA	NA	NA	NA	NA	NA	NA	NA
TRINITY_DN146_c2_g2	4.98594	NA	NA	NA	NA	NA	NA	NA	NA	NA
TRINITY_DN9055_c0_g1	4.98374	NA	NA	NA	NA	NA	NA	NA	NA	NA
TRINITY_DN5650_c0_g1	4.98251	NA	NA	NA	NA	NA	NA	NA	NA	NA
TRINITY_DN474_c2_g1	4.97994	NA	NA	NA	NA	NA	NA	NA	NA	NA
TRINITY_DN23582_c2_g1	4.97763	NA	NA	NA	NA	NA	NA	NA	NA	NA
TRINITY_DN6329_c0_g1	4.95549	NA	NA	NA	NA	NA	NA	NA	NA	NA
TRINITY_DN10093_c0_g3	4.95069	NA	NA	NA	NA	NA	NA	NA	NA	NA
TRINITY_DN2670_c1_g1	4.94417	NA	NA	NA	NA	NA	NA	NA	NA	NA
TRINITY_DN14492_c0_g1	4.93766	NA	NA	NA	NA	NA	NA	NA	NA	NA
TRINITY_DN8399_c0_g1	4.93677	NA	NA	NA	NA	NA	NA	NA	NA	NA
TRINITY_DN66055_c0_g1	4.93102	NA	NA	NA	NA	NA	NA	NA	NA	NA
TRINITY_DN2676_c0_g2	4.92906	NA	NA	NA	NA	NA	NA	NA	NA	NA
TRINITY_DN9667_c0_g2	4.92532	NA	NA	NA	NA	NA	NA	NA	NA	NA
TRINITY_DN4970_c4_g1	4.91887	NA	NA	NA	NA	NA	NA	NA	NA	NA
TRINITY_DN6737_c0_g1	4.90739	NA	NA	NA	NA	NA	NA	NA	NA	NA
TRINITY_DN61551_c0_g1	4.90713	NA	NA	NA	NA	NA	NA	NA	NA	NA
TRINITY_DN1382_c0_g1	4.9041	NA	NA	NA	NA	NA	NA	NA	NA	NA
TRINITY_DN14967_c0_g1	4.89963	NA	NA	NA	NA	NA	NA	NA	NA	NA
TRINITY_DN1423_c1_g3	4.89688	NA	NA	NA	NA	NA	NA	NA	NA	NA
TRINITY_DN3991_c1_g1	4.88688	NA	NA	NA	NA	NA	NA	NA	NA	NA
TRINITY_DN240_c3_g4	4.88114	NA	NA	NA	NA	NA	NA	NA	NA	NA
TRINITY_DN322_c1_g1	4.87708	NA	NA	NA	NA	NA	NA	NA	NA	NA
TRINITY_DN2858_c0_g4	4.87468	NA	NA	NA	NA	NA	NA	NA	NA	NA
TRINITY_DN46306_c0_g1	4.87437	NA	NA	NA	NA	NA	NA	NA	NA	NA
TRINITY_DN8700_c2_g1	4.87223	NA	NA	NA	NA	NA	NA	NA	NA	NA
TRINITY_DN16644_c0_g2	4.86949	NA	NA	NA	NA	NA	NA	NA	NA	NA
TRINITY_DN7338_c0_g1	4.85983	NA	NA	NA	NA	NA	NA	NA	NA	NA
TRINITY_DN16378_c0_g1	4.85842	NA	NA	NA	NA	NA	NA	NA	NA	NA
TRINITY_DN5374_c0_g1	4.85629	NA	NA	NA	NA	NA	NA	NA	NA	NA
TRINITY_DN3686_c0_g3	4.8548	NA	NA	NA	NA	NA	NA	NA	NA	NA
TRINITY_DN6623_c0_g1	4.84134	NA	NA	NA	NA	NA	NA	NA	NA	NA
TRINITY_DN6910_c0_g1	4.83528	NA	NA	NA	NA	NA	NA	NA	NA	NA
TRINITY_DN41097_c0_g1	4.8299	NA	NA	NA	NA	NA	NA	NA	NA	NA
TRINITY_DN20949_c1_g2	4.82645	NA	NA	NA	NA	NA	NA	NA	NA	NA
TRINITY_DN25981_c2_g1	4.826	NA	NA	NA	NA	NA	NA	NA	NA	NA
TRINITY_DN44875_c0_g1	4.81791	NA	NA	NA	NA	NA	NA	NA	NA	NA
TRINITY_DN10377_c0_g2	4.81416	NA	NA	NA	NA	NA	NA	NA	NA	NA
TRINITY_DN48155_c0_g1	4.81329	NA	NA	NA	NA	NA	NA	NA	NA	NA
TRINITY_DN61561_c0_g1	4.81086	NA	NA	NA	NA	NA	NA	NA	NA	NA
TRINITY_DN53273_c0_g1	4.80761	NA	NA	NA	NA	NA	NA	NA	NA	NA
TRINITY_DN21676_c1_g1	4.80343	NA	NA	NA	NA	NA	NA	NA	NA	NA
TRINITY_DN4576_c0_g1	4.79121	NA	NA	NA	NA	NA	NA	NA	NA	NA
TRINITY_DN7089_c0_g1	4.78698	NA	NA	NA	NA	NA	NA	NA	NA	NA
TRINITY_DN5305_c0_g1	4.78557	NA	NA	NA	NA	NA	NA	NA	NA	NA
TRINITY_DN6824_c0_g1	4.77838	NA	NA	NA	NA	NA	NA	NA	NA	NA
TRINITY_DN405_c11_g1	4.76994	NA	NA	NA	NA	NA	NA	NA	NA	NA
TRINITY_DN8425_c0_g1	4.76859	NA	NA	NA	NA	NA	NA	NA	NA	NA
TRINITY_DN56_c3_g1	4.76181	NA	NA	NA	NA	NA	NA	NA	NA	NA
TRINITY_DN5915_c0_g1	4.76167	NA	NA	NA	NA	NA	NA	NA	NA	NA
TRINITY_DN4828_c0_g1	4.76045	NA	NA	NA	NA	NA	NA	NA	NA	NA
TRINITY_DN434_c4_g1	4.75035	NA	NA	NA	NA	NA	NA	NA	NA	NA
TRINITY_DN142_c0_g2	4.73534	NA	NA	NA	NA	NA	NA	NA	NA	NA
TRINITY_DN12851_c0_g1	4.72365	NA	NA	NA	NA	NA	NA	NA	NA	NA
TRINITY_DN15745_c0_g1	4.721	NA	NA	NA	NA	NA	NA	NA	NA	NA
TRINITY_DN4415_c5_g1	4.72031	NA	NA	NA	NA	NA	NA	NA	NA	NA
TRINITY_DN11275_c0_g1	4.71436	NA	NA	NA	NA	NA	NA	NA	NA	NA
TRINITY_DN8054_c1_g1	4.70769	NA	NA	NA	NA	NA	NA	NA	NA	NA
TRINITY_DN1030_c0_g1	4.70392	NA	NA	NA	NA	NA	NA	NA	NA	NA
TRINITY_DN4691_c3_g2	4.70308	NA	NA	NA	NA	NA	NA	NA	NA	NA
TRINITY_DN851_c8_g1	4.70163	NA	NA	NA	NA	NA	NA	NA	NA	NA
TRINITY_DN4448_c1_g1	4.70114	NA	NA	NA	NA	NA	NA	NA	NA	NA
TRINITY_DN54085_c0_g1	4.68335	NA	NA	NA	NA	NA	NA	NA	NA	NA
TRINITY_DN5903_c1_g1	4.6822	NA	NA	NA	NA	NA	NA	NA	NA	NA
TRINITY_DN92_c8_g1	4.67127	NA	NA	NA	NA	NA	NA	NA	NA	NA
TRINITY_DN252_c0_g2	4.66512	NA	NA	NA	NA	NA	NA	NA	NA	NA
TRINITY_DN30287_c0_g2	4.65986	NA	NA	NA	NA	NA	NA	NA	NA	NA
TRINITY_DN39678_c0_g1	4.65521	NA	NA	NA	NA	NA	NA	NA	NA	NA
TRINITY_DN562_c1_g2	4.65181	NA	NA	NA	NA	NA	NA	NA	NA	NA
TRINITY_DN61579_c0_g1	4.65124	NA	NA	NA	NA	NA	NA	NA	NA	NA
TRINITY_DN322_c2_g1	4.64094	NA	NA	NA	NA	NA	NA	NA	NA	NA
TRINITY_DN70581_c0_g1	4.63435	NA	NA	NA	NA	NA	NA	NA	NA	NA
TRINITY_DN2448_c0_g1	4.63344	NA	NA	NA	NA	NA	NA	NA	NA	NA
TRINITY_DN52869_c0_g1	4.62284	NA	NA	NA	NA	NA	NA	NA	NA	NA
TRINITY_DN2610_c10_g1	4.60693	NA	NA	NA	NA	NA	NA	NA	NA	NA
TRINITY_DN15800_c0_g1	4.59735	NA	NA	NA	NA	NA	NA	NA	NA	NA
TRINITY_DN9794_c1_g1	4.59329	NA	NA	NA	NA	NA	NA	NA	NA	NA
TRINITY_DN3761_c0_g1	4.58402	NA	NA	NA	NA	NA	NA	NA	NA	NA
TRINITY_DN17444_c0_g1	4.5735	NA	NA	NA	NA	NA	NA	NA	NA	NA
TRINITY_DN19311_c0_g1	4.57292	NA	NA	NA	NA	NA	NA	NA	NA	NA
TRINITY_DN5759_c0_g1	4.56191	NA	NA	NA	NA	NA	NA	NA	NA	NA
TRINITY_DN9420_c0_g1	4.55977	NA	NA	NA	NA	NA	NA	NA	NA	NA
TRINITY_DN2741_c0_g2	4.55402	NA	NA	NA	NA	NA	NA	NA	NA	NA
TRINITY_DN1205_c8_g1	4.54754	NA	NA	NA	NA	NA	NA	NA	NA	NA
TRINITY_DN10587_c0_g1	4.54132	NA	NA	NA	NA	NA	NA	NA	NA	NA
TRINITY_DN17366_c0_g1	4.53104	NA	NA	NA	NA	NA	NA	NA	NA	NA
TRINITY_DN13558_c1_g1	4.52635	NA	NA	NA	NA	NA	NA	NA	NA	NA
TRINITY_DN2495_c0_g1	4.50367	NA	NA	NA	NA	NA	NA	NA	NA	NA
TRINITY_DN10377_c0_g1	4.49695	NA	NA	NA	NA	NA	NA	NA	NA	NA
TRINITY_DN2891_c0_g1	4.49122	NA	NA	NA	NA	NA	NA	NA	NA	NA
TRINITY_DN10575_c2_g1	4.48688	NA	NA	NA	NA	NA	NA	NA	NA	NA
TRINITY_DN5092_c0_g2	4.47648	NA	NA	NA	NA	NA	NA	NA	NA	NA
TRINITY_DN25786_c0_g1	4.47381	NA	NA	NA	NA	NA	NA	NA	NA	NA
TRINITY_DN61548_c0_g1	4.47216	NA	NA	NA	NA	NA	NA	NA	NA	NA
TRINITY_DN8809_c0_g1	4.46724	NA	NA	NA	NA	NA	NA	NA	NA	NA
TRINITY_DN6887_c0_g1	4.46679	NA	NA	NA	NA	NA	NA	NA	NA	NA
TRINITY_DN399_c0_g1	4.4655	NA	NA	NA	NA	NA	NA	NA	NA	NA
TRINITY_DN52871_c0_g1	4.46361	NA	NA	NA	NA	NA	NA	NA	NA	NA
TRINITY_DN10384_c0_g1	4.46131	NA	NA	NA	NA	NA	NA	NA	NA	NA
TRINITY_DN39516_c0_g1	4.45516	NA	NA	NA	NA	NA	NA	NA	NA	NA
TRINITY_DN10439_c0_g1	4.45485	NA	NA	NA	NA	NA	NA	NA	NA	NA
TRINITY_DN4079_c0_g1	4.45196	NA	NA	NA	NA	NA	NA	NA	NA	NA
TRINITY_DN5367_c0_g1	4.44824	NA	NA	NA	NA	NA	NA	NA	NA	NA
TRINITY_DN20884_c0_g1	4.44777	NA	NA	NA	NA	NA	NA	NA	NA	NA
TRINITY_DN2989_c0_g1	4.44659	NA	NA	NA	NA	NA	NA	NA	NA	NA
TRINITY_DN14960_c0_g1	4.44598	NA	NA	NA	NA	NA	NA	NA	NA	NA
TRINITY_DN21_c0_g2	4.43709	NA	NA	NA	NA	NA	NA	NA	NA	NA
TRINITY_DN8562_c0_g1	4.4344	NA	NA	NA	NA	NA	NA	NA	NA	NA
TRINITY_DN1423_c1_g2	4.42988	NA	NA	NA	NA	NA	NA	NA	NA	NA
TRINITY_DN9224_c0_g1	4.41373	NA	NA	NA	NA	NA	NA	NA	NA	NA
TRINITY_DN4809_c1_g2	4.3975	NA	NA	NA	NA	NA	NA	NA	NA	NA
TRINITY_DN9871_c0_g1	4.38808	NA	NA	NA	NA	NA	NA	NA	NA	NA
TRINITY_DN6532_c0_g1	4.38567	NA	NA	NA	NA	NA	NA	NA	NA	NA
TRINITY_DN20816_c6_g1	4.38433	NA	NA	NA	NA	NA	NA	NA	NA	NA
TRINITY_DN57329_c0_g1	4.38105	NA	NA	NA	NA	NA	NA	NA	NA	NA
TRINITY_DN57900_c0_g1	4.38023	NA	NA	NA	NA	NA	NA	NA	NA	NA
TRINITY_DN20137_c1_g1	4.36785	NA	NA	NA	NA	NA	NA	NA	NA	NA
TRINITY_DN5042_c0_g3	4.36681	NA	NA	NA	NA	NA	NA	NA	NA	NA
TRINITY_DN3978_c0_g1	4.36378	NA	NA	NA	NA	NA	NA	NA	NA	NA
TRINITY_DN117_c0_g1	4.35786	NA	NA	NA	NA	NA	NA	NA	NA	NA
TRINITY_DN9502_c2_g1	4.3563	NA	NA	NA	NA	NA	NA	NA	NA	NA
TRINITY_DN12103_c0_g1	4.35502	NA	NA	NA	NA	NA	NA	NA	NA	NA
TRINITY_DN3349_c0_g1	4.3522	NA	NA	NA	NA	NA	NA	NA	NA	NA
TRINITY_DN11757_c2_g1	4.34854	NA	NA	NA	NA	NA	NA	NA	NA	NA
TRINITY_DN11745_c1_g1	4.34339	NA	NA	NA	NA	NA	NA	NA	NA	NA
TRINITY_DN7989_c1_g1	4.33694	NA	NA	NA	NA	NA	NA	NA	NA	NA
TRINITY_DN52920_c0_g1	4.33024	NA	NA	NA	NA	NA	NA	NA	NA	NA
TRINITY_DN56691_c0_g1	4.32831	NA	NA	NA	NA	NA	NA	NA	NA	NA
TRINITY_DN7314_c0_g1	4.32703	NA	NA	NA	NA	NA	NA	NA	NA	NA
TRINITY_DN29725_c0_g1	4.32596	NA	NA	NA	NA	NA	NA	NA	NA	NA
TRINITY_DN9053_c1_g1	4.3259	NA	NA	NA	NA	NA	NA	NA	NA	NA
TRINITY_DN3401_c0_g1	4.32253	NA	NA	NA	NA	NA	NA	NA	NA	NA
TRINITY_DN938_c12_g1	4.31297	NA	NA	NA	NA	NA	NA	NA	NA	NA
TRINITY_DN13767_c0_g1	4.31168	NA	NA	NA	NA	NA	NA	NA	NA	NA
TRINITY_DN2461_c0_g1	4.307	NA	NA	NA	NA	NA	NA	NA	NA	NA
TRINITY_DN39550_c1_g2	4.29718	NA	NA	NA	NA	NA	NA	NA	NA	NA
TRINITY_DN2390_c7_g1	4.29115	NA	NA	NA	NA	NA	NA	NA	NA	NA
TRINITY_DN824_c0_g1	4.28672	NA	NA	NA	NA	NA	NA	NA	NA	NA
TRINITY_DN57272_c0_g1	4.27228	NA	NA	NA	NA	NA	NA	NA	NA	NA
TRINITY_DN142_c0_g4	4.26561	NA	NA	NA	NA	NA	NA	NA	NA	NA
TRINITY_DN53148_c0_g1	4.26384	NA	NA	NA	NA	NA	NA	NA	NA	NA
TRINITY_DN8455_c0_g1	4.25894	NA	NA	NA	NA	NA	NA	NA	NA	NA
TRINITY_DN66009_c0_g1	4.2583	NA	NA	NA	NA	NA	NA	NA	NA	NA
TRINITY_DN391_c3_g1	4.25805	NA	NA	NA	NA	NA	NA	NA	NA	NA
TRINITY_DN456_c2_g1	4.24794	NA	NA	NA	NA	NA	NA	NA	NA	NA
TRINITY_DN632_c0_g1	4.24434	NA	NA	NA	NA	NA	NA	NA	NA	NA
TRINITY_DN2252_c0_g1	4.24406	NA	NA	NA	NA	NA	NA	NA	NA	NA
TRINITY_DN14482_c0_g1	4.24307	NA	NA	NA	NA	NA	NA	NA	NA	NA
TRINITY_DN1042_c2_g1	4.23829	NA	NA	NA	NA	NA	NA	NA	NA	NA
TRINITY_DN707_c0_g1	4.23547	NA	NA	NA	NA	NA	NA	NA	NA	NA
TRINITY_DN7659_c0_g1	4.23466	NA	NA	NA	NA	NA	NA	NA	NA	NA
TRINITY_DN14686_c0_g1	4.23167	NA	NA	NA	NA	NA	NA	NA	NA	NA
TRINITY_DN9377_c0_g1	4.2206	NA	NA	NA	NA	NA	NA	NA	NA	NA
TRINITY_DN69571_c0_g1	4.21888	NA	NA	NA	NA	NA	NA	NA	NA	NA
TRINITY_DN18164_c0_g1	4.214	NA	NA	NA	NA	NA	NA	NA	NA	NA
TRINITY_DN46_c1_g2	4.21264	NA	NA	NA	NA	NA	NA	NA	NA	NA
TRINITY_DN13_c0_g1	4.19992	NA	NA	NA	NA	NA	NA	NA	NA	NA
TRINITY_DN1256_c0_g3	4.19721	NA	NA	NA	NA	NA	NA	NA	NA	NA
TRINITY_DN2896_c3_g1	4.19662	NA	NA	NA	NA	NA	NA	NA	NA	NA
TRINITY_DN6582_c0_g1	4.18417	NA	NA	NA	NA	NA	NA	NA	NA	NA
TRINITY_DN17283_c0_g2	4.18333	NA	NA	NA	NA	NA	NA	NA	NA	NA
TRINITY_DN4072_c0_g3	4.18273	NA	NA	NA	NA	NA	NA	NA	NA	NA
TRINITY_DN3491_c0_g1	4.17439	NA	NA	NA	NA	NA	NA	NA	NA	NA
TRINITY_DN698_c0_g1	4.17384	NA	NA	NA	NA	NA	NA	NA	NA	NA
TRINITY_DN13848_c0_g1	4.17304	NA	NA	NA	NA	NA	NA	NA	NA	NA
TRINITY_DN2191_c0_g1	4.16789	NA	NA	NA	NA	NA	NA	NA	NA	NA
TRINITY_DN12861_c0_g3	4.16591	NA	NA	NA	NA	NA	NA	NA	NA	NA
TRINITY_DN3268_c1_g1	4.16281	NA	NA	NA	NA	NA	NA	NA	NA	NA
TRINITY_DN1188_c0_g1	4.16196	NA	NA	NA	NA	NA	NA	NA	NA	NA
TRINITY_DN29002_c1_g2	4.15702	NA	NA	NA	NA	NA	NA	NA	NA	NA
TRINITY_DN4409_c1_g1	4.15433	NA	NA	NA	NA	NA	NA	NA	NA	NA
TRINITY_DN9878_c3_g1	4.15347	NA	NA	NA	NA	NA	NA	NA	NA	NA
TRINITY_DN755_c0_g1	4.14636	NA	NA	NA	NA	NA	NA	NA	NA	NA
TRINITY_DN8667_c0_g2	4.13388	NA	NA	NA	NA	NA	NA	NA	NA	NA
TRINITY_DN5798_c6_g1	4.13384	NA	NA	NA	NA	NA	NA	NA	NA	NA
TRINITY_DN3314_c0_g1	4.13375	NA	NA	NA	NA	NA	NA	NA	NA	NA
TRINITY_DN33016_c0_g1	4.1268	NA	NA	NA	NA	NA	NA	NA	NA	NA
TRINITY_DN5946_c1_g1	4.12138	NA	NA	NA	NA	NA	NA	NA	NA	NA
TRINITY_DN746_c4_g1	4.12042	NA	NA	NA	NA	NA	NA	NA	NA	NA
TRINITY_DN2561_c0_g1	4.11774	NA	NA	NA	NA	NA	NA	NA	NA	NA
TRINITY_DN7901_c1_g1	4.11425	NA	NA	NA	NA	NA	NA	NA	NA	NA
TRINITY_DN4240_c8_g1	4.10993	NA	NA	NA	NA	NA	NA	NA	NA	NA
TRINITY_DN6_c8_g1	4.10917	NA	NA	NA	NA	NA	NA	NA	NA	NA
TRINITY_DN70461_c0_g1	4.10854	NA	NA	NA	NA	NA	NA	NA	NA	NA
TRINITY_DN2338_c1_g1	4.10748	NA	NA	NA	NA	NA	NA	NA	NA	NA
TRINITY_DN3945_c2_g1	4.10675	NA	NA	NA	NA	NA	NA	NA	NA	NA
TRINITY_DN67208_c0_g1	4.10286	NA	NA	NA	NA	NA	NA	NA	NA	NA
TRINITY_DN2057_c1_g1	4.09631	NA	NA	NA	NA	NA	NA	NA	NA	NA
TRINITY_DN3659_c0_g1	4.09617	NA	NA	NA	NA	NA	NA	NA	NA	NA
TRINITY_DN62316_c0_g1	4.09162	NA	NA	NA	NA	NA	NA	NA	NA	NA
TRINITY_DN3390_c2_g2	4.08924	NA	NA	NA	NA	NA	NA	NA	NA	NA
TRINITY_DN1535_c1_g1	4.07995	NA	NA	NA	NA	NA	NA	NA	NA	NA
TRINITY_DN3542_c0_g1	4.06891	NA	NA	NA	NA	NA	NA	NA	NA	NA
TRINITY_DN13574_c1_g1	4.0681	NA	NA	NA	NA	NA	NA	NA	NA	NA
TRINITY_DN6172_c0_g2	4.06704	NA	NA	NA	NA	NA	NA	NA	NA	NA
TRINITY_DN15140_c0_g2	4.0638	NA	NA	NA	NA	NA	NA	NA	NA	NA
TRINITY_DN1028_c3_g1	4.0634	NA	NA	NA	NA	NA	NA	NA	NA	NA
TRINITY_DN2104_c0_g1	4.06297	NA	NA	NA	NA	NA	NA	NA	NA	NA
TRINITY_DN2426_c0_g1	4.05976	NA	NA	NA	NA	NA	NA	NA	NA	NA
TRINITY_DN8868_c1_g1	4.05701	NA	NA	NA	NA	NA	NA	NA	NA	NA
TRINITY_DN19878_c0_g1	4.05349	NA	NA	NA	NA	NA	NA	NA	NA	NA
TRINITY_DN12031_c4_g1	4.0532	NA	NA	NA	NA	NA	NA	NA	NA	NA
TRINITY_DN15721_c0_g2	4.04752	NA	NA	NA	NA	NA	NA	NA	NA	NA
TRINITY_DN5069_c0_g1	4.0379	NA	NA	NA	NA	NA	NA	NA	NA	NA
TRINITY_DN1649_c3_g3	4.02769	NA	NA	NA	NA	NA	NA	NA	NA	NA
TRINITY_DN6179_c0_g1	4.02376	NA	NA	NA	NA	NA	NA	NA	NA	NA
TRINITY_DN5146_c0_g1	4.01774	NA	NA	NA	NA	NA	NA	NA	NA	NA
TRINITY_DN1776_c1_g1	4.01613	NA	NA	NA	NA	NA	NA	NA	NA	NA
TRINITY_DN66532_c0_g1	4.01533	NA	NA	NA	NA	NA	NA	NA	NA	NA
TRINITY_DN4884_c1_g1	4.01147	NA	NA	NA	NA	NA	NA	NA	NA	NA
TRINITY_DN2000_c1_g2	4.01134	NA	NA	NA	NA	NA	NA	NA	NA	NA
TRINITY_DN294_c1_g5	4.0037	NA	NA	NA	NA	NA	NA	NA	NA	NA
TRINITY_DN17845_c0_g1	3.99886	NA	NA	NA	NA	NA	NA	NA	NA	NA
TRINITY_DN14816_c0_g1	3.99283	NA	NA	NA	NA	NA	NA	NA	NA	NA
TRINITY_DN2806_c0_g1	3.98161	NA	NA	NA	NA	NA	NA	NA	NA	NA
TRINITY_DN8406_c0_g1	3.9806	NA	NA	NA	NA	NA	NA	NA	NA	NA
TRINITY_DN1919_c0_g1	3.98053	NA	NA	NA	NA	NA	NA	NA	NA	NA
TRINITY_DN50_c4_g1	3.98047	NA	NA	NA	NA	NA	NA	NA	NA	NA
TRINITY_DN1487_c1_g1	3.97668	NA	NA	NA	NA	NA	NA	NA	NA	NA
TRINITY_DN292_c1_g2	3.97063	NA	NA	NA	NA	NA	NA	NA	NA	NA
TRINITY_DN4320_c4_g1	3.96769	NA	NA	NA	NA	NA	NA	NA	NA	NA
TRINITY_DN8348_c1_g1	3.96372	NA	NA	NA	NA	NA	NA	NA	NA	NA
TRINITY_DN4529_c0_g1	3.96358	NA	NA	NA	NA	NA	NA	NA	NA	NA
TRINITY_DN240_c4_g1	3.96224	NA	NA	NA	NA	NA	NA	NA	NA	NA
TRINITY_DN2156_c0_g9	3.96146	NA	NA	NA	NA	NA	NA	NA	NA	NA
TRINITY_DN3278_c0_g1	3.95693	NA	NA	NA	NA	NA	NA	NA	NA	NA
TRINITY_DN744_c2_g1	3.9521	NA	NA	NA	NA	NA	NA	NA	NA	NA
TRINITY_DN2850_c6_g1	3.94486	NA	NA	NA	NA	NA	NA	NA	NA	NA
TRINITY_DN6218_c0_g5	3.94326	NA	NA	NA	NA	NA	NA	NA	NA	NA
TRINITY_DN40024_c0_g1	3.9428	NA	NA	NA	NA	NA	NA	NA	NA	NA
TRINITY_DN16367_c0_g1	3.93798	NA	NA	NA	NA	NA	NA	NA	NA	NA
TRINITY_DN57110_c0_g1	3.93418	NA	NA	NA	NA	NA	NA	NA	NA	NA
TRINITY_DN10575_c0_g3	3.93038	NA	NA	NA	NA	NA	NA	NA	NA	NA
TRINITY_DN5348_c2_g1	3.92747	NA	NA	NA	NA	NA	NA	NA	NA	NA
TRINITY_DN14202_c0_g1	3.92608	NA	NA	NA	NA	NA	NA	NA	NA	NA
TRINITY_DN593_c0_g1	3.92098	NA	NA	NA	NA	NA	NA	NA	NA	NA
TRINITY_DN856_c7_g1	3.91327	NA	NA	NA	NA	NA	NA	NA	NA	NA
TRINITY_DN1329_c3_g2	3.89666	NA	NA	NA	NA	NA	NA	NA	NA	NA
TRINITY_DN704_c7_g1	3.89415	NA	NA	NA	NA	NA	NA	NA	NA	NA
TRINITY_DN6919_c1_g2	3.89308	NA	NA	NA	NA	NA	NA	NA	NA	NA
TRINITY_DN1995_c2_g2	3.88745	NA	NA	NA	NA	NA	NA	NA	NA	NA
TRINITY_DN16226_c0_g6	3.88398	NA	NA	NA	NA	NA	NA	NA	NA	NA
TRINITY_DN4926_c3_g1	3.8773	NA	NA	NA	NA	NA	NA	NA	NA	NA
TRINITY_DN35815_c1_g2	3.8764	NA	NA	NA	NA	NA	NA	NA	NA	NA
TRINITY_DN4207_c0_g1	3.86384	NA	NA	NA	NA	NA	NA	NA	NA	NA
TRINITY_DN331_c1_g1	3.86227	NA	NA	NA	NA	NA	NA	NA	NA	NA
TRINITY_DN3212_c2_g1	3.85103	NA	NA	NA	NA	NA	NA	NA	NA	NA
TRINITY_DN16226_c0_g5	3.8494	NA	NA	NA	NA	NA	NA	NA	NA	NA
TRINITY_DN66942_c0_g1	3.84595	NA	NA	NA	NA	NA	NA	NA	NA	NA
TRINITY_DN11687_c0_g1	3.84368	NA	NA	NA	NA	NA	NA	NA	NA	NA
TRINITY_DN139_c0_g2	3.83852	NA	NA	NA	NA	NA	NA	NA	NA	NA
TRINITY_DN1504_c0_g1	3.83718	NA	NA	NA	NA	NA	NA	NA	NA	NA
TRINITY_DN15506_c0_g1	3.83589	NA	NA	NA	NA	NA	NA	NA	NA	NA
TRINITY_DN17184_c0_g1	3.83568	NA	NA	NA	NA	NA	NA	NA	NA	NA
TRINITY_DN9747_c6_g1	3.83146	NA	NA	NA	NA	NA	NA	NA	NA	NA
TRINITY_DN2776_c0_g1	3.83027	NA	NA	NA	NA	NA	NA	NA	NA	NA
TRINITY_DN8794_c0_g1	3.82919	NA	NA	NA	NA	NA	NA	NA	NA	NA
TRINITY_DN1326_c0_g1	3.82903	NA	NA	NA	NA	NA	NA	NA	NA	NA
TRINITY_DN67948_c0_g1	3.82554	NA	NA	NA	NA	NA	NA	NA	NA	NA
TRINITY_DN20572_c0_g1	3.82304	NA	NA	NA	NA	NA	NA	NA	NA	NA
TRINITY_DN16924_c0_g1	3.81571	NA	NA	NA	NA	NA	NA	NA	NA	NA
TRINITY_DN3576_c1_g1	3.81335	NA	NA	NA	NA	NA	NA	NA	NA	NA
TRINITY_DN3808_c0_g1	3.80953	NA	NA	NA	NA	NA	NA	NA	NA	NA
TRINITY_DN6544_c2_g1	3.8084	NA	NA	NA	NA	NA	NA	NA	NA	NA
TRINITY_DN6172_c0_g1	3.80546	NA	NA	NA	NA	NA	NA	NA	NA	NA
TRINITY_DN2293_c3_g1	3.80439	NA	NA	NA	NA	NA	NA	NA	NA	NA
TRINITY_DN2561_c0_g2	3.79978	NA	NA	NA	NA	NA	NA	NA	NA	NA
TRINITY_DN6954_c0_g1	3.79774	NA	NA	NA	NA	NA	NA	NA	NA	NA
TRINITY_DN6685_c1_g2	3.79121	NA	NA	NA	NA	NA	NA	NA	NA	NA
TRINITY_DN61525_c0_g1	3.78972	NA	NA	NA	NA	NA	NA	NA	NA	NA
TRINITY_DN7959_c1_g2	3.78921	NA	NA	NA	NA	NA	NA	NA	NA	NA
TRINITY_DN1654_c0_g2	3.78197	NA	NA	NA	NA	NA	NA	NA	NA	NA
TRINITY_DN8723_c0_g1	3.77543	NA	NA	NA	NA	NA	NA	NA	NA	NA
TRINITY_DN61880_c0_g1	3.77463	NA	NA	NA	NA	NA	NA	NA	NA	NA
TRINITY_DN61708_c0_g1	3.77364	NA	NA	NA	NA	NA	NA	NA	NA	NA
TRINITY_DN1144_c5_g1	3.76288	NA	NA	NA	NA	NA	NA	NA	NA	NA
TRINITY_DN12372_c2_g2	3.75878	NA	NA	NA	NA	NA	NA	NA	NA	NA
TRINITY_DN13317_c1_g2	3.75709	NA	NA	NA	NA	NA	NA	NA	NA	NA
TRINITY_DN2640_c0_g1	3.75387	NA	NA	NA	NA	NA	NA	NA	NA	NA
TRINITY_DN367_c0_g1	3.7536	NA	NA	NA	NA	NA	NA	NA	NA	NA
TRINITY_DN10619_c0_g1	3.75219	NA	NA	NA	NA	NA	NA	NA	NA	NA
TRINITY_DN959_c0_g1	3.75008	NA	NA	NA	NA	NA	NA	NA	NA	NA
TRINITY_DN4871_c0_g1	3.74769	NA	NA	NA	NA	NA	NA	NA	NA	NA
TRINITY_DN57453_c0_g1	3.74739	NA	NA	NA	NA	NA	NA	NA	NA	NA
TRINITY_DN3117_c4_g1	3.73861	NA	NA	NA	NA	NA	NA	NA	NA	NA
TRINITY_DN9985_c0_g1	3.73461	NA	NA	NA	NA	NA	NA	NA	NA	NA
TRINITY_DN837_c2_g1	3.73309	NA	NA	NA	NA	NA	NA	NA	NA	NA
TRINITY_DN7625_c1_g2	3.73231	NA	NA	NA	NA	NA	NA	NA	NA	NA
TRINITY_DN462_c7_g1	3.72832	NA	NA	NA	NA	NA	NA	NA	NA	NA
TRINITY_DN37299_c6_g1	3.72761	NA	NA	NA	NA	NA	NA	NA	NA	NA
TRINITY_DN1817_c0_g1	3.72737	NA	NA	NA	NA	NA	NA	NA	NA	NA
TRINITY_DN12871_c1_g1	3.72696	NA	NA	NA	NA	NA	NA	NA	NA	NA
TRINITY_DN6180_c0_g3	3.71783	NA	NA	NA	NA	NA	NA	NA	NA	NA
TRINITY_DN3484_c0_g2	3.71668	NA	NA	NA	NA	NA	NA	NA	NA	NA
TRINITY_DN1867_c0_g1	3.71585	NA	NA	NA	NA	NA	NA	NA	NA	NA
TRINITY_DN6410_c6_g1	3.71549	NA	NA	NA	NA	NA	NA	NA	NA	NA
TRINITY_DN22646_c0_g1	3.70818	NA	NA	NA	NA	NA	NA	NA	NA	NA
TRINITY_DN3299_c1_g1	3.70429	NA	NA	NA	NA	NA	NA	NA	NA	NA
TRINITY_DN101_c1_g2	3.70209	NA	NA	NA	NA	NA	NA	NA	NA	NA
TRINITY_DN570_c1_g2	3.69562	NA	NA	NA	NA	NA	NA	NA	NA	NA
TRINITY_DN92_c0_g1	3.69537	NA	NA	NA	NA	NA	NA	NA	NA	NA
TRINITY_DN1700_c0_g1	3.69312	NA	NA	NA	NA	NA	NA	NA	NA	NA
TRINITY_DN8280_c0_g1	3.69259	NA	NA	NA	NA	NA	NA	NA	NA	NA
TRINITY_DN104_c5_g1	3.68941	NA	NA	NA	NA	NA	NA	NA	NA	NA
TRINITY_DN16873_c0_g1	3.68369	NA	NA	NA	NA	NA	NA	NA	NA	NA
TRINITY_DN28175_c0_g1	3.67996	NA	NA	NA	NA	NA	NA	NA	NA	NA
TRINITY_DN2497_c4_g2	3.67649	NA	NA	NA	NA	NA	NA	NA	NA	NA
TRINITY_DN10544_c0_g1	3.67536	NA	NA	NA	NA	NA	NA	NA	NA	NA
TRINITY_DN460_c0_g1	3.67509	NA	NA	NA	NA	NA	NA	NA	NA	NA
TRINITY_DN618_c3_g1	3.66908	NA	NA	NA	NA	NA	NA	NA	NA	NA
TRINITY_DN241_c0_g1	3.66646	NA	NA	NA	NA	NA	NA	NA	NA	NA
TRINITY_DN1865_c4_g1	3.66635	NA	NA	NA	NA	NA	NA	NA	NA	NA
TRINITY_DN7426_c0_g1	3.66549	NA	NA	NA	NA	NA	NA	NA	NA	NA
TRINITY_DN70591_c0_g1	3.66391	NA	NA	NA	NA	NA	NA	NA	NA	NA
TRINITY_DN59385_c0_g1	3.66391	NA	NA	NA	NA	NA	NA	NA	NA	NA
TRINITY_DN9729_c0_g1	3.66377	NA	NA	NA	NA	NA	NA	NA	NA	NA
TRINITY_DN1675_c0_g1	3.66185	NA	NA	NA	NA	NA	NA	NA	NA	NA
TRINITY_DN24781_c0_g1	3.66036	NA	NA	NA	NA	NA	NA	NA	NA	NA
TRINITY_DN4250_c0_g1	3.66021	NA	NA	NA	NA	NA	NA	NA	NA	NA
TRINITY_DN13400_c0_g1	3.65683	NA	NA	NA	NA	NA	NA	NA	NA	NA
TRINITY_DN2243_c4_g1	3.65484	NA	NA	NA	NA	NA	NA	NA	NA	NA
TRINITY_DN1298_c0_g1	3.6445	NA	NA	NA	NA	NA	NA	NA	NA	NA
TRINITY_DN2235_c0_g1	3.63346	NA	NA	NA	NA	NA	NA	NA	NA	NA
TRINITY_DN1301_c0_g1	3.62297	NA	NA	NA	NA	NA	NA	NA	NA	NA
TRINITY_DN48394_c0_g1	3.6216	NA	NA	NA	NA	NA	NA	NA	NA	NA
TRINITY_DN1448_c6_g1	3.61968	NA	NA	NA	NA	NA	NA	NA	NA	NA
TRINITY_DN66613_c0_g1	3.61748	NA	NA	NA	NA	NA	NA	NA	NA	NA
TRINITY_DN5088_c0_g1	3.61727	NA	NA	NA	NA	NA	NA	NA	NA	NA
TRINITY_DN8779_c0_g1	3.61304	NA	NA	NA	NA	NA	NA	NA	NA	NA
TRINITY_DN9095_c0_g1	3.60899	NA	NA	NA	NA	NA	NA	NA	NA	NA
TRINITY_DN3211_c0_g1	3.60895	NA	NA	NA	NA	NA	NA	NA	NA	NA
TRINITY_DN6455_c1_g1	3.60784	NA	NA	NA	NA	NA	NA	NA	NA	NA
TRINITY_DN46295_c0_g1	3.59761	NA	NA	NA	NA	NA	NA	NA	NA	NA
TRINITY_DN98_c8_g1	3.59682	NA	NA	NA	NA	NA	NA	NA	NA	NA
TRINITY_DN1364_c4_g1	3.59542	NA	NA	NA	NA	NA	NA	NA	NA	NA
TRINITY_DN12763_c0_g1	3.59278	NA	NA	NA	NA	NA	NA	NA	NA	NA
TRINITY_DN18429_c0_g2	3.5922	NA	NA	NA	NA	NA	NA	NA	NA	NA
TRINITY_DN3260_c0_g2	3.58363	NA	NA	NA	NA	NA	NA	NA	NA	NA
TRINITY_DN1456_c1_g1	3.58098	NA	NA	NA	NA	NA	NA	NA	NA	NA
TRINITY_DN8988_c0_g1	3.58051	NA	NA	NA	NA	NA	NA	NA	NA	NA
TRINITY_DN16856_c0_g1	3.58002	NA	NA	NA	NA	NA	NA	NA	NA	NA
TRINITY_DN7303_c1_g1	3.57601	NA	NA	NA	NA	NA	NA	NA	NA	NA
TRINITY_DN978_c6_g1	3.57366	NA	NA	NA	NA	NA	NA	NA	NA	NA
TRINITY_DN14441_c0_g1	3.56734	NA	NA	NA	NA	NA	NA	NA	NA	NA
TRINITY_DN14717_c0_g1	3.56669	NA	NA	NA	NA	NA	NA	NA	NA	NA
TRINITY_DN44756_c0_g2	3.56135	NA	NA	NA	NA	NA	NA	NA	NA	NA
TRINITY_DN2740_c0_g1	3.55942	NA	NA	NA	NA	NA	NA	NA	NA	NA
TRINITY_DN18486_c0_g1	3.55824	NA	NA	NA	NA	NA	NA	NA	NA	NA
TRINITY_DN4126_c0_g3	3.55663	NA	NA	NA	NA	NA	NA	NA	NA	NA
TRINITY_DN1245_c2_g2	3.54993	NA	NA	NA	NA	NA	NA	NA	NA	NA
TRINITY_DN5736_c0_g1	3.54893	NA	NA	NA	NA	NA	NA	NA	NA	NA
TRINITY_DN29087_c1_g2	3.54382	NA	NA	NA	NA	NA	NA	NA	NA	NA
TRINITY_DN6629_c1_g1	3.54322	NA	NA	NA	NA	NA	NA	NA	NA	NA
TRINITY_DN6657_c0_g1	3.53655	NA	NA	NA	NA	NA	NA	NA	NA	NA
TRINITY_DN9738_c0_g1	3.53633	NA	NA	NA	NA	NA	NA	NA	NA	NA
TRINITY_DN13975_c0_g2	3.53505	NA	NA	NA	NA	NA	NA	NA	NA	NA
TRINITY_DN1931_c0_g6	3.53018	NA	NA	NA	NA	NA	NA	NA	NA	NA
TRINITY_DN64959_c0_g1	3.52913	NA	NA	NA	NA	NA	NA	NA	NA	NA
TRINITY_DN1181_c4_g2	3.52879	NA	NA	NA	NA	NA	NA	NA	NA	NA
TRINITY_DN525_c0_g3	3.52778	NA	NA	NA	NA	NA	NA	NA	NA	NA
TRINITY_DN164_c1_g3	3.52306	NA	NA	NA	NA	NA	NA	NA	NA	NA
TRINITY_DN28138_c0_g1	3.51631	NA	NA	NA	NA	NA	NA	NA	NA	NA
TRINITY_DN9099_c5_g1	3.51106	NA	NA	NA	NA	NA	NA	NA	NA	NA
TRINITY_DN42210_c5_g1	3.50328	NA	NA	NA	NA	NA	NA	NA	NA	NA
TRINITY_DN4734_c0_g1	3.50241	NA	NA	NA	NA	NA	NA	NA	NA	NA
TRINITY_DN52706_c0_g1	3.5008	NA	NA	NA	NA	NA	NA	NA	NA	NA
TRINITY_DN527_c0_g2	3.50002	NA	NA	NA	NA	NA	NA	NA	NA	NA
TRINITY_DN10910_c0_g1	3.49982	NA	NA	NA	NA	NA	NA	NA	NA	NA
TRINITY_DN48095_c0_g1	3.49642	NA	NA	NA	NA	NA	NA	NA	NA	NA
TRINITY_DN442_c0_g2	3.49368	NA	NA	NA	NA	NA	NA	NA	NA	NA
TRINITY_DN4915_c0_g1	3.4892	NA	NA	NA	NA	NA	NA	NA	NA	NA
TRINITY_DN2552_c0_g1	3.4888	NA	NA	NA	NA	NA	NA	NA	NA	NA
TRINITY_DN5859_c0_g1	3.48075	NA	NA	NA	NA	NA	NA	NA	NA	NA
TRINITY_DN57269_c0_g1	3.47908	NA	NA	NA	NA	NA	NA	NA	NA	NA
TRINITY_DN6218_c0_g1	3.47884	NA	NA	NA	NA	NA	NA	NA	NA	NA
TRINITY_DN26974_c0_g1	3.47841	NA	NA	NA	NA	NA	NA	NA	NA	NA
TRINITY_DN18150_c0_g1	3.47809	NA	NA	NA	NA	NA	NA	NA	NA	NA
TRINITY_DN5938_c2_g1	3.47635	NA	NA	NA	NA	NA	NA	NA	NA	NA
TRINITY_DN618_c3_g2	3.46909	NA	NA	NA	NA	NA	NA	NA	NA	NA
TRINITY_DN17637_c0_g1	3.45666	NA	NA	NA	NA	NA	NA	NA	NA	NA
TRINITY_DN36942_c0_g1	3.45596	NA	NA	NA	NA	NA	NA	NA	NA	NA
TRINITY_DN3670_c2_g1	3.45415	NA	NA	NA	NA	NA	NA	NA	NA	NA
TRINITY_DN19704_c0_g1	3.45365	NA	NA	NA	NA	NA	NA	NA	NA	NA
TRINITY_DN767_c0_g1	3.44257	NA	NA	NA	NA	NA	NA	NA	NA	NA
TRINITY_DN420_c0_g3	3.44236	NA	NA	NA	NA	NA	NA	NA	NA	NA
TRINITY_DN1503_c0_g1	3.43861	NA	NA	NA	NA	NA	NA	NA	NA	NA
TRINITY_DN13130_c0_g1	3.43134	NA	NA	NA	NA	NA	NA	NA	NA	NA
TRINITY_DN4063_c1_g1	3.42675	NA	NA	NA	NA	NA	NA	NA	NA	NA
TRINITY_DN8656_c0_g1	3.42611	NA	NA	NA	NA	NA	NA	NA	NA	NA
TRINITY_DN5929_c4_g1	3.42519	NA	NA	NA	NA	NA	NA	NA	NA	NA
TRINITY_DN2501_c1_g2	3.42392	NA	NA	NA	NA	NA	NA	NA	NA	NA
TRINITY_DN2079_c0_g1	3.41863	NA	NA	NA	NA	NA	NA	NA	NA	NA
TRINITY_DN7642_c0_g4	3.4167	NA	NA	NA	NA	NA	NA	NA	NA	NA
TRINITY_DN3677_c3_g1	3.41183	NA	NA	NA	NA	NA	NA	NA	NA	NA
TRINITY_DN61653_c0_g1	3.40651	NA	NA	NA	NA	NA	NA	NA	NA	NA
TRINITY_DN4257_c0_g1	3.40572	NA	NA	NA	NA	NA	NA	NA	NA	NA
TRINITY_DN4095_c3_g1	3.4003	NA	NA	NA	NA	NA	NA	NA	NA	NA
TRINITY_DN41277_c0_g2	3.39902	NA	NA	NA	NA	NA	NA	NA	NA	NA
TRINITY_DN6224_c0_g2	3.39166	NA	NA	NA	NA	NA	NA	NA	NA	NA
TRINITY_DN1297_c8_g1	3.38861	NA	NA	NA	NA	NA	NA	NA	NA	NA
TRINITY_DN3105_c0_g3	3.38748	NA	NA	NA	NA	NA	NA	NA	NA	NA
TRINITY_DN10446_c0_g1	3.3867	NA	NA	NA	NA	NA	NA	NA	NA	NA
TRINITY_DN10061_c0_g1	3.37997	NA	NA	NA	NA	NA	NA	NA	NA	NA
TRINITY_DN6618_c0_g2	3.37978	NA	NA	NA	NA	NA	NA	NA	NA	NA
TRINITY_DN7386_c0_g1	3.37802	NA	NA	NA	NA	NA	NA	NA	NA	NA
TRINITY_DN1122_c0_g1	3.37439	NA	NA	NA	NA	NA	NA	NA	NA	NA
TRINITY_DN71407_c0_g1	3.37098	NA	NA	NA	NA	NA	NA	NA	NA	NA
TRINITY_DN26565_c0_g1	3.36767	NA	NA	NA	NA	NA	NA	NA	NA	NA
TRINITY_DN1286_c0_g1	3.36649	NA	NA	NA	NA	NA	NA	NA	NA	NA
TRINITY_DN9445_c2_g1	3.36189	NA	NA	NA	NA	NA	NA	NA	NA	NA
TRINITY_DN139_c0_g1	3.35394	NA	NA	NA	NA	NA	NA	NA	NA	NA
TRINITY_DN1921_c3_g1	3.35237	NA	NA	NA	NA	NA	NA	NA	NA	NA
TRINITY_DN4667_c0_g1	3.34554	NA	NA	NA	NA	NA	NA	NA	NA	NA
TRINITY_DN10485_c0_g1	3.34525	NA	NA	NA	NA	NA	NA	NA	NA	NA
TRINITY_DN580_c4_g1	3.34191	NA	NA	NA	NA	NA	NA	NA	NA	NA
TRINITY_DN2989_c0_g2	3.33576	NA	NA	NA	NA	NA	NA	NA	NA	NA
TRINITY_DN14901_c0_g1	3.32587	NA	NA	NA	NA	NA	NA	NA	NA	NA
TRINITY_DN9368_c0_g1	3.32383	NA	NA	NA	NA	NA	NA	NA	NA	NA
TRINITY_DN959_c0_g2	3.32313	NA	NA	NA	NA	NA	NA	NA	NA	NA
TRINITY_DN1567_c1_g2	3.32279	NA	NA	NA	NA	NA	NA	NA	NA	NA
TRINITY_DN4184_c0_g1	3.32126	NA	NA	NA	NA	NA	NA	NA	NA	NA
TRINITY_DN15487_c0_g1	3.31033	NA	NA	NA	NA	NA	NA	NA	NA	NA
TRINITY_DN32_c2_g1	3.30848	NA	NA	NA	NA	NA	NA	NA	NA	NA
TRINITY_DN30931_c0_g1	3.30736	NA	NA	NA	NA	NA	NA	NA	NA	NA
TRINITY_DN6610_c0_g2	3.30235	NA	NA	NA	NA	NA	NA	NA	NA	NA
TRINITY_DN5474_c1_g3	3.29738	NA	NA	NA	NA	NA	NA	NA	NA	NA
TRINITY_DN1692_c0_g1	3.29594	NA	NA	NA	NA	NA	NA	NA	NA	NA
TRINITY_DN52660_c0_g1	3.29311	NA	NA	NA	NA	NA	NA	NA	NA	NA
TRINITY_DN11474_c0_g1	3.29145	NA	NA	NA	NA	NA	NA	NA	NA	NA
TRINITY_DN1726_c0_g1	3.28976	NA	NA	NA	NA	NA	NA	NA	NA	NA
TRINITY_DN9364_c2_g1	3.28905	NA	NA	NA	NA	NA	NA	NA	NA	NA
TRINITY_DN41664_c0_g1	3.28648	NA	NA	NA	NA	NA	NA	NA	NA	NA
TRINITY_DN7116_c0_g1	3.28593	NA	NA	NA	NA	NA	NA	NA	NA	NA
TRINITY_DN10510_c0_g1	3.28492	NA	NA	NA	NA	NA	NA	NA	NA	NA
TRINITY_DN8077_c3_g1	3.27992	NA	NA	NA	NA	NA	NA	NA	NA	NA
TRINITY_DN5572_c8_g1	3.27911	NA	NA	NA	NA	NA	NA	NA	NA	NA
TRINITY_DN534_c0_g1	3.27908	NA	NA	NA	NA	NA	NA	NA	NA	NA
TRINITY_DN4955_c1_g2	3.27816	NA	NA	NA	NA	NA	NA	NA	NA	NA
TRINITY_DN59795_c0_g1	3.27799	NA	NA	NA	NA	NA	NA	NA	NA	NA
TRINITY_DN29786_c0_g1	3.27343	NA	NA	NA	NA	NA	NA	NA	NA	NA
TRINITY_DN16918_c0_g2	3.27114	NA	NA	NA	NA	NA	NA	NA	NA	NA
TRINITY_DN297_c3_g2	3.26537	NA	NA	NA	NA	NA	NA	NA	NA	NA
TRINITY_DN21172_c0_g1	3.25628	NA	NA	NA	NA	NA	NA	NA	NA	NA
TRINITY_DN23773_c0_g2	3.25399	NA	NA	NA	NA	NA	NA	NA	NA	NA
TRINITY_DN2455_c0_g1	3.25353	NA	NA	NA	NA	NA	NA	NA	NA	NA
TRINITY_DN16354_c0_g2	3.25218	NA	NA	NA	NA	NA	NA	NA	NA	NA
TRINITY_DN71465_c0_g1	3.24882	NA	NA	NA	NA	NA	NA	NA	NA	NA
TRINITY_DN441_c2_g1	3.24625	NA	NA	NA	NA	NA	NA	NA	NA	NA
TRINITY_DN61563_c0_g1	3.24482	NA	NA	NA	NA	NA	NA	NA	NA	NA
TRINITY_DN7873_c0_g1	3.24398	NA	NA	NA	NA	NA	NA	NA	NA	NA
TRINITY_DN6544_c0_g1	3.23927	NA	NA	NA	NA	NA	NA	NA	NA	NA
TRINITY_DN3317_c0_g3	3.23645	NA	NA	NA	NA	NA	NA	NA	NA	NA
TRINITY_DN988_c0_g1	3.23591	NA	NA	NA	NA	NA	NA	NA	NA	NA
TRINITY_DN16504_c0_g1	3.23052	TRINITY_DN16504_c0_g1_i9.p2	1-327[+]	.	.	.	.	.	.	.
TRINITY_DN16504_c0_g1	3.23052	TRINITY_DN16504_c0_g1_i9.p1	373-2[-]	.	.	.	.	.	.	.
TRINITY_DN16504_c0_g1	3.23052	TRINITY_DN16504_c0_g1_i2.p2	1-327[+]	.	.	.	.	.	.	.
TRINITY_DN16504_c0_g1	3.23052	TRINITY_DN16504_c0_g1_i2.p1	373-2[-]	.	.	.	.	.	.	.
TRINITY_DN16504_c0_g1	3.23052	TRINITY_DN16504_c0_g1_i1.p2	1-327[+]	.	.	.	.	.	.	.
TRINITY_DN16504_c0_g1	3.23052	TRINITY_DN16504_c0_g1_i1.p1	373-2[-]	.	.	.	.	.	.	.
TRINITY_DN4930_c1_g1	3.2284	NA	NA	NA	NA	NA	NA	NA	NA	NA
TRINITY_DN17315_c0_g2	3.22735	NA	NA	NA	NA	NA	NA	NA	NA	NA
TRINITY_DN4772_c0_g1	3.22258	NA	NA	NA	NA	NA	NA	NA	NA	NA
TRINITY_DN5897_c0_g1	3.2201	NA	NA	NA	NA	NA	NA	NA	NA	NA
TRINITY_DN62769_c0_g1	3.21866	NA	NA	NA	NA	NA	NA	NA	NA	NA
TRINITY_DN5289_c1_g1	3.21219	NA	NA	NA	NA	NA	NA	NA	NA	NA
TRINITY_DN1736_c0_g1	3.21192	NA	NA	NA	NA	NA	NA	NA	NA	NA
TRINITY_DN5077_c0_g2	3.20997	NA	NA	NA	NA	NA	NA	NA	NA	NA
TRINITY_DN815_c1_g1	3.20918	NA	NA	NA	NA	NA	NA	NA	NA	NA
TRINITY_DN1993_c2_g1	3.20762	NA	NA	NA	NA	NA	NA	NA	NA	NA
TRINITY_DN2794_c10_g1	3.20129	NA	NA	NA	NA	NA	NA	NA	NA	NA
TRINITY_DN71_c0_g2	3.2002	NA	NA	NA	NA	NA	NA	NA	NA	NA
TRINITY_DN12674_c1_g1	3.19835	NA	NA	NA	NA	NA	NA	NA	NA	NA
TRINITY_DN5775_c0_g1	3.19318	NA	NA	NA	NA	NA	NA	NA	NA	NA
TRINITY_DN1425_c3_g1	3.18784	NA	NA	NA	NA	NA	NA	NA	NA	NA
TRINITY_DN374_c3_g2	3.18467	NA	NA	NA	NA	NA	NA	NA	NA	NA
TRINITY_DN20826_c0_g1	3.18337	NA	NA	NA	NA	NA	NA	NA	NA	NA
TRINITY_DN889_c0_g2	3.18311	NA	NA	NA	NA	NA	NA	NA	NA	NA
TRINITY_DN34_c4_g1	3.18169	NA	NA	NA	NA	NA	NA	NA	NA	NA
TRINITY_DN4404_c1_g1	3.17553	NA	NA	NA	NA	NA	NA	NA	NA	NA
TRINITY_DN10878_c0_g1	3.17492	NA	NA	NA	NA	NA	NA	NA	NA	NA
TRINITY_DN2453_c2_g1	3.17441	NA	NA	NA	NA	NA	NA	NA	NA	NA
TRINITY_DN1681_c0_g1	3.16604	NA	NA	NA	NA	NA	NA	NA	NA	NA
TRINITY_DN7870_c1_g1	3.16348	NA	NA	NA	NA	NA	NA	NA	NA	NA
TRINITY_DN1627_c0_g1	3.15991	NA	NA	NA	NA	NA	NA	NA	NA	NA
TRINITY_DN48389_c0_g1	3.15664	NA	NA	NA	NA	NA	NA	NA	NA	NA
TRINITY_DN1078_c0_g1	3.15652	NA	NA	NA	NA	NA	NA	NA	NA	NA
TRINITY_DN2338_c3_g1	3.15412	NA	NA	NA	NA	NA	NA	NA	NA	NA
TRINITY_DN6290_c0_g1	3.15048	NA	NA	NA	NA	NA	NA	NA	NA	NA
TRINITY_DN2269_c3_g1	3.14787	NA	NA	NA	NA	NA	NA	NA	NA	NA
TRINITY_DN711_c0_g1	3.14161	NA	NA	NA	NA	NA	NA	NA	NA	NA
TRINITY_DN8383_c1_g1	3.13944	NA	NA	NA	NA	NA	NA	NA	NA	NA
TRINITY_DN1765_c0_g1	3.13788	NA	NA	NA	NA	NA	NA	NA	NA	NA
TRINITY_DN615_c0_g1	3.13306	NA	NA	NA	NA	NA	NA	NA	NA	NA
TRINITY_DN11490_c0_g1	3.13128	NA	NA	NA	NA	NA	NA	NA	NA	NA
TRINITY_DN15083_c0_g1	3.12879	NA	NA	NA	NA	NA	NA	NA	NA	NA
TRINITY_DN57892_c0_g1	3.12587	NA	NA	NA	NA	NA	NA	NA	NA	NA
TRINITY_DN3040_c1_g3	3.11448	NA	NA	NA	NA	NA	NA	NA	NA	NA
TRINITY_DN21989_c2_g1	3.11177	NA	NA	NA	NA	NA	NA	NA	NA	NA
TRINITY_DN13773_c1_g3	3.11151	NA	NA	NA	NA	NA	NA	NA	NA	NA
TRINITY_DN587_c4_g1	3.1102	NA	NA	NA	NA	NA	NA	NA	NA	NA
TRINITY_DN741_c5_g1	3.10966	NA	NA	NA	NA	NA	NA	NA	NA	NA
TRINITY_DN4013_c0_g1	3.10639	NA	NA	NA	NA	NA	NA	NA	NA	NA
TRINITY_DN6395_c1_g1	3.10172	NA	NA	NA	NA	NA	NA	NA	NA	NA
TRINITY_DN4338_c0_g1	3.1004	NA	NA	NA	NA	NA	NA	NA	NA	NA
TRINITY_DN833_c5_g1	3.1003	NA	NA	NA	NA	NA	NA	NA	NA	NA
TRINITY_DN3548_c0_g1	3.09516	NA	NA	NA	NA	NA	NA	NA	NA	NA
TRINITY_DN3419_c0_g2	3.09338	NA	NA	NA	NA	NA	NA	NA	NA	NA
TRINITY_DN3243_c4_g1	3.09279	NA	NA	NA	NA	NA	NA	NA	NA	NA
TRINITY_DN1267_c0_g2	3.09126	NA	NA	NA	NA	NA	NA	NA	NA	NA
TRINITY_DN5128_c1_g1	3.09023	NA	NA	NA	NA	NA	NA	NA	NA	NA
TRINITY_DN13030_c0_g1	3.07754	NA	NA	NA	NA	NA	NA	NA	NA	NA
TRINITY_DN18413_c1_g1	3.07658	NA	NA	NA	NA	NA	NA	NA	NA	NA
TRINITY_DN1497_c4_g1	3.07469	NA	NA	NA	NA	NA	NA	NA	NA	NA
TRINITY_DN19818_c0_g1	3.07242	NA	NA	NA	NA	NA	NA	NA	NA	NA
TRINITY_DN14800_c0_g1	3.07106	NA	NA	NA	NA	NA	NA	NA	NA	NA
TRINITY_DN61576_c0_g1	3.05386	NA	NA	NA	NA	NA	NA	NA	NA	NA
TRINITY_DN2721_c0_g8	3.05337	NA	NA	NA	NA	NA	NA	NA	NA	NA
TRINITY_DN70500_c0_g1	3.04961	NA	NA	NA	NA	NA	NA	NA	NA	NA
TRINITY_DN70533_c0_g1	3.04918	NA	NA	NA	NA	NA	NA	NA	NA	NA
TRINITY_DN7294_c0_g1	3.04914	NA	NA	NA	NA	NA	NA	NA	NA	NA
TRINITY_DN1799_c0_g9	3.04907	NA	NA	NA	NA	NA	NA	NA	NA	NA
TRINITY_DN2445_c6_g1	3.04861	NA	NA	NA	NA	NA	NA	NA	NA	NA
TRINITY_DN233_c1_g1	3.04724	NA	NA	NA	NA	NA	NA	NA	NA	NA
TRINITY_DN2612_c4_g1	3.04424	NA	NA	NA	NA	NA	NA	NA	NA	NA
TRINITY_DN6307_c3_g2	3.0425	NA	NA	NA	NA	NA	NA	NA	NA	NA
TRINITY_DN1852_c6_g1	3.04193	NA	NA	NA	NA	NA	NA	NA	NA	NA
TRINITY_DN7817_c0_g1	3.03676	NA	NA	NA	NA	NA	NA	NA	NA	NA
TRINITY_DN6582_c3_g2	3.03589	NA	NA	NA	NA	NA	NA	NA	NA	NA
TRINITY_DN4407_c6_g1	3.03346	NA	NA	NA	NA	NA	NA	NA	NA	NA
TRINITY_DN4229_c1_g1	3.03116	NA	NA	NA	NA	NA	NA	NA	NA	NA
TRINITY_DN6_c2_g1	3.03101	NA	NA	NA	NA	NA	NA	NA	NA	NA
TRINITY_DN3049_c2_g2	3.0302	NA	NA	NA	NA	NA	NA	NA	NA	NA
TRINITY_DN375_c1_g1	3.02434	NA	NA	NA	NA	NA	NA	NA	NA	NA
TRINITY_DN889_c0_g1	3.02264	NA	NA	NA	NA	NA	NA	NA	NA	NA
TRINITY_DN347_c5_g1	3.0086	NA	NA	NA	NA	NA	NA	NA	NA	NA
TRINITY_DN6751_c0_g1	3.00501	NA	NA	NA	NA	NA	NA	NA	NA	NA
TRINITY_DN12052_c0_g1	3.00363	TRINITY_DN12052_c0_g1_i16.p1	145-597[+]	UBC35_ARATH^UBC35_ARATH^Q:148-594,H:4-152^89.262%ID^E:3.94e-92^RecName: Full=Ubiquitin-conjugating enzyme E2 35;^Eukaryota; Viridiplantae; Streptophyta; Embryophyta; Tracheophyta; Spermatophyta; Magnoliopsida; eudicotyledons; Gunneridae; Pentapetalae; rosids; malvids; Brassicales; Brassicaceae; Camelineae; Arabidopsis	UBC35_ARATH^UBC35_ARATH^Q:2-150,H:4-152^89.262%ID^E:7.37e-97^RecName: Full=Ubiquitin-conjugating enzyme E2 35;^Eukaryota; Viridiplantae; Streptophyta; Embryophyta; Tracheophyta; Spermatophyta; Magnoliopsida; eudicotyledons; Gunneridae; Pentapetalae; rosids; malvids; Brassicales; Brassicaceae; Camelineae; Arabidopsis	PF00179.29^UQ_con^Ubiquitin-conjugating enzyme^7-142^E:3.7e-49	KEGG:ath:AT1G78870	GO:0005739^cellular_component^mitochondrion`GO:0005634^cellular_component^nucleus`GO:0031372^cellular_component^UBC13-MMS2 complex`GO:0005524^molecular_function^ATP binding`GO:0061631^molecular_function^ubiquitin conjugating enzyme activity`GO:0004842^molecular_function^ubiquitin-protein transferase activity`GO:0006301^biological_process^postreplication repair`GO:0070534^biological_process^protei…	GO:0005739^cellular_component^mitochondrion`GO:0005634^cellular_component^nucleus`GO:0031372^cellular_component^UBC13-MMS2 complex`GO:0005524^molecular_function^ATP binding`GO:0061631^molecular_function^ubiquitin conjugating enzyme activity`GO:0004842^molecular_function^ubiquitin-protein transferase activity`GO:0006301^biological_process^postreplication repair`GO:0070534^biological_process^protei…	.
TRINITY_DN12052_c0_g1	3.00363	TRINITY_DN12052_c0_g1_i10.p1	471-812[+]	UBC35_ARATH^UBC35_ARATH^Q:402-809,H:17-152^87.5%ID^E:9.5e-80^RecName: Full=Ubiquitin-conjugating enzyme E2 35;^Eukaryota; Viridiplantae; Streptophyta; Embryophyta; Tracheophyta; Spermatophyta; Magnoliopsida; eudicotyledons; Gunneridae; Pentapetalae; rosids; malvids; Brassicales; Brassicaceae; Camelineae; Arabidopsis	UBC36_ARATH^UBC36_ARATH^Q:1-113,H:40-152^89.381%ID^E:1.03e-71^RecName: Full=Ubiquitin-conjugating enzyme E2 36;^Eukaryota; Viridiplantae; Streptophyta; Embryophyta; Tracheophyta; Spermatophyta; Magnoliopsida; eudicotyledons; Gunneridae; Pentapetalae; rosids; malvids; Brassicales; Brassicaceae; Camelineae; Arabidopsis	PF00179.29^UQ_con^Ubiquitin-conjugating enzyme^1-105^E:2e-42	KEGG:ath:AT1G16890	GO:0005739^cellular_component^mitochondrion`GO:0005634^cellular_component^nucleus`GO:0031372^cellular_component^UBC13-MMS2 complex`GO:0005524^molecular_function^ATP binding`GO:0061631^molecular_function^ubiquitin conjugating enzyme activity`GO:0004842^molecular_function^ubiquitin-protein transferase activity`GO:0006301^biological_process^postreplication repair`GO:0070534^biological_process^protei…	GO:0005634^cellular_component^nucleus`GO:0005524^molecular_function^ATP binding`GO:0061631^molecular_function^ubiquitin conjugating enzyme activity`GO:0006301^biological_process^postreplication repair`GO:0070534^biological_process^protein K63-linked ubiquitination`GO:0000209^biological_process^protein polyubiquitination	.
TRINITY_DN12052_c0_g1	3.00363	.	.	UBC36_ARATH^UBC36_ARATH^Q:494-739,H:71-152^87.805%ID^E:3.58e-43^RecName: Full=Ubiquitin-conjugating enzyme E2 36;^Eukaryota; Viridiplantae; Streptophyta; Embryophyta; Tracheophyta; Spermatophyta; Magnoliopsida; eudicotyledons; Gunneridae; Pentapetalae; rosids; malvids; Brassicales; Brassicaceae; Camelineae; Arabidopsis	.	.	KEGG:ath:AT1G16890	GO:0005634^cellular_component^nucleus`GO:0005524^molecular_function^ATP binding`GO:0061631^molecular_function^ubiquitin conjugating enzyme activity`GO:0006301^biological_process^postreplication repair`GO:0070534^biological_process^protein K63-linked ubiquitination`GO:0000209^biological_process^protein polyubiquitination	.	.
TRINITY_DN12052_c0_g1	3.00363	.	.	UBC35_ARATH^UBC35_ARATH^Q:148-354,H:4-72^91.304%ID^E:3.67e-36^RecName: Full=Ubiquitin-conjugating enzyme E2 35;^Eukaryota; Viridiplantae; Streptophyta; Embryophyta; Tracheophyta; Spermatophyta; Magnoliopsida; eudicotyledons; Gunneridae; Pentapetalae; rosids; malvids; Brassicales; Brassicaceae; Camelineae; Arabidopsis	.	.	KEGG:ath:AT1G78870	GO:0005739^cellular_component^mitochondrion`GO:0005634^cellular_component^nucleus`GO:0031372^cellular_component^UBC13-MMS2 complex`GO:0005524^molecular_function^ATP binding`GO:0061631^molecular_function^ubiquitin conjugating enzyme activity`GO:0004842^molecular_function^ubiquitin-protein transferase activity`GO:0006301^biological_process^postreplication repair`GO:0070534^biological_process^protei…	.	.
TRINITY_DN12052_c0_g1	3.00363	.	.	UBC36_ARATH^UBC36_ARATH^Q:1503-1769,H:62-152^82.418%ID^E:1.12e-42^RecName: Full=Ubiquitin-conjugating enzyme E2 36;^Eukaryota; Viridiplantae; Streptophyta; Embryophyta; Tracheophyta; Spermatophyta; Magnoliopsida; eudicotyledons; Gunneridae; Pentapetalae; rosids; malvids; Brassicales; Brassicaceae; Camelineae; Arabidopsis`UBC36_ARATH^UBC36_ARATH^Q:505-672,H:17-72^85.714%ID^E:3.41e-24^RecName: Full…	.	.	KEGG:ath:AT1G16890	GO:0005634^cellular_component^nucleus`GO:0005524^molecular_function^ATP binding`GO:0061631^molecular_function^ubiquitin conjugating enzyme activity`GO:0006301^biological_process^postreplication repair`GO:0070534^biological_process^protein K63-linked ubiquitination`GO:0000209^biological_process^protein polyubiquitination	.	.
TRINITY_DN12052_c0_g1	3.00363	.	.	UBC35_ARATH^UBC35_ARATH^Q:148-666,H:4-151^76.879%ID^E:1.2e-86^RecName: Full=Ubiquitin-conjugating enzyme E2 35;^Eukaryota; Viridiplantae; Streptophyta; Embryophyta; Tracheophyta; Spermatophyta; Magnoliopsida; eudicotyledons; Gunneridae; Pentapetalae; rosids; malvids; Brassicales; Brassicaceae; Camelineae; Arabidopsis	.	.	KEGG:ath:AT1G78870	GO:0005739^cellular_component^mitochondrion`GO:0005634^cellular_component^nucleus`GO:0031372^cellular_component^UBC13-MMS2 complex`GO:0005524^molecular_function^ATP binding`GO:0061631^molecular_function^ubiquitin conjugating enzyme activity`GO:0004842^molecular_function^ubiquitin-protein transferase activity`GO:0006301^biological_process^postreplication repair`GO:0070534^biological_process^protei…	.	.
TRINITY_DN31512_c0_g1	2.99987	NA	NA	NA	NA	NA	NA	NA	NA	NA
TRINITY_DN3861_c0_g1	2.99837	NA	NA	NA	NA	NA	NA	NA	NA	NA
TRINITY_DN3649_c0_g1	2.99529	NA	NA	NA	NA	NA	NA	NA	NA	NA
TRINITY_DN849_c0_g1	2.98646	NA	NA	NA	NA	NA	NA	NA	NA	NA
TRINITY_DN752_c4_g1	2.98541	NA	NA	NA	NA	NA	NA	NA	NA	NA
TRINITY_DN66215_c0_g1	2.98532	NA	NA	NA	NA	NA	NA	NA	NA	NA
TRINITY_DN303_c3_g1	2.9841	NA	NA	NA	NA	NA	NA	NA	NA	NA
TRINITY_DN453_c2_g1	2.98316	NA	NA	NA	NA	NA	NA	NA	NA	NA
TRINITY_DN52645_c0_g1	2.96972	NA	NA	NA	NA	NA	NA	NA	NA	NA
TRINITY_DN6411_c0_g1	2.96275	NA	NA	NA	NA	NA	NA	NA	NA	NA
TRINITY_DN3717_c3_g1	2.96243	NA	NA	NA	NA	NA	NA	NA	NA	NA
TRINITY_DN10087_c0_g1	2.94533	NA	NA	NA	NA	NA	NA	NA	NA	NA
TRINITY_DN3780_c1_g1	2.94478	NA	NA	NA	NA	NA	NA	NA	NA	NA
TRINITY_DN4242_c1_g1	2.94426	NA	NA	NA	NA	NA	NA	NA	NA	NA
TRINITY_DN2818_c3_g1	2.94284	NA	NA	NA	NA	NA	NA	NA	NA	NA
TRINITY_DN2148_c0_g1	2.9419	NA	NA	NA	NA	NA	NA	NA	NA	NA
TRINITY_DN781_c7_g1	2.94106	NA	NA	NA	NA	NA	NA	NA	NA	NA
TRINITY_DN3679_c0_g2	2.93525	NA	NA	NA	NA	NA	NA	NA	NA	NA
TRINITY_DN7698_c0_g1	2.93393	NA	NA	NA	NA	NA	NA	NA	NA	NA
TRINITY_DN2410_c3_g1	2.92888	NA	NA	NA	NA	NA	NA	NA	NA	NA
TRINITY_DN3038_c0_g1	2.92308	NA	NA	NA	NA	NA	NA	NA	NA	NA
TRINITY_DN14157_c0_g1	2.92223	NA	NA	NA	NA	NA	NA	NA	NA	NA
TRINITY_DN6006_c0_g1	2.92077	NA	NA	NA	NA	NA	NA	NA	NA	NA
TRINITY_DN8868_c0_g1	2.92006	NA	NA	NA	NA	NA	NA	NA	NA	NA
TRINITY_DN4142_c0_g1	2.91679	NA	NA	NA	NA	NA	NA	NA	NA	NA
TRINITY_DN9026_c1_g2	2.91494	NA	NA	NA	NA	NA	NA	NA	NA	NA
TRINITY_DN2721_c0_g6	2.91222	NA	NA	NA	NA	NA	NA	NA	NA	NA
TRINITY_DN11990_c0_g1	2.91166	NA	NA	NA	NA	NA	NA	NA	NA	NA
TRINITY_DN7877_c5_g1	2.90946	NA	NA	NA	NA	NA	NA	NA	NA	NA
TRINITY_DN4837_c1_g1	2.90565	NA	NA	NA	NA	NA	NA	NA	NA	NA
TRINITY_DN138_c1_g1	2.90214	NA	NA	NA	NA	NA	NA	NA	NA	NA
TRINITY_DN523_c0_g2	2.89709	NA	NA	NA	NA	NA	NA	NA	NA	NA
TRINITY_DN11022_c0_g1	2.89457	NA	NA	NA	NA	NA	NA	NA	NA	NA
TRINITY_DN1152_c0_g1	2.89446	NA	NA	NA	NA	NA	NA	NA	NA	NA
TRINITY_DN1070_c0_g1	2.89041	NA	NA	NA	NA	NA	NA	NA	NA	NA
TRINITY_DN5015_c1_g2	2.88889	NA	NA	NA	NA	NA	NA	NA	NA	NA
TRINITY_DN52922_c0_g1	2.88418	NA	NA	NA	NA	NA	NA	NA	NA	NA
TRINITY_DN4546_c0_g1	2.88392	NA	NA	NA	NA	NA	NA	NA	NA	NA
TRINITY_DN61578_c0_g1	2.88348	NA	NA	NA	NA	NA	NA	NA	NA	NA
TRINITY_DN2994_c0_g1	2.88122	NA	NA	NA	NA	NA	NA	NA	NA	NA
TRINITY_DN314_c5_g1	2.8802	NA	NA	NA	NA	NA	NA	NA	NA	NA
TRINITY_DN616_c1_g1	2.87728	NA	NA	NA	NA	NA	NA	NA	NA	NA
TRINITY_DN48111_c0_g1	2.87429	NA	NA	NA	NA	NA	NA	NA	NA	NA
TRINITY_DN2351_c4_g1	2.87202	NA	NA	NA	NA	NA	NA	NA	NA	NA
TRINITY_DN47634_c0_g1	2.87142	NA	NA	NA	NA	NA	NA	NA	NA	NA
TRINITY_DN10788_c0_g1	2.87089	NA	NA	NA	NA	NA	NA	NA	NA	NA
TRINITY_DN2129_c0_g1	2.86164	NA	NA	NA	NA	NA	NA	NA	NA	NA
TRINITY_DN20264_c0_g1	2.86029	NA	NA	NA	NA	NA	NA	NA	NA	NA
TRINITY_DN1824_c0_g1	2.85987	NA	NA	NA	NA	NA	NA	NA	NA	NA
TRINITY_DN2785_c0_g1	2.85777	NA	NA	NA	NA	NA	NA	NA	NA	NA
TRINITY_DN1003_c0_g1	2.84961	NA	NA	NA	NA	NA	NA	NA	NA	NA
TRINITY_DN27242_c0_g6	2.84765	NA	NA	NA	NA	NA	NA	NA	NA	NA
TRINITY_DN412_c7_g1	2.84757	NA	NA	NA	NA	NA	NA	NA	NA	NA
TRINITY_DN445_c2_g2	2.83693	NA	NA	NA	NA	NA	NA	NA	NA	NA
TRINITY_DN65989_c0_g1	2.83104	NA	NA	NA	NA	NA	NA	NA	NA	NA
TRINITY_DN11023_c0_g1	2.83003	NA	NA	NA	NA	NA	NA	NA	NA	NA
TRINITY_DN596_c0_g3	2.82969	NA	NA	NA	NA	NA	NA	NA	NA	NA
TRINITY_DN1486_c0_g1	2.82915	NA	NA	NA	NA	NA	NA	NA	NA	NA
TRINITY_DN11464_c1_g1	2.82597	NA	NA	NA	NA	NA	NA	NA	NA	NA
TRINITY_DN25559_c3_g1	2.82582	NA	NA	NA	NA	NA	NA	NA	NA	NA
TRINITY_DN2724_c0_g1	2.81805	NA	NA	NA	NA	NA	NA	NA	NA	NA
TRINITY_DN1934_c1_g1	2.81657	NA	NA	NA	NA	NA	NA	NA	NA	NA
TRINITY_DN3347_c0_g1	2.81581	NA	NA	NA	NA	NA	NA	NA	NA	NA
TRINITY_DN419_c1_g2	2.80638	NA	NA	NA	NA	NA	NA	NA	NA	NA
TRINITY_DN6116_c1_g1	2.80376	NA	NA	NA	NA	NA	NA	NA	NA	NA
TRINITY_DN8294_c0_g1	2.80259	NA	NA	NA	NA	NA	NA	NA	NA	NA
TRINITY_DN2017_c0_g1	2.80214	NA	NA	NA	NA	NA	NA	NA	NA	NA
TRINITY_DN4123_c0_g1	2.79913	NA	NA	NA	NA	NA	NA	NA	NA	NA
TRINITY_DN8780_c0_g4	2.79727	NA	NA	NA	NA	NA	NA	NA	NA	NA
TRINITY_DN509_c17_g1	2.79722	NA	NA	NA	NA	NA	NA	NA	NA	NA
TRINITY_DN1080_c12_g1	2.7944	NA	NA	NA	NA	NA	NA	NA	NA	NA
TRINITY_DN2128_c4_g1	2.79352	NA	NA	NA	NA	NA	NA	NA	NA	NA
TRINITY_DN1969_c6_g1	2.79347	NA	NA	NA	NA	NA	NA	NA	NA	NA
TRINITY_DN3357_c0_g1	2.79129	NA	NA	NA	NA	NA	NA	NA	NA	NA
TRINITY_DN5669_c0_g2	2.78742	NA	NA	NA	NA	NA	NA	NA	NA	NA
TRINITY_DN70716_c0_g1	2.78676	NA	NA	NA	NA	NA	NA	NA	NA	NA
TRINITY_DN26132_c0_g1	2.78425	NA	NA	NA	NA	NA	NA	NA	NA	NA
TRINITY_DN37797_c0_g1	2.77551	NA	NA	NA	NA	NA	NA	NA	NA	NA
TRINITY_DN10927_c0_g1	2.77424	NA	NA	NA	NA	NA	NA	NA	NA	NA
TRINITY_DN39813_c1_g4	2.77166	NA	NA	NA	NA	NA	NA	NA	NA	NA
TRINITY_DN61697_c0_g1	2.77082	NA	NA	NA	NA	NA	NA	NA	NA	NA
TRINITY_DN3152_c0_g1	2.77017	NA	NA	NA	NA	NA	NA	NA	NA	NA
TRINITY_DN126_c2_g2	2.76984	NA	NA	NA	NA	NA	NA	NA	NA	NA
TRINITY_DN1267_c7_g1	2.76596	NA	NA	NA	NA	NA	NA	NA	NA	NA
TRINITY_DN6000_c1_g1	2.76348	NA	NA	NA	NA	NA	NA	NA	NA	NA
TRINITY_DN1920_c0_g2	2.75988	NA	NA	NA	NA	NA	NA	NA	NA	NA
TRINITY_DN1237_c0_g1	2.75392	NA	NA	NA	NA	NA	NA	NA	NA	NA
TRINITY_DN15766_c0_g2	2.74926	NA	NA	NA	NA	NA	NA	NA	NA	NA
TRINITY_DN5041_c0_g1	2.74486	NA	NA	NA	NA	NA	NA	NA	NA	NA
TRINITY_DN68690_c0_g1	2.7434	NA	NA	NA	NA	NA	NA	NA	NA	NA
TRINITY_DN9739_c1_g1	2.74207	NA	NA	NA	NA	NA	NA	NA	NA	NA
TRINITY_DN16731_c0_g1	2.72539	NA	NA	NA	NA	NA	NA	NA	NA	NA
TRINITY_DN14156_c0_g1	2.72449	NA	NA	NA	NA	NA	NA	NA	NA	NA
TRINITY_DN12478_c0_g1	2.72303	NA	NA	NA	NA	NA	NA	NA	NA	NA
TRINITY_DN70561_c0_g1	2.72116	NA	NA	NA	NA	NA	NA	NA	NA	NA
TRINITY_DN43090_c0_g1	2.72114	NA	NA	NA	NA	NA	NA	NA	NA	NA
TRINITY_DN649_c6_g1	2.72107	NA	NA	NA	NA	NA	NA	NA	NA	NA
TRINITY_DN6091_c0_g1	2.71578	NA	NA	NA	NA	NA	NA	NA	NA	NA
TRINITY_DN2351_c0_g1	2.71479	NA	NA	NA	NA	NA	NA	NA	NA	NA
TRINITY_DN11853_c0_g1	2.71129	NA	NA	NA	NA	NA	NA	NA	NA	NA
TRINITY_DN112_c0_g3	2.70866	NA	NA	NA	NA	NA	NA	NA	NA	NA
TRINITY_DN5139_c0_g2	2.70809	NA	NA	NA	NA	NA	NA	NA	NA	NA
TRINITY_DN2267_c4_g1	2.7077	NA	NA	NA	NA	NA	NA	NA	NA	NA
TRINITY_DN475_c5_g1	2.70619	NA	NA	NA	NA	NA	NA	NA	NA	NA
TRINITY_DN2085_c1_g1	2.69712	NA	NA	NA	NA	NA	NA	NA	NA	NA
TRINITY_DN2004_c8_g1	2.69661	NA	NA	NA	NA	NA	NA	NA	NA	NA
TRINITY_DN2278_c0_g2	2.69442	NA	NA	NA	NA	NA	NA	NA	NA	NA
TRINITY_DN3316_c0_g1	2.69428	NA	NA	NA	NA	NA	NA	NA	NA	NA
TRINITY_DN3280_c0_g4	2.69419	NA	NA	NA	NA	NA	NA	NA	NA	NA
TRINITY_DN1921_c2_g1	2.69171	NA	NA	NA	NA	NA	NA	NA	NA	NA
TRINITY_DN18383_c0_g1	2.69068	NA	NA	NA	NA	NA	NA	NA	NA	NA
TRINITY_DN18104_c0_g2	2.68555	NA	NA	NA	NA	NA	NA	NA	NA	NA
TRINITY_DN979_c0_g1	2.68106	NA	NA	NA	NA	NA	NA	NA	NA	NA
TRINITY_DN3390_c4_g1	2.67887	NA	NA	NA	NA	NA	NA	NA	NA	NA
TRINITY_DN605_c0_g1	2.67738	NA	NA	NA	NA	NA	NA	NA	NA	NA
TRINITY_DN66172_c0_g1	2.67614	NA	NA	NA	NA	NA	NA	NA	NA	NA
TRINITY_DN789_c0_g3	2.67381	NA	NA	NA	NA	NA	NA	NA	NA	NA
TRINITY_DN20190_c0_g1	2.66371	NA	NA	NA	NA	NA	NA	NA	NA	NA
TRINITY_DN14074_c2_g1	2.65898	NA	NA	NA	NA	NA	NA	NA	NA	NA
TRINITY_DN12838_c3_g1	2.65446	NA	NA	NA	NA	NA	NA	NA	NA	NA
TRINITY_DN738_c0_g1	2.65222	NA	NA	NA	NA	NA	NA	NA	NA	NA
TRINITY_DN9932_c0_g1	2.64806	NA	NA	NA	NA	NA	NA	NA	NA	NA
TRINITY_DN8884_c0_g1	2.64006	NA	NA	NA	NA	NA	NA	NA	NA	NA
TRINITY_DN5751_c0_g1	2.64001	NA	NA	NA	NA	NA	NA	NA	NA	NA
TRINITY_DN6657_c5_g1	2.63985	NA	NA	NA	NA	NA	NA	NA	NA	NA
TRINITY_DN34771_c0_g1	2.63969	NA	NA	NA	NA	NA	NA	NA	NA	NA
TRINITY_DN4809_c3_g1	2.63039	NA	NA	NA	NA	NA	NA	NA	NA	NA
TRINITY_DN37478_c0_g1	2.62761	NA	NA	NA	NA	NA	NA	NA	NA	NA
TRINITY_DN65973_c0_g1	2.62741	NA	NA	NA	NA	NA	NA	NA	NA	NA
TRINITY_DN53670_c0_g1	2.62657	NA	NA	NA	NA	NA	NA	NA	NA	NA
TRINITY_DN904_c1_g2	2.61959	NA	NA	NA	NA	NA	NA	NA	NA	NA
TRINITY_DN11851_c1_g1	2.61916	NA	NA	NA	NA	NA	NA	NA	NA	NA
TRINITY_DN390_c0_g1	2.61524	NA	NA	NA	NA	NA	NA	NA	NA	NA
TRINITY_DN2800_c0_g1	2.61486	NA	NA	NA	NA	NA	NA	NA	NA	NA
TRINITY_DN9445_c0_g1	2.61373	NA	NA	NA	NA	NA	NA	NA	NA	NA
TRINITY_DN949_c0_g1	2.61329	NA	NA	NA	NA	NA	NA	NA	NA	NA
TRINITY_DN5411_c0_g1	2.61305	NA	NA	NA	NA	NA	NA	NA	NA	NA
TRINITY_DN21507_c0_g1	2.60798	NA	NA	NA	NA	NA	NA	NA	NA	NA
TRINITY_DN8553_c0_g4	2.60515	NA	NA	NA	NA	NA	NA	NA	NA	NA
TRINITY_DN428_c2_g1	2.60298	NA	NA	NA	NA	NA	NA	NA	NA	NA
TRINITY_DN6058_c2_g1	2.59602	NA	NA	NA	NA	NA	NA	NA	NA	NA
TRINITY_DN24268_c0_g1	2.59579	NA	NA	NA	NA	NA	NA	NA	NA	NA
TRINITY_DN71392_c0_g1	2.58693	NA	NA	NA	NA	NA	NA	NA	NA	NA
TRINITY_DN35562_c1_g1	2.57504	NA	NA	NA	NA	NA	NA	NA	NA	NA
TRINITY_DN9416_c0_g1	2.57437	NA	NA	NA	NA	NA	NA	NA	NA	NA
TRINITY_DN16673_c0_g1	2.57193	NA	NA	NA	NA	NA	NA	NA	NA	NA
TRINITY_DN1775_c0_g1	2.57068	NA	NA	NA	NA	NA	NA	NA	NA	NA
TRINITY_DN5021_c2_g2	2.5671	NA	NA	NA	NA	NA	NA	NA	NA	NA
TRINITY_DN246_c4_g1	2.56507	NA	NA	NA	NA	NA	NA	NA	NA	NA
TRINITY_DN18049_c0_g2	2.56244	NA	NA	NA	NA	NA	NA	NA	NA	NA
TRINITY_DN19732_c0_g1	2.56162	NA	NA	NA	NA	NA	NA	NA	NA	NA
TRINITY_DN748_c0_g1	2.55933	NA	NA	NA	NA	NA	NA	NA	NA	NA
TRINITY_DN12378_c0_g2	2.5592	NA	NA	NA	NA	NA	NA	NA	NA	NA
TRINITY_DN1488_c0_g1	2.55488	NA	NA	NA	NA	NA	NA	NA	NA	NA
TRINITY_DN9271_c0_g1	2.54689	NA	NA	NA	NA	NA	NA	NA	NA	NA
TRINITY_DN3605_c1_g2	2.54499	NA	NA	NA	NA	NA	NA	NA	NA	NA
TRINITY_DN4060_c0_g2	2.54423	NA	NA	NA	NA	NA	NA	NA	NA	NA
TRINITY_DN18338_c1_g1	2.5371	NA	NA	NA	NA	NA	NA	NA	NA	NA
TRINITY_DN6667_c0_g1	2.53486	NA	NA	NA	NA	NA	NA	NA	NA	NA
TRINITY_DN3911_c0_g1	2.5258	NA	NA	NA	NA	NA	NA	NA	NA	NA
TRINITY_DN1245_c0_g1	2.52409	NA	NA	NA	NA	NA	NA	NA	NA	NA
TRINITY_DN17814_c0_g1	2.52197	NA	NA	NA	NA	NA	NA	NA	NA	NA
TRINITY_DN2299_c1_g3	2.5196	NA	NA	NA	NA	NA	NA	NA	NA	NA
TRINITY_DN567_c1_g3	2.51021	NA	NA	NA	NA	NA	NA	NA	NA	NA
TRINITY_DN41_c0_g1	2.50626	NA	NA	NA	NA	NA	NA	NA	NA	NA
TRINITY_DN71224_c0_g1	2.49896	NA	NA	NA	NA	NA	NA	NA	NA	NA
TRINITY_DN65721_c0_g1	2.49684	NA	NA	NA	NA	NA	NA	NA	NA	NA
TRINITY_DN15045_c0_g1	2.49532	NA	NA	NA	NA	NA	NA	NA	NA	NA
TRINITY_DN119_c1_g1	2.49383	NA	NA	NA	NA	NA	NA	NA	NA	NA
TRINITY_DN14596_c0_g1	2.48716	NA	NA	NA	NA	NA	NA	NA	NA	NA
TRINITY_DN21442_c0_g1	2.48423	NA	NA	NA	NA	NA	NA	NA	NA	NA
TRINITY_DN5876_c0_g1	2.48369	NA	NA	NA	NA	NA	NA	NA	NA	NA
TRINITY_DN17265_c0_g6	2.48118	NA	NA	NA	NA	NA	NA	NA	NA	NA
TRINITY_DN8970_c0_g1	2.47616	NA	NA	NA	NA	NA	NA	NA	NA	NA
TRINITY_DN2411_c0_g1	2.47615	NA	NA	NA	NA	NA	NA	NA	NA	NA
TRINITY_DN4277_c2_g2	2.46901	NA	NA	NA	NA	NA	NA	NA	NA	NA
TRINITY_DN20894_c3_g1	2.46154	NA	NA	NA	NA	NA	NA	NA	NA	NA
TRINITY_DN1257_c1_g1	2.45949	NA	NA	NA	NA	NA	NA	NA	NA	NA
TRINITY_DN11757_c0_g1	2.45887	NA	NA	NA	NA	NA	NA	NA	NA	NA
TRINITY_DN2168_c0_g1	2.45779	NA	NA	NA	NA	NA	NA	NA	NA	NA
TRINITY_DN836_c0_g1	2.45525	NA	NA	NA	NA	NA	NA	NA	NA	NA
TRINITY_DN14205_c3_g1	2.4539	NA	NA	NA	NA	NA	NA	NA	NA	NA
TRINITY_DN5940_c0_g1	2.45004	NA	NA	NA	NA	NA	NA	NA	NA	NA
TRINITY_DN9898_c1_g4	2.44453	NA	NA	NA	NA	NA	NA	NA	NA	NA
TRINITY_DN6019_c0_g2	2.44452	NA	NA	NA	NA	NA	NA	NA	NA	NA
TRINITY_DN1459_c2_g1	2.44056	NA	NA	NA	NA	NA	NA	NA	NA	NA
TRINITY_DN3_c0_g1	2.44024	NA	NA	NA	NA	NA	NA	NA	NA	NA
TRINITY_DN4027_c3_g2	2.43991	NA	NA	NA	NA	NA	NA	NA	NA	NA
TRINITY_DN8045_c7_g1	2.43517	NA	NA	NA	NA	NA	NA	NA	NA	NA
TRINITY_DN10082_c0_g1	2.42512	NA	NA	NA	NA	NA	NA	NA	NA	NA
TRINITY_DN2120_c0_g2	2.41908	NA	NA	NA	NA	NA	NA	NA	NA	NA
TRINITY_DN1265_c0_g1	2.41666	NA	NA	NA	NA	NA	NA	NA	NA	NA
TRINITY_DN2292_c0_g1	2.41486	NA	NA	NA	NA	NA	NA	NA	NA	NA
TRINITY_DN211_c4_g1	2.41203	NA	NA	NA	NA	NA	NA	NA	NA	NA
TRINITY_DN17459_c0_g1	2.41137	NA	NA	NA	NA	NA	NA	NA	NA	NA
TRINITY_DN7632_c0_g1	2.41011	NA	NA	NA	NA	NA	NA	NA	NA	NA
TRINITY_DN516_c6_g1	2.40661	NA	NA	NA	NA	NA	NA	NA	NA	NA
TRINITY_DN8189_c0_g2	2.40588	NA	NA	NA	NA	NA	NA	NA	NA	NA
TRINITY_DN3452_c0_g1	2.4055	NA	NA	NA	NA	NA	NA	NA	NA	NA
TRINITY_DN16961_c3_g2	2.39191	NA	NA	NA	NA	NA	NA	NA	NA	NA
TRINITY_DN63954_c0_g1	2.39077	NA	NA	NA	NA	NA	NA	NA	NA	NA
TRINITY_DN30617_c0_g1	2.38966	NA	NA	NA	NA	NA	NA	NA	NA	NA
TRINITY_DN52450_c0_g1	2.38733	NA	NA	NA	NA	NA	NA	NA	NA	NA
TRINITY_DN12518_c0_g3	2.38482	NA	NA	NA	NA	NA	NA	NA	NA	NA
TRINITY_DN11680_c0_g1	2.38232	NA	NA	NA	NA	NA	NA	NA	NA	NA
TRINITY_DN1651_c0_g1	2.3797	NA	NA	NA	NA	NA	NA	NA	NA	NA
TRINITY_DN12850_c0_g3	2.37735	NA	NA	NA	NA	NA	NA	NA	NA	NA
TRINITY_DN231_c0_g3	2.37508	NA	NA	NA	NA	NA	NA	NA	NA	NA
TRINITY_DN10654_c1_g1	2.37019	NA	NA	NA	NA	NA	NA	NA	NA	NA
TRINITY_DN2452_c4_g1	2.36951	NA	NA	NA	NA	NA	NA	NA	NA	NA
TRINITY_DN725_c1_g1	2.36904	NA	NA	NA	NA	NA	NA	NA	NA	NA
TRINITY_DN2794_c9_g1	2.36345	NA	NA	NA	NA	NA	NA	NA	NA	NA
TRINITY_DN1535_c0_g1	2.36309	NA	NA	NA	NA	NA	NA	NA	NA	NA
TRINITY_DN3753_c0_g1	2.36125	NA	NA	NA	NA	NA	NA	NA	NA	NA
TRINITY_DN557_c1_g1	2.3587	NA	NA	NA	NA	NA	NA	NA	NA	NA
TRINITY_DN98_c5_g1	2.35475	NA	NA	NA	NA	NA	NA	NA	NA	NA
TRINITY_DN9149_c3_g1	2.35457	NA	NA	NA	NA	NA	NA	NA	NA	NA
TRINITY_DN248_c0_g1	2.35418	NA	NA	NA	NA	NA	NA	NA	NA	NA
TRINITY_DN137_c2_g2	2.35272	NA	NA	NA	NA	NA	NA	NA	NA	NA
TRINITY_DN28336_c0_g1	2.34981	NA	NA	NA	NA	NA	NA	NA	NA	NA
TRINITY_DN159_c4_g1	2.34835	NA	NA	NA	NA	NA	NA	NA	NA	NA
TRINITY_DN534_c1_g2	2.33877	NA	NA	NA	NA	NA	NA	NA	NA	NA
TRINITY_DN57394_c0_g1	2.33628	NA	NA	NA	NA	NA	NA	NA	NA	NA
TRINITY_DN31930_c0_g1	2.33357	NA	NA	NA	NA	NA	NA	NA	NA	NA
TRINITY_DN639_c0_g1	2.3323	NA	NA	NA	NA	NA	NA	NA	NA	NA
TRINITY_DN2112_c0_g1	2.32437	NA	NA	NA	NA	NA	NA	NA	NA	NA
TRINITY_DN534_c1_g1	2.31716	NA	NA	NA	NA	NA	NA	NA	NA	NA
TRINITY_DN335_c1_g1	2.31469	NA	NA	NA	NA	NA	NA	NA	NA	NA
TRINITY_DN244_c0_g2	2.31348	NA	NA	NA	NA	NA	NA	NA	NA	NA
TRINITY_DN3189_c2_g1	2.30063	NA	NA	NA	NA	NA	NA	NA	NA	NA
TRINITY_DN1401_c5_g1	2.29685	NA	NA	NA	NA	NA	NA	NA	NA	NA
TRINITY_DN613_c0_g1	2.29103	NA	NA	NA	NA	NA	NA	NA	NA	NA
TRINITY_DN1229_c0_g1	2.29064	NA	NA	NA	NA	NA	NA	NA	NA	NA
TRINITY_DN31267_c0_g1	2.28956	NA	NA	NA	NA	NA	NA	NA	NA	NA
TRINITY_DN1770_c1_g2	2.28914	NA	NA	NA	NA	NA	NA	NA	NA	NA
TRINITY_DN1144_c0_g1	2.28739	NA	NA	NA	NA	NA	NA	NA	NA	NA
TRINITY_DN562_c0_g1	2.28255	NA	NA	NA	NA	NA	NA	NA	NA	NA
TRINITY_DN2502_c1_g1	2.28069	NA	NA	NA	NA	NA	NA	NA	NA	NA
TRINITY_DN8280_c0_g5	2.28042	NA	NA	NA	NA	NA	NA	NA	NA	NA
TRINITY_DN18377_c0_g1	2.2784	NA	NA	NA	NA	NA	NA	NA	NA	NA
TRINITY_DN15738_c0_g1	2.26657	NA	NA	NA	NA	NA	NA	NA	NA	NA
TRINITY_DN11933_c0_g1	2.2662	NA	NA	NA	NA	NA	NA	NA	NA	NA
TRINITY_DN390_c3_g2	2.26453	NA	NA	NA	NA	NA	NA	NA	NA	NA
TRINITY_DN1279_c0_g1	2.25989	NA	NA	NA	NA	NA	NA	NA	NA	NA
TRINITY_DN484_c0_g1	2.25316	NA	NA	NA	NA	NA	NA	NA	NA	NA
TRINITY_DN16271_c0_g3	2.24358	NA	NA	NA	NA	NA	NA	NA	NA	NA
TRINITY_DN1407_c4_g1	2.23766	NA	NA	NA	NA	NA	NA	NA	NA	NA
TRINITY_DN10612_c1_g1	2.2316	NA	NA	NA	NA	NA	NA	NA	NA	NA
TRINITY_DN12489_c1_g1	2.23036	NA	NA	NA	NA	NA	NA	NA	NA	NA
TRINITY_DN4505_c4_g1	2.22701	NA	NA	NA	NA	NA	NA	NA	NA	NA
TRINITY_DN670_c4_g1	2.22503	NA	NA	NA	NA	NA	NA	NA	NA	NA
TRINITY_DN349_c1_g2	2.22388	NA	NA	NA	NA	NA	NA	NA	NA	NA
TRINITY_DN737_c0_g2	2.22388	NA	NA	NA	NA	NA	NA	NA	NA	NA
TRINITY_DN17818_c0_g1	2.22313	NA	NA	NA	NA	NA	NA	NA	NA	NA
TRINITY_DN2987_c0_g1	2.2212	NA	NA	NA	NA	NA	NA	NA	NA	NA
TRINITY_DN853_c0_g5	2.2211	NA	NA	NA	NA	NA	NA	NA	NA	NA
TRINITY_DN10662_c0_g1	2.21834	NA	NA	NA	NA	NA	NA	NA	NA	NA
TRINITY_DN3147_c0_g1	2.21212	NA	NA	NA	NA	NA	NA	NA	NA	NA
TRINITY_DN2794_c4_g1	2.20501	NA	NA	NA	NA	NA	NA	NA	NA	NA
TRINITY_DN1153_c5_g1	2.19817	NA	NA	NA	NA	NA	NA	NA	NA	NA
TRINITY_DN1414_c3_g1	2.191	NA	NA	NA	NA	NA	NA	NA	NA	NA
TRINITY_DN332_c0_g4	2.18957	NA	NA	NA	NA	NA	NA	NA	NA	NA
TRINITY_DN4625_c0_g4	2.18504	NA	NA	NA	NA	NA	NA	NA	NA	NA
TRINITY_DN61730_c0_g1	2.17764	NA	NA	NA	NA	NA	NA	NA	NA	NA
TRINITY_DN8575_c0_g2	2.17271	NA	NA	NA	NA	NA	NA	NA	NA	NA
TRINITY_DN4259_c3_g2	2.16389	NA	NA	NA	NA	NA	NA	NA	NA	NA
TRINITY_DN3167_c0_g1	2.16081	NA	NA	NA	NA	NA	NA	NA	NA	NA
TRINITY_DN2625_c2_g1	2.15748	NA	NA	NA	NA	NA	NA	NA	NA	NA
TRINITY_DN2091_c0_g2	2.15697	NA	NA	NA	NA	NA	NA	NA	NA	NA
TRINITY_DN5683_c1_g3	2.15031	NA	NA	NA	NA	NA	NA	NA	NA	NA
TRINITY_DN57160_c0_g1	2.14273	NA	NA	NA	NA	NA	NA	NA	NA	NA
TRINITY_DN3168_c1_g6	2.14175	NA	NA	NA	NA	NA	NA	NA	NA	NA
TRINITY_DN514_c0_g4	2.14051	NA	NA	NA	NA	NA	NA	NA	NA	NA
TRINITY_DN2968_c0_g2	2.1323	NA	NA	NA	NA	NA	NA	NA	NA	NA
TRINITY_DN160_c3_g1	2.12558	NA	NA	NA	NA	NA	NA	NA	NA	NA
TRINITY_DN224_c4_g1	2.12393	NA	NA	NA	NA	NA	NA	NA	NA	NA
TRINITY_DN4095_c0_g1	2.11901	NA	NA	NA	NA	NA	NA	NA	NA	NA
TRINITY_DN10083_c0_g1	2.11852	NA	NA	NA	NA	NA	NA	NA	NA	NA
TRINITY_DN48186_c0_g1	2.1169	NA	NA	NA	NA	NA	NA	NA	NA	NA
TRINITY_DN10532_c0_g1	2.11432	NA	NA	NA	NA	NA	NA	NA	NA	NA
TRINITY_DN1649_c3_g1	2.11217	NA	NA	NA	NA	NA	NA	NA	NA	NA
TRINITY_DN7676_c0_g1	2.10865	NA	NA	NA	NA	NA	NA	NA	NA	NA
TRINITY_DN48102_c0_g1	2.10859	NA	NA	NA	NA	NA	NA	NA	NA	NA
TRINITY_DN240_c8_g1	2.09505	NA	NA	NA	NA	NA	NA	NA	NA	NA
TRINITY_DN5013_c0_g1	2.0946	NA	NA	NA	NA	NA	NA	NA	NA	NA
TRINITY_DN18128_c0_g1	2.08983	NA	NA	NA	NA	NA	NA	NA	NA	NA
TRINITY_DN235_c0_g1	2.08716	NA	NA	NA	NA	NA	NA	NA	NA	NA
TRINITY_DN1295_c0_g1	2.07955	NA	NA	NA	NA	NA	NA	NA	NA	NA
TRINITY_DN66243_c0_g1	2.07894	NA	NA	NA	NA	NA	NA	NA	NA	NA
TRINITY_DN10322_c0_g1	2.06698	NA	NA	NA	NA	NA	NA	NA	NA	NA
TRINITY_DN2780_c0_g1	2.05916	NA	NA	NA	NA	NA	NA	NA	NA	NA
TRINITY_DN20337_c0_g2	2.05556	NA	NA	NA	NA	NA	NA	NA	NA	NA
TRINITY_DN1868_c0_g2	2.04793	NA	NA	NA	NA	NA	NA	NA	NA	NA
TRINITY_DN1040_c1_g2	2.0433	NA	NA	NA	NA	NA	NA	NA	NA	NA
TRINITY_DN1263_c0_g1	2.04165	NA	NA	NA	NA	NA	NA	NA	NA	NA
TRINITY_DN52657_c0_g1	2.04118	NA	NA	NA	NA	NA	NA	NA	NA	NA
TRINITY_DN2180_c1_g1	2.03961	NA	NA	NA	NA	NA	NA	NA	NA	NA
TRINITY_DN11147_c0_g1	2.02995	NA	NA	NA	NA	NA	NA	NA	NA	NA
TRINITY_DN1546_c5_g3	2.01445	NA	NA	NA	NA	NA	NA	NA	NA	NA
TRINITY_DN1931_c0_g10	2.00842	NA	NA	NA	NA	NA	NA	NA	NA	NA
TRINITY_DN4405_c1_g1	2.00471	NA	NA	NA	NA	NA	NA	NA	NA	NA
TRINITY_DN17633_c0_g1	1.99733	NA	NA	NA	NA	NA	NA	NA	NA	NA
TRINITY_DN4842_c0_g1	1.99523	NA	NA	NA	NA	NA	NA	NA	NA	NA
TRINITY_DN8182_c0_g1	1.9913	NA	NA	NA	NA	NA	NA	NA	NA	NA
TRINITY_DN1116_c0_g3	1.98543	NA	NA	NA	NA	NA	NA	NA	NA	NA
TRINITY_DN3293_c0_g1	1.97192	NA	NA	NA	NA	NA	NA	NA	NA	NA
TRINITY_DN24878_c0_g1	1.9645	NA	NA	NA	NA	NA	NA	NA	NA	NA
TRINITY_DN20272_c1_g1	1.96197	NA	NA	NA	NA	NA	NA	NA	NA	NA
TRINITY_DN15503_c0_g1	1.96016	NA	NA	NA	NA	NA	NA	NA	NA	NA
TRINITY_DN883_c4_g1	1.95583	NA	NA	NA	NA	NA	NA	NA	NA	NA
TRINITY_DN751_c2_g1	1.95347	NA	NA	NA	NA	NA	NA	NA	NA	NA
TRINITY_DN4285_c3_g1	1.94942	NA	NA	NA	NA	NA	NA	NA	NA	NA
TRINITY_DN10784_c0_g1	1.94746	NA	NA	NA	NA	NA	NA	NA	NA	NA
TRINITY_DN1216_c0_g4	1.9404	NA	NA	NA	NA	NA	NA	NA	NA	NA
TRINITY_DN6137_c0_g1	1.93526	NA	NA	NA	NA	NA	NA	NA	NA	NA
TRINITY_DN115_c5_g1	1.93226	NA	NA	NA	NA	NA	NA	NA	NA	NA
TRINITY_DN10029_c0_g1	1.93173	NA	NA	NA	NA	NA	NA	NA	NA	NA
TRINITY_DN27391_c1_g1	1.93172	NA	NA	NA	NA	NA	NA	NA	NA	NA
TRINITY_DN504_c2_g4	1.92127	NA	NA	NA	NA	NA	NA	NA	NA	NA
TRINITY_DN4268_c0_g1	1.9063	NA	NA	NA	NA	NA	NA	NA	NA	NA
TRINITY_DN18354_c1_g1	1.89621	NA	NA	NA	NA	NA	NA	NA	NA	NA
TRINITY_DN372_c14_g1	1.89296	NA	NA	NA	NA	NA	NA	NA	NA	NA
TRINITY_DN4195_c0_g2	1.88797	NA	NA	NA	NA	NA	NA	NA	NA	NA
TRINITY_DN601_c0_g1	1.88496	NA	NA	NA	NA	NA	NA	NA	NA	NA
TRINITY_DN465_c0_g1	1.87948	NA	NA	NA	NA	NA	NA	NA	NA	NA
TRINITY_DN557_c15_g1	1.87732	NA	NA	NA	NA	NA	NA	NA	NA	NA
TRINITY_DN18767_c1_g1	1.8749	NA	NA	NA	NA	NA	NA	NA	NA	NA
TRINITY_DN879_c0_g1	1.87165	NA	NA	NA	NA	NA	NA	NA	NA	NA
TRINITY_DN9762_c0_g1	1.86906	NA	NA	NA	NA	NA	NA	NA	NA	NA
TRINITY_DN95_c0_g1	1.85281	NA	NA	NA	NA	NA	NA	NA	NA	NA
TRINITY_DN2279_c0_g1	1.84626	NA	NA	NA	NA	NA	NA	NA	NA	NA
TRINITY_DN5126_c0_g1	1.82153	NA	NA	NA	NA	NA	NA	NA	NA	NA
TRINITY_DN1390_c1_g2	1.81354	NA	NA	NA	NA	NA	NA	NA	NA	NA
TRINITY_DN613_c3_g1	1.80449	NA	NA	NA	NA	NA	NA	NA	NA	NA
TRINITY_DN723_c1_g1	1.79893	NA	NA	NA	NA	NA	NA	NA	NA	NA
TRINITY_DN10745_c3_g1	1.79467	NA	NA	NA	NA	NA	NA	NA	NA	NA
TRINITY_DN13629_c0_g1	1.78849	NA	NA	NA	NA	NA	NA	NA	NA	NA
TRINITY_DN11047_c0_g1	1.78535	NA	NA	NA	NA	NA	NA	NA	NA	NA
TRINITY_DN989_c0_g2	1.78164	NA	NA	NA	NA	NA	NA	NA	NA	NA
TRINITY_DN34493_c0_g1	1.76857	NA	NA	NA	NA	NA	NA	NA	NA	NA
TRINITY_DN2020_c13_g1	1.75454	NA	NA	NA	NA	NA	NA	NA	NA	NA
TRINITY_DN507_c1_g3	1.74787	NA	NA	NA	NA	NA	NA	NA	NA	NA
TRINITY_DN7143_c0_g1	1.72095	NA	NA	NA	NA	NA	NA	NA	NA	NA
TRINITY_DN760_c0_g1	1.69844	NA	NA	NA	NA	NA	NA	NA	NA	NA
TRINITY_DN1_c1_g3	1.68239	NA	NA	NA	NA	NA	NA	NA	NA	NA
TRINITY_DN1398_c1_g1	1.68231	NA	NA	NA	NA	NA	NA	NA	NA	NA
TRINITY_DN11925_c0_g1	1.67902	NA	NA	NA	NA	NA	NA	NA	NA	NA
TRINITY_DN1350_c0_g1	1.66262	NA	NA	NA	NA	NA	NA	NA	NA	NA
TRINITY_DN349_c0_g1	1.6526	NA	NA	NA	NA	NA	NA	NA	NA	NA
TRINITY_DN2463_c0_g1	1.64147	NA	NA	NA	NA	NA	NA	NA	NA	NA
TRINITY_DN57235_c0_g1	1.62436	NA	NA	NA	NA	NA	NA	NA	NA	NA
TRINITY_DN264_c0_g1	1.58277	NA	NA	NA	NA	NA	NA	NA	NA	NA
TRINITY_DN33_c13_g1	1.56621	NA	NA	NA	NA	NA	NA	NA	NA	NA
TRINITY_DN2786_c0_g1	1.55973	NA	NA	NA	NA	NA	NA	NA	NA	NA
TRINITY_DN891_c0_g1	1.51755	NA	NA	NA	NA	NA	NA	NA	NA	NA
TRINITY_DN1351_c0_g1	1.48829	NA	NA	NA	NA	NA	NA	NA	NA	NA
TRINITY_DN1915_c0_g3	1.31013	NA	NA	NA	NA	NA	NA	NA	NA	NA
TRINITY_DN11342_c5_g1	-1.44263	NA	NA	NA	NA	NA	NA	NA	NA	NA
TRINITY_DN20_c3_g1	-1.47711	NA	NA	NA	NA	NA	NA	NA	NA	NA
TRINITY_DN1839_c0_g1	-1.47734	NA	NA	NA	NA	NA	NA	NA	NA	NA
TRINITY_DN2027_c0_g1	-1.48546	NA	NA	NA	NA	NA	NA	NA	NA	NA
TRINITY_DN943_c2_g1	-1.51025	NA	NA	NA	NA	NA	NA	NA	NA	NA
TRINITY_DN1487_c0_g1	-1.53763	NA	NA	NA	NA	NA	NA	NA	NA	NA
TRINITY_DN10145_c2_g1	-1.5472	NA	NA	NA	NA	NA	NA	NA	NA	NA
TRINITY_DN19467_c0_g1	-1.58002	NA	NA	NA	NA	NA	NA	NA	NA	NA
TRINITY_DN3089_c0_g1	-1.60433	NA	NA	NA	NA	NA	NA	NA	NA	NA
TRINITY_DN475_c1_g1	-1.61046	NA	NA	NA	NA	NA	NA	NA	NA	NA
TRINITY_DN4330_c0_g1	-1.62077	NA	NA	NA	NA	NA	NA	NA	NA	NA
TRINITY_DN1223_c3_g2	-1.65183	NA	NA	NA	NA	NA	NA	NA	NA	NA
TRINITY_DN1243_c2_g1	-1.66617	NA	NA	NA	NA	NA	NA	NA	NA	NA
TRINITY_DN1324_c2_g2	-1.66871	NA	NA	NA	NA	NA	NA	NA	NA	NA
TRINITY_DN5290_c0_g1	-1.67186	NA	NA	NA	NA	NA	NA	NA	NA	NA
TRINITY_DN3781_c0_g1	-1.68262	NA	NA	NA	NA	NA	NA	NA	NA	NA
TRINITY_DN419_c0_g1	-1.68747	NA	NA	NA	NA	NA	NA	NA	NA	NA
TRINITY_DN2976_c0_g1	-1.69725	NA	NA	NA	NA	NA	NA	NA	NA	NA
TRINITY_DN183_c1_g1	-1.69791	NA	NA	NA	NA	NA	NA	NA	NA	NA
TRINITY_DN1338_c0_g1	-1.69858	NA	NA	NA	NA	NA	NA	NA	NA	NA
TRINITY_DN1306_c3_g1	-1.71104	NA	NA	NA	NA	NA	NA	NA	NA	NA
TRINITY_DN8672_c0_g1	-1.71724	NA	NA	NA	NA	NA	NA	NA	NA	NA
TRINITY_DN1115_c0_g3	-1.73236	NA	NA	NA	NA	NA	NA	NA	NA	NA
TRINITY_DN129_c5_g1	-1.74563	NA	NA	NA	NA	NA	NA	NA	NA	NA
TRINITY_DN603_c0_g2	-1.7476	NA	NA	NA	NA	NA	NA	NA	NA	NA
TRINITY_DN8113_c1_g1	-1.75896	NA	NA	NA	NA	NA	NA	NA	NA	NA
TRINITY_DN2520_c0_g1	-1.76031	NA	NA	NA	NA	NA	NA	NA	NA	NA
TRINITY_DN3007_c0_g1	-1.77605	NA	NA	NA	NA	NA	NA	NA	NA	NA
TRINITY_DN1816_c0_g1	-1.77847	NA	NA	NA	NA	NA	NA	NA	NA	NA
TRINITY_DN2947_c7_g1	-1.78679	NA	NA	NA	NA	NA	NA	NA	NA	NA
TRINITY_DN23419_c0_g1	-1.79426	NA	NA	NA	NA	NA	NA	NA	NA	NA
TRINITY_DN2382_c1_g1	-1.79772	NA	NA	NA	NA	NA	NA	NA	NA	NA
TRINITY_DN2404_c2_g3	-1.81759	NA	NA	NA	NA	NA	NA	NA	NA	NA
TRINITY_DN11403_c2_g1	-1.81836	NA	NA	NA	NA	NA	NA	NA	NA	NA
TRINITY_DN28624_c0_g1	-1.81969	NA	NA	NA	NA	NA	NA	NA	NA	NA
TRINITY_DN3617_c1_g3	-1.82306	NA	NA	NA	NA	NA	NA	NA	NA	NA
TRINITY_DN333_c3_g1	-1.83049	NA	NA	NA	NA	NA	NA	NA	NA	NA
TRINITY_DN33184_c0_g1	-1.8313	NA	NA	NA	NA	NA	NA	NA	NA	NA
TRINITY_DN862_c4_g1	-1.84117	NA	NA	NA	NA	NA	NA	NA	NA	NA
TRINITY_DN11797_c0_g1	-1.84696	NA	NA	NA	NA	NA	NA	NA	NA	NA
TRINITY_DN734_c0_g1	-1.84779	NA	NA	NA	NA	NA	NA	NA	NA	NA
TRINITY_DN3885_c1_g1	-1.85757	NA	NA	NA	NA	NA	NA	NA	NA	NA
TRINITY_DN1860_c2_g2	-1.86082	NA	NA	NA	NA	NA	NA	NA	NA	NA
TRINITY_DN596_c0_g2	-1.86936	NA	NA	NA	NA	NA	NA	NA	NA	NA
TRINITY_DN107_c3_g2	-1.87137	NA	NA	NA	NA	NA	NA	NA	NA	NA
TRINITY_DN9923_c1_g1	-1.87516	NA	NA	NA	NA	NA	NA	NA	NA	NA
TRINITY_DN62_c0_g1	-1.88073	NA	NA	NA	NA	NA	NA	NA	NA	NA
TRINITY_DN53_c1_g1	-1.89268	NA	NA	NA	NA	NA	NA	NA	NA	NA
TRINITY_DN3334_c0_g3	-1.90227	NA	NA	NA	NA	NA	NA	NA	NA	NA
TRINITY_DN569_c12_g1	-1.90386	NA	NA	NA	NA	NA	NA	NA	NA	NA
TRINITY_DN21874_c0_g1	-1.90617	NA	NA	NA	NA	NA	NA	NA	NA	NA
TRINITY_DN136_c2_g4	-1.91016	NA	NA	NA	NA	NA	NA	NA	NA	NA
TRINITY_DN9310_c1_g1	-1.91379	NA	NA	NA	NA	NA	NA	NA	NA	NA
TRINITY_DN49_c2_g2	-1.91505	NA	NA	NA	NA	NA	NA	NA	NA	NA
TRINITY_DN3055_c1_g1	-1.92204	NA	NA	NA	NA	NA	NA	NA	NA	NA
TRINITY_DN664_c1_g1	-1.92207	NA	NA	NA	NA	NA	NA	NA	NA	NA
TRINITY_DN1456_c0_g1	-1.92665	NA	NA	NA	NA	NA	NA	NA	NA	NA
TRINITY_DN789_c3_g1	-1.935	NA	NA	NA	NA	NA	NA	NA	NA	NA
TRINITY_DN53494_c0_g1	-1.9456	NA	NA	NA	NA	NA	NA	NA	NA	NA
TRINITY_DN8838_c0_g2	-1.95781	NA	NA	NA	NA	NA	NA	NA	NA	NA
TRINITY_DN3189_c1_g1	-1.95903	NA	NA	NA	NA	NA	NA	NA	NA	NA
TRINITY_DN4955_c0_g1	-1.95919	NA	NA	NA	NA	NA	NA	NA	NA	NA
TRINITY_DN2453_c0_g1	-1.96271	NA	NA	NA	NA	NA	NA	NA	NA	NA
TRINITY_DN1346_c0_g1	-1.96397	NA	NA	NA	NA	NA	NA	NA	NA	NA
TRINITY_DN1860_c0_g1	-1.96663	NA	NA	NA	NA	NA	NA	NA	NA	NA
TRINITY_DN886_c1_g2	-1.98194	NA	NA	NA	NA	NA	NA	NA	NA	NA
TRINITY_DN4728_c0_g1	-1.99234	NA	NA	NA	NA	NA	NA	NA	NA	NA
TRINITY_DN3750_c2_g3	-1.99987	NA	NA	NA	NA	NA	NA	NA	NA	NA
TRINITY_DN3203_c1_g1	-2.0027	NA	NA	NA	NA	NA	NA	NA	NA	NA
TRINITY_DN9057_c0_g3	-2.00275	NA	NA	NA	NA	NA	NA	NA	NA	NA
TRINITY_DN870_c2_g1	-2.01124	NA	NA	NA	NA	NA	NA	NA	NA	NA
TRINITY_DN1154_c0_g1	-2.01202	NA	NA	NA	NA	NA	NA	NA	NA	NA
TRINITY_DN1207_c5_g3	-2.03204	NA	NA	NA	NA	NA	NA	NA	NA	NA
TRINITY_DN2951_c0_g1	-2.03308	NA	NA	NA	NA	NA	NA	NA	NA	NA
TRINITY_DN11485_c0_g4	-2.03836	NA	NA	NA	NA	NA	NA	NA	NA	NA
TRINITY_DN52_c5_g1	-2.03891	NA	NA	NA	NA	NA	NA	NA	NA	NA
TRINITY_DN2944_c0_g3	-2.03926	NA	NA	NA	NA	NA	NA	NA	NA	NA
TRINITY_DN3528_c0_g1	-2.04802	NA	NA	NA	NA	NA	NA	NA	NA	NA
TRINITY_DN28250_c0_g1	-2.04929	NA	NA	NA	NA	NA	NA	NA	NA	NA
TRINITY_DN1224_c1_g2	-2.05245	NA	NA	NA	NA	NA	NA	NA	NA	NA
TRINITY_DN18744_c0_g1	-2.05463	NA	NA	NA	NA	NA	NA	NA	NA	NA
TRINITY_DN5133_c0_g1	-2.05559	NA	NA	NA	NA	NA	NA	NA	NA	NA
TRINITY_DN1686_c0_g3	-2.06416	NA	NA	NA	NA	NA	NA	NA	NA	NA
TRINITY_DN1430_c1_g2	-2.06433	NA	NA	NA	NA	NA	NA	NA	NA	NA
TRINITY_DN157_c8_g1	-2.06841	NA	NA	NA	NA	NA	NA	NA	NA	NA
TRINITY_DN4582_c1_g1	-2.0732	NA	NA	NA	NA	NA	NA	NA	NA	NA
TRINITY_DN2261_c0_g1	-2.07322	NA	NA	NA	NA	NA	NA	NA	NA	NA
TRINITY_DN5388_c0_g1	-2.07687	NA	NA	NA	NA	NA	NA	NA	NA	NA
TRINITY_DN52_c6_g1	-2.07823	NA	NA	NA	NA	NA	NA	NA	NA	NA
TRINITY_DN25218_c0_g1	-2.09026	NA	NA	NA	NA	NA	NA	NA	NA	NA
TRINITY_DN1118_c0_g2	-2.09195	NA	NA	NA	NA	NA	NA	NA	NA	NA
TRINITY_DN3953_c2_g1	-2.09488	NA	NA	NA	NA	NA	NA	NA	NA	NA
TRINITY_DN440_c0_g4	-2.12208	NA	NA	NA	NA	NA	NA	NA	NA	NA
TRINITY_DN12393_c5_g1	-2.12684	NA	NA	NA	NA	NA	NA	NA	NA	NA
TRINITY_DN4653_c0_g2	-2.13193	NA	NA	NA	NA	NA	NA	NA	NA	NA
TRINITY_DN6180_c0_g1	-2.13653	NA	NA	NA	NA	NA	NA	NA	NA	NA
TRINITY_DN3110_c3_g1	-2.13835	NA	NA	NA	NA	NA	NA	NA	NA	NA
TRINITY_DN3417_c1_g1	-2.14873	NA	NA	NA	NA	NA	NA	NA	NA	NA
TRINITY_DN402_c5_g1	-2.16482	NA	NA	NA	NA	NA	NA	NA	NA	NA
TRINITY_DN2236_c0_g3	-2.16484	NA	NA	NA	NA	NA	NA	NA	NA	NA
TRINITY_DN122_c0_g1	-2.16694	NA	NA	NA	NA	NA	NA	NA	NA	NA
TRINITY_DN329_c0_g1	-2.17305	NA	NA	NA	NA	NA	NA	NA	NA	NA
TRINITY_DN1700_c4_g1	-2.17327	NA	NA	NA	NA	NA	NA	NA	NA	NA
TRINITY_DN58272_c0_g1	-2.17723	NA	NA	NA	NA	NA	NA	NA	NA	NA
TRINITY_DN1778_c1_g1	-2.17736	NA	NA	NA	NA	NA	NA	NA	NA	NA
TRINITY_DN10836_c3_g1	-2.1776	NA	NA	NA	NA	NA	NA	NA	NA	NA
TRINITY_DN2554_c0_g1	-2.18127	NA	NA	NA	NA	NA	NA	NA	NA	NA
TRINITY_DN4802_c1_g1	-2.18141	NA	NA	NA	NA	NA	NA	NA	NA	NA
TRINITY_DN157_c3_g1	-2.18487	NA	NA	NA	NA	NA	NA	NA	NA	NA
TRINITY_DN4190_c3_g1	-2.19282	NA	NA	NA	NA	NA	NA	NA	NA	NA
TRINITY_DN3044_c0_g1	-2.19373	NA	NA	NA	NA	NA	NA	NA	NA	NA
TRINITY_DN2390_c1_g3	-2.19527	NA	NA	NA	NA	NA	NA	NA	NA	NA
TRINITY_DN2529_c0_g1	-2.19866	NA	NA	NA	NA	NA	NA	NA	NA	NA
TRINITY_DN6795_c0_g1	-2.20848	NA	NA	NA	NA	NA	NA	NA	NA	NA
TRINITY_DN5605_c0_g3	-2.2088	NA	NA	NA	NA	NA	NA	NA	NA	NA
TRINITY_DN4904_c5_g1	-2.21643	NA	NA	NA	NA	NA	NA	NA	NA	NA
TRINITY_DN4434_c0_g1	-2.21655	NA	NA	NA	NA	NA	NA	NA	NA	NA
TRINITY_DN9070_c5_g1	-2.218	NA	NA	NA	NA	NA	NA	NA	NA	NA
TRINITY_DN1011_c0_g1	-2.21869	NA	NA	NA	NA	NA	NA	NA	NA	NA
TRINITY_DN11851_c0_g1	-2.21936	NA	NA	NA	NA	NA	NA	NA	NA	NA
TRINITY_DN2951_c3_g1	-2.24122	NA	NA	NA	NA	NA	NA	NA	NA	NA
TRINITY_DN2435_c0_g1	-2.25013	NA	NA	NA	NA	NA	NA	NA	NA	NA
TRINITY_DN1860_c1_g2	-2.259	NA	NA	NA	NA	NA	NA	NA	NA	NA
TRINITY_DN2329_c1_g1	-2.26459	NA	NA	NA	NA	NA	NA	NA	NA	NA
TRINITY_DN1433_c2_g1	-2.27233	NA	NA	NA	NA	NA	NA	NA	NA	NA
TRINITY_DN303_c1_g3	-2.27469	NA	NA	NA	NA	NA	NA	NA	NA	NA
TRINITY_DN2448_c1_g2	-2.27638	NA	NA	NA	NA	NA	NA	NA	NA	NA
TRINITY_DN4240_c0_g2	-2.2787	NA	NA	NA	NA	NA	NA	NA	NA	NA
TRINITY_DN14037_c0_g1	-2.27983	NA	NA	NA	NA	NA	NA	NA	NA	NA
TRINITY_DN4062_c0_g5	-2.28075	NA	NA	NA	NA	NA	NA	NA	NA	NA
TRINITY_DN9395_c0_g1	-2.28446	NA	NA	NA	NA	NA	NA	NA	NA	NA
TRINITY_DN6930_c0_g1	-2.28702	NA	NA	NA	NA	NA	NA	NA	NA	NA
TRINITY_DN35_c0_g2	-2.28707	NA	NA	NA	NA	NA	NA	NA	NA	NA
TRINITY_DN2802_c0_g1	-2.28944	NA	NA	NA	NA	NA	NA	NA	NA	NA
TRINITY_DN1576_c0_g2	-2.29043	NA	NA	NA	NA	NA	NA	NA	NA	NA
TRINITY_DN1213_c1_g1	-2.29557	NA	NA	NA	NA	NA	NA	NA	NA	NA
TRINITY_DN2159_c8_g1	-2.29667	NA	NA	NA	NA	NA	NA	NA	NA	NA
TRINITY_DN8295_c1_g1	-2.30096	NA	NA	NA	NA	NA	NA	NA	NA	NA
TRINITY_DN8575_c0_g3	-2.30397	NA	NA	NA	NA	NA	NA	NA	NA	NA
TRINITY_DN651_c0_g4	-2.30547	NA	NA	NA	NA	NA	NA	NA	NA	NA
TRINITY_DN7974_c0_g3	-2.30922	NA	NA	NA	NA	NA	NA	NA	NA	NA
TRINITY_DN841_c1_g1	-2.31879	NA	NA	NA	NA	NA	NA	NA	NA	NA
TRINITY_DN3922_c0_g1	-2.3193	NA	NA	NA	NA	NA	NA	NA	NA	NA
TRINITY_DN5244_c0_g1	-2.32149	NA	NA	NA	NA	NA	NA	NA	NA	NA
TRINITY_DN17971_c0_g1	-2.3258	NA	NA	NA	NA	NA	NA	NA	NA	NA
TRINITY_DN1649_c2_g2	-2.33301	NA	NA	NA	NA	NA	NA	NA	NA	NA
TRINITY_DN906_c0_g1	-2.33317	NA	NA	NA	NA	NA	NA	NA	NA	NA
TRINITY_DN2179_c0_g1	-2.33715	NA	NA	NA	NA	NA	NA	NA	NA	NA
TRINITY_DN7254_c1_g1	-2.3472	NA	NA	NA	NA	NA	NA	NA	NA	NA
TRINITY_DN317_c4_g1	-2.35277	NA	NA	NA	NA	NA	NA	NA	NA	NA
TRINITY_DN2000_c2_g1	-2.36238	NA	NA	NA	NA	NA	NA	NA	NA	NA
TRINITY_DN19472_c0_g4	-2.36396	NA	NA	NA	NA	NA	NA	NA	NA	NA
TRINITY_DN4512_c0_g1	-2.36528	NA	NA	NA	NA	NA	NA	NA	NA	NA
TRINITY_DN6257_c1_g1	-2.3653	NA	NA	NA	NA	NA	NA	NA	NA	NA
TRINITY_DN6370_c4_g1	-2.36667	NA	NA	NA	NA	NA	NA	NA	NA	NA
TRINITY_DN3918_c0_g1	-2.37254	NA	NA	NA	NA	NA	NA	NA	NA	NA
TRINITY_DN15863_c0_g1	-2.37268	NA	NA	NA	NA	NA	NA	NA	NA	NA
TRINITY_DN225_c0_g2	-2.38132	NA	NA	NA	NA	NA	NA	NA	NA	NA
TRINITY_DN7483_c0_g1	-2.38654	NA	NA	NA	NA	NA	NA	NA	NA	NA
TRINITY_DN9771_c0_g1	-2.38689	NA	NA	NA	NA	NA	NA	NA	NA	NA
TRINITY_DN873_c0_g1	-2.39078	NA	NA	NA	NA	NA	NA	NA	NA	NA
TRINITY_DN1351_c2_g3	-2.39659	NA	NA	NA	NA	NA	NA	NA	NA	NA
TRINITY_DN2344_c3_g1	-2.39884	NA	NA	NA	NA	NA	NA	NA	NA	NA
TRINITY_DN392_c0_g2	-2.3995	NA	NA	NA	NA	NA	NA	NA	NA	NA
TRINITY_DN1548_c0_g1	-2.40347	NA	NA	NA	NA	NA	NA	NA	NA	NA
TRINITY_DN413_c0_g1	-2.40705	NA	NA	NA	NA	NA	NA	NA	NA	NA
TRINITY_DN92_c4_g1	-2.40924	NA	NA	NA	NA	NA	NA	NA	NA	NA
TRINITY_DN3735_c1_g1	-2.41695	NA	NA	NA	NA	NA	NA	NA	NA	NA
TRINITY_DN306_c0_g1	-2.41751	NA	NA	NA	NA	NA	NA	NA	NA	NA
TRINITY_DN909_c0_g1	-2.4246	NA	NA	NA	NA	NA	NA	NA	NA	NA
TRINITY_DN2134_c0_g1	-2.42803	NA	NA	NA	NA	NA	NA	NA	NA	NA
TRINITY_DN1931_c0_g8	-2.43497	NA	NA	NA	NA	NA	NA	NA	NA	NA
TRINITY_DN6798_c0_g1	-2.43658	NA	NA	NA	NA	NA	NA	NA	NA	NA
TRINITY_DN1119_c1_g3	-2.43662	NA	NA	NA	NA	NA	NA	NA	NA	NA
TRINITY_DN1549_c2_g1	-2.45033	NA	NA	NA	NA	NA	NA	NA	NA	NA
TRINITY_DN255_c0_g2	-2.45108	NA	NA	NA	NA	NA	NA	NA	NA	NA
TRINITY_DN4622_c0_g2	-2.46494	NA	NA	NA	NA	NA	NA	NA	NA	NA
TRINITY_DN15902_c5_g1	-2.47606	NA	NA	NA	NA	NA	NA	NA	NA	NA
TRINITY_DN3273_c0_g1	-2.48204	NA	NA	NA	NA	NA	NA	NA	NA	NA
TRINITY_DN7514_c0_g1	-2.48211	NA	NA	NA	NA	NA	NA	NA	NA	NA
TRINITY_DN2668_c1_g3	-2.48653	NA	NA	NA	NA	NA	NA	NA	NA	NA
TRINITY_DN724_c2_g1	-2.49898	NA	NA	NA	NA	NA	NA	NA	NA	NA
TRINITY_DN5589_c1_g1	-2.50515	NA	NA	NA	NA	NA	NA	NA	NA	NA
TRINITY_DN886_c1_g5	-2.50708	NA	NA	NA	NA	NA	NA	NA	NA	NA
TRINITY_DN337_c0_g1	-2.50712	NA	NA	NA	NA	NA	NA	NA	NA	NA
TRINITY_DN5152_c0_g1	-2.50958	NA	NA	NA	NA	NA	NA	NA	NA	NA
TRINITY_DN45142_c1_g1	-2.51438	NA	NA	NA	NA	NA	NA	NA	NA	NA
TRINITY_DN9854_c0_g1	-2.52392	NA	NA	NA	NA	NA	NA	NA	NA	NA
TRINITY_DN294_c1_g4	-2.52578	NA	NA	NA	NA	NA	NA	NA	NA	NA
TRINITY_DN5864_c0_g1	-2.53749	NA	NA	NA	NA	NA	NA	NA	NA	NA
TRINITY_DN73_c0_g2	-2.54761	NA	NA	NA	NA	NA	NA	NA	NA	NA
TRINITY_DN5858_c6_g1	-2.55323	NA	NA	NA	NA	NA	NA	NA	NA	NA
TRINITY_DN2473_c0_g6	-2.55748	NA	NA	NA	NA	NA	NA	NA	NA	NA
TRINITY_DN1243_c1_g1	-2.56377	NA	NA	NA	NA	NA	NA	NA	NA	NA
TRINITY_DN111_c0_g1	-2.56408	NA	NA	NA	NA	NA	NA	NA	NA	NA
TRINITY_DN799_c0_g3	-2.56635	NA	NA	NA	NA	NA	NA	NA	NA	NA
TRINITY_DN3436_c0_g1	-2.56734	NA	NA	NA	NA	NA	NA	NA	NA	NA
TRINITY_DN2484_c0_g1	-2.569	NA	NA	NA	NA	NA	NA	NA	NA	NA
TRINITY_DN6793_c0_g1	-2.57144	NA	NA	NA	NA	NA	NA	NA	NA	NA
TRINITY_DN802_c2_g1	-2.5857	NA	NA	NA	NA	NA	NA	NA	NA	NA
TRINITY_DN3725_c0_g2	-2.58588	NA	NA	NA	NA	NA	NA	NA	NA	NA
TRINITY_DN5926_c3_g1	-2.59013	NA	NA	NA	NA	NA	NA	NA	NA	NA
TRINITY_DN405_c14_g1	-2.60049	NA	NA	NA	NA	NA	NA	NA	NA	NA
TRINITY_DN1351_c7_g1	-2.61537	NA	NA	NA	NA	NA	NA	NA	NA	NA
TRINITY_DN3212_c2_g2	-2.62269	NA	NA	NA	NA	NA	NA	NA	NA	NA
TRINITY_DN17971_c2_g1	-2.63063	NA	NA	NA	NA	NA	NA	NA	NA	NA
TRINITY_DN6180_c0_g5	-2.63233	NA	NA	NA	NA	NA	NA	NA	NA	NA
TRINITY_DN5262_c2_g1	-2.63446	NA	NA	NA	NA	NA	NA	NA	NA	NA
TRINITY_DN1539_c0_g2	-2.65892	NA	NA	NA	NA	NA	NA	NA	NA	NA
TRINITY_DN347_c0_g3	-2.66702	NA	NA	NA	NA	NA	NA	NA	NA	NA
TRINITY_DN3165_c0_g1	-2.67127	NA	NA	NA	NA	NA	NA	NA	NA	NA
TRINITY_DN2258_c1_g2	-2.68441	NA	NA	NA	NA	NA	NA	NA	NA	NA
TRINITY_DN1116_c4_g1	-2.68516	NA	NA	NA	NA	NA	NA	NA	NA	NA
TRINITY_DN587_c2_g3	-2.68897	NA	NA	NA	NA	NA	NA	NA	NA	NA
TRINITY_DN2041_c1_g1	-2.70081	NA	NA	NA	NA	NA	NA	NA	NA	NA
TRINITY_DN12253_c0_g1	-2.70906	NA	NA	NA	NA	NA	NA	NA	NA	NA
TRINITY_DN618_c12_g1	-2.71535	NA	NA	NA	NA	NA	NA	NA	NA	NA
TRINITY_DN2597_c2_g1	-2.71996	NA	NA	NA	NA	NA	NA	NA	NA	NA
TRINITY_DN57171_c0_g1	-2.73033	NA	NA	NA	NA	NA	NA	NA	NA	NA
TRINITY_DN2521_c1_g1	-2.73733	NA	NA	NA	NA	NA	NA	NA	NA	NA
TRINITY_DN4036_c3_g1	-2.73902	NA	NA	NA	NA	NA	NA	NA	NA	NA
TRINITY_DN1860_c1_g1	-2.74978	NA	NA	NA	NA	NA	NA	NA	NA	NA
TRINITY_DN2820_c0_g1	-2.75444	NA	NA	NA	NA	NA	NA	NA	NA	NA
TRINITY_DN4970_c6_g1	-2.76017	NA	NA	NA	NA	NA	NA	NA	NA	NA
TRINITY_DN58137_c0_g1	-2.76371	NA	NA	NA	NA	NA	NA	NA	NA	NA
TRINITY_DN2356_c2_g1	-2.76545	NA	NA	NA	NA	NA	NA	NA	NA	NA
TRINITY_DN19807_c0_g1	-2.76684	NA	NA	NA	NA	NA	NA	NA	NA	NA
TRINITY_DN962_c0_g1	-2.77458	NA	NA	NA	NA	NA	NA	NA	NA	NA
TRINITY_DN7338_c0_g3	-2.77801	NA	NA	NA	NA	NA	NA	NA	NA	NA
TRINITY_DN2446_c2_g1	-2.7889	NA	NA	NA	NA	NA	NA	NA	NA	NA
TRINITY_DN12439_c0_g1	-2.79004	NA	NA	NA	NA	NA	NA	NA	NA	NA
TRINITY_DN4775_c3_g1	-2.79265	NA	NA	NA	NA	NA	NA	NA	NA	NA
TRINITY_DN297_c0_g3	-2.79343	NA	NA	NA	NA	NA	NA	NA	NA	NA
TRINITY_DN17237_c1_g1	-2.79514	NA	NA	NA	NA	NA	NA	NA	NA	NA
TRINITY_DN57218_c1_g1	-2.80613	NA	NA	NA	NA	NA	NA	NA	NA	NA
TRINITY_DN15715_c0_g1	-2.80636	NA	NA	NA	NA	NA	NA	NA	NA	NA
TRINITY_DN1108_c0_g1	-2.81581	NA	NA	NA	NA	NA	NA	NA	NA	NA
TRINITY_DN13517_c2_g1	-2.81745	NA	NA	NA	NA	NA	NA	NA	NA	NA
TRINITY_DN5813_c0_g1	-2.82745	NA	NA	NA	NA	NA	NA	NA	NA	NA
TRINITY_DN6949_c0_g2	-2.82991	NA	NA	NA	NA	NA	NA	NA	NA	NA
TRINITY_DN16359_c0_g1	-2.83593	NA	NA	NA	NA	NA	NA	NA	NA	NA
TRINITY_DN2265_c0_g1	-2.84235	NA	NA	NA	NA	NA	NA	NA	NA	NA
TRINITY_DN159_c3_g2	-2.84766	NA	NA	NA	NA	NA	NA	NA	NA	NA
TRINITY_DN179_c3_g1	-2.85185	NA	NA	NA	NA	NA	NA	NA	NA	NA
TRINITY_DN837_c5_g1	-2.85648	NA	NA	NA	NA	NA	NA	NA	NA	NA
TRINITY_DN227_c4_g1	-2.86037	NA	NA	NA	NA	NA	NA	NA	NA	NA
TRINITY_DN10172_c1_g2	-2.86482	NA	NA	NA	NA	NA	NA	NA	NA	NA
TRINITY_DN654_c0_g1	-2.86498	NA	NA	NA	NA	NA	NA	NA	NA	NA
TRINITY_DN449_c0_g1	-2.86979	NA	NA	NA	NA	NA	NA	NA	NA	NA
TRINITY_DN8796_c0_g1	-2.88649	NA	NA	NA	NA	NA	NA	NA	NA	NA
TRINITY_DN6966_c0_g2	-2.89005	NA	NA	NA	NA	NA	NA	NA	NA	NA
TRINITY_DN324_c0_g5	-2.89277	NA	NA	NA	NA	NA	NA	NA	NA	NA
TRINITY_DN10157_c1_g3	-2.89745	NA	NA	NA	NA	NA	NA	NA	NA	NA
TRINITY_DN1471_c0_g1	-2.90469	NA	NA	NA	NA	NA	NA	NA	NA	NA
TRINITY_DN5122_c0_g2	-2.90477	NA	NA	NA	NA	NA	NA	NA	NA	NA
TRINITY_DN5992_c0_g1	-2.91194	NA	NA	NA	NA	NA	NA	NA	NA	NA
TRINITY_DN4404_c0_g1	-2.91372	NA	NA	NA	NA	NA	NA	NA	NA	NA
TRINITY_DN2709_c0_g1	-2.92197	NA	NA	NA	NA	NA	NA	NA	NA	NA
TRINITY_DN514_c3_g1	-2.9241	NA	NA	NA	NA	NA	NA	NA	NA	NA
TRINITY_DN3525_c9_g1	-2.94729	NA	NA	NA	NA	NA	NA	NA	NA	NA
TRINITY_DN405_c3_g1	-2.96762	NA	NA	NA	NA	NA	NA	NA	NA	NA
TRINITY_DN9543_c1_g4	-2.97279	NA	NA	NA	NA	NA	NA	NA	NA	NA
TRINITY_DN5385_c0_g2	-2.9734	NA	NA	NA	NA	NA	NA	NA	NA	NA
TRINITY_DN2315_c0_g1	-2.98682	NA	NA	NA	NA	NA	NA	NA	NA	NA
TRINITY_DN563_c0_g1	-2.98847	NA	NA	NA	NA	NA	NA	NA	NA	NA
TRINITY_DN4088_c7_g1	-2.99375	NA	NA	NA	NA	NA	NA	NA	NA	NA
TRINITY_DN428_c0_g2	-2.99946	NA	NA	NA	NA	NA	NA	NA	NA	NA
TRINITY_DN52625_c0_g1	-3.00749	NA	NA	NA	NA	NA	NA	NA	NA	NA
TRINITY_DN21436_c0_g1	-3.02189	NA	NA	NA	NA	NA	NA	NA	NA	NA
TRINITY_DN1425_c12_g1	-3.02235	NA	NA	NA	NA	NA	NA	NA	NA	NA
TRINITY_DN7924_c0_g2	-3.03342	NA	NA	NA	NA	NA	NA	NA	NA	NA
TRINITY_DN6011_c0_g2	-3.03454	NA	NA	NA	NA	NA	NA	NA	NA	NA
TRINITY_DN5567_c0_g1	-3.0351	NA	NA	NA	NA	NA	NA	NA	NA	NA
TRINITY_DN6065_c1_g1	-3.04203	NA	NA	NA	NA	NA	NA	NA	NA	NA
TRINITY_DN1364_c2_g1	-3.04476	NA	NA	NA	NA	NA	NA	NA	NA	NA
TRINITY_DN86_c0_g1	-3.04719	NA	NA	NA	NA	NA	NA	NA	NA	NA
TRINITY_DN3733_c2_g1	-3.06245	NA	NA	NA	NA	NA	NA	NA	NA	NA
TRINITY_DN2258_c1_g1	-3.06933	NA	NA	NA	NA	NA	NA	NA	NA	NA
TRINITY_DN2718_c0_g1	-3.08095	NA	NA	NA	NA	NA	NA	NA	NA	NA
TRINITY_DN22547_c0_g2	-3.08137	TRINITY_DN22547_c0_g2_i3.p1	299-3[-]	.	.	.	.	.	.	.
TRINITY_DN3696_c0_g1	-3.08286	NA	NA	NA	NA	NA	NA	NA	NA	NA
TRINITY_DN3495_c1_g1	-3.09	NA	NA	NA	NA	NA	NA	NA	NA	NA
TRINITY_DN1523_c1_g1	-3.09679	NA	NA	NA	NA	NA	NA	NA	NA	NA
TRINITY_DN382_c1_g1	-3.10388	NA	NA	NA	NA	NA	NA	NA	NA	NA
TRINITY_DN52575_c0_g1	-3.10392	NA	NA	NA	NA	NA	NA	NA	NA	NA
TRINITY_DN21297_c0_g1	-3.10637	NA	NA	NA	NA	NA	NA	NA	NA	NA
TRINITY_DN871_c5_g1	-3.10963	NA	NA	NA	NA	NA	NA	NA	NA	NA
TRINITY_DN17884_c0_g1	-3.1157	NA	NA	NA	NA	NA	NA	NA	NA	NA
TRINITY_DN2532_c6_g1	-3.13312	NA	NA	NA	NA	NA	NA	NA	NA	NA
TRINITY_DN2299_c2_g1	-3.13947	NA	NA	NA	NA	NA	NA	NA	NA	NA
TRINITY_DN2213_c5_g2	-3.14048	NA	NA	NA	NA	NA	NA	NA	NA	NA
TRINITY_DN2418_c4_g2	-3.14752	NA	NA	NA	NA	NA	NA	NA	NA	NA
TRINITY_DN297_c0_g2	-3.15125	NA	NA	NA	NA	NA	NA	NA	NA	NA
TRINITY_DN9260_c1_g1	-3.15176	NA	NA	NA	NA	NA	NA	NA	NA	NA
TRINITY_DN5618_c0_g1	-3.15545	NA	NA	NA	NA	NA	NA	NA	NA	NA
TRINITY_DN605_c1_g2	-3.16945	NA	NA	NA	NA	NA	NA	NA	NA	NA
TRINITY_DN269_c1_g2	-3.17316	NA	NA	NA	NA	NA	NA	NA	NA	NA
TRINITY_DN605_c2_g1	-3.18021	NA	NA	NA	NA	NA	NA	NA	NA	NA
TRINITY_DN16918_c0_g1	-3.18097	NA	NA	NA	NA	NA	NA	NA	NA	NA
TRINITY_DN3187_c0_g2	-3.18624	NA	NA	NA	NA	NA	NA	NA	NA	NA
TRINITY_DN856_c6_g1	-3.19391	NA	NA	NA	NA	NA	NA	NA	NA	NA
TRINITY_DN1381_c0_g2	-3.19855	NA	NA	NA	NA	NA	NA	NA	NA	NA
TRINITY_DN12912_c0_g3	-3.22383	NA	NA	NA	NA	NA	NA	NA	NA	NA
TRINITY_DN1324_c2_g3	-3.22478	NA	NA	NA	NA	NA	NA	NA	NA	NA
TRINITY_DN13175_c1_g1	-3.23582	NA	NA	NA	NA	NA	NA	NA	NA	NA
TRINITY_DN9371_c0_g1	-3.23886	NA	NA	NA	NA	NA	NA	NA	NA	NA
TRINITY_DN12293_c0_g2	-3.24765	NA	NA	NA	NA	NA	NA	NA	NA	NA
TRINITY_DN10108_c0_g1	-3.24992	NA	NA	NA	NA	NA	NA	NA	NA	NA
TRINITY_DN533_c4_g1	-3.25142	NA	NA	NA	NA	NA	NA	NA	NA	NA
TRINITY_DN27263_c0_g2	-3.25189	NA	NA	NA	NA	NA	NA	NA	NA	NA
TRINITY_DN2076_c3_g1	-3.26113	NA	NA	NA	NA	NA	NA	NA	NA	NA
TRINITY_DN2128_c0_g1	-3.26229	NA	NA	NA	NA	NA	NA	NA	NA	NA
TRINITY_DN3032_c1_g1	-3.268	NA	NA	NA	NA	NA	NA	NA	NA	NA
TRINITY_DN3529_c0_g1	-3.27012	NA	NA	NA	NA	NA	NA	NA	NA	NA
TRINITY_DN1207_c9_g1	-3.27241	NA	NA	NA	NA	NA	NA	NA	NA	NA
TRINITY_DN214_c6_g1	-3.27315	NA	NA	NA	NA	NA	NA	NA	NA	NA
TRINITY_DN8074_c0_g2	-3.27595	NA	NA	NA	NA	NA	NA	NA	NA	NA
TRINITY_DN7430_c0_g1	-3.28654	NA	NA	NA	NA	NA	NA	NA	NA	NA
TRINITY_DN9057_c1_g1	-3.29883	NA	NA	NA	NA	NA	NA	NA	NA	NA
TRINITY_DN29297_c0_g1	-3.3089	NA	NA	NA	NA	NA	NA	NA	NA	NA
TRINITY_DN29097_c0_g1	-3.31626	NA	NA	NA	NA	NA	NA	NA	NA	NA
TRINITY_DN6465_c0_g1	-3.31945	NA	NA	NA	NA	NA	NA	NA	NA	NA
TRINITY_DN1539_c0_g1	-3.32119	NA	NA	NA	NA	NA	NA	NA	NA	NA
TRINITY_DN6155_c0_g1	-3.33566	NA	NA	NA	NA	NA	NA	NA	NA	NA
TRINITY_DN164_c1_g1	-3.33803	NA	NA	NA	NA	NA	NA	NA	NA	NA
TRINITY_DN69_c9_g1	-3.34346	NA	NA	NA	NA	NA	NA	NA	NA	NA
TRINITY_DN23315_c0_g1	-3.34846	NA	NA	NA	NA	NA	NA	NA	NA	NA
TRINITY_DN152_c6_g1	-3.35171	NA	NA	NA	NA	NA	NA	NA	NA	NA
TRINITY_DN17316_c2_g2	-3.35171	NA	NA	NA	NA	NA	NA	NA	NA	NA
TRINITY_DN6247_c2_g2	-3.35286	NA	NA	NA	NA	NA	NA	NA	NA	NA
TRINITY_DN10108_c0_g2	-3.35705	NA	NA	NA	NA	NA	NA	NA	NA	NA
TRINITY_DN26925_c0_g1	-3.36945	NA	NA	NA	NA	NA	NA	NA	NA	NA
TRINITY_DN9823_c0_g1	-3.37472	NA	NA	NA	NA	NA	NA	NA	NA	NA
TRINITY_DN1595_c1_g1	-3.37507	NA	NA	NA	NA	NA	NA	NA	NA	NA
TRINITY_DN10612_c3_g1	-3.37732	NA	NA	NA	NA	NA	NA	NA	NA	NA
TRINITY_DN2876_c0_g1	-3.38188	NA	NA	NA	NA	NA	NA	NA	NA	NA
TRINITY_DN3871_c0_g1	-3.38565	NA	NA	NA	NA	NA	NA	NA	NA	NA
TRINITY_DN13584_c0_g1	-3.38715	NA	NA	NA	NA	NA	NA	NA	NA	NA
TRINITY_DN6929_c0_g1	-3.40359	NA	NA	NA	NA	NA	NA	NA	NA	NA
TRINITY_DN28285_c1_g2	-3.41029	NA	NA	NA	NA	NA	NA	NA	NA	NA
TRINITY_DN1892_c0_g3	-3.415	NA	NA	NA	NA	NA	NA	NA	NA	NA
TRINITY_DN2930_c1_g1	-3.42397	NA	NA	NA	NA	NA	NA	NA	NA	NA
TRINITY_DN7969_c0_g1	-3.42542	NA	NA	NA	NA	NA	NA	NA	NA	NA
TRINITY_DN7637_c0_g2	-3.43507	NA	NA	NA	NA	NA	NA	NA	NA	NA
TRINITY_DN975_c0_g1	-3.4371	NA	NA	NA	NA	NA	NA	NA	NA	NA
TRINITY_DN6021_c0_g1	-3.43748	NA	NA	NA	NA	NA	NA	NA	NA	NA
TRINITY_DN2809_c1_g2	-3.44331	NA	NA	NA	NA	NA	NA	NA	NA	NA
TRINITY_DN8299_c2_g1	-3.44861	NA	NA	NA	NA	NA	NA	NA	NA	NA
TRINITY_DN23054_c0_g1	-3.45023	NA	NA	NA	NA	NA	NA	NA	NA	NA
TRINITY_DN3331_c5_g1	-3.45236	NA	NA	NA	NA	NA	NA	NA	NA	NA
TRINITY_DN8530_c0_g1	-3.45665	NA	NA	NA	NA	NA	NA	NA	NA	NA
TRINITY_DN5282_c1_g5	-3.45764	NA	NA	NA	NA	NA	NA	NA	NA	NA
[truncated: 629 more rows]
