# Supplementary material for: Salinity Stress Acclimation Strategies in Chlamydomonas sp. Revealed by Physiological, Morphological and Transcriptomic Approaches
Source: Mar Drugs. 2024 Jul 29;22(8):351. doi: 10.3390/md22080351 (PMC11355073; doi:10.3390/md22080351)
Supplement: Supplementary file 1 [file marinedrugs-22-00351-s001.zip › supplementary/Supplementary table s7 oligo.xlsx]

## Sheet: Foglio1
Supplementary table 7: This table shows the primers forward and reverse used for reverse transcription quantitative PCR (RT-qPCR) analyses, their abbreviation and sequence code.
Gene of interest	Abbreviation	Forward primer	Reverse primer	Sequence code
Adenylate cyclase	AC	CTCATCGTCTTCCACACCCC	CACTGGGGCTCTTGGAGATG	TRINITY_DN17574_c0_g1
Chlorophyll a-b binding protein type member F3, chloroplastic	CABF3	TCGGTTTCTTTGTACAGGCCA	CCCTACACAGCTGCCAACAA	TRINITY_DN40654_c1_g1
Probable inactive leucine-rich repeat receptor kinase XIAO	XIAO	CAACAACAACCAGCTGACCG	GTGGAGTGCAGAGTGTTGGA	TRINITY_DN12075_c2_g1
Adenylate cyclase	AC	CTCATCGTCTTCCACACCCC	CACTGGGGCTCTTGGAGATG	TRINITY_DN17574_c0_g1
Carbonic anhydrase 2	CA	GACAAAAGCTTCTCCACGCG	AGAAAATGGCCGCCCTAACT	TRINITY_DN31409_c1_g1
Reference gene *
Actin	ACT	GCGGCTACTCGTTCACCACCAC	TCTCCTGCTCGAAGTCCAGGGC	Cre13.g603700.t1.2
Ubiquitin	UBQ	CTACCGCCGTTCCTGTTCCTGC	CTGGCGGCAGTAGCACCACATC	Cre03.g159200.t1.1
Regulator of K+ conductance RCK1	RCK1	CGACAAGAGCGTGCTGGTCTGG	GTCAGGCAGAACTGGCCATCGG	Cre06.g278222.t1.1
* Reference gene primers were retrieved from Colina et al. DOI:10.1038/s41598-018-35625-8
