# Supplementary material for: Salinity Stress Acclimation Strategies in Chlamydomonas sp. Revealed by Physiological, Morphological and Transcriptomic Approaches
Source: Mar Drugs. 2024 Jul 29;22(8):351. doi: 10.3390/md22080351 (PMC11355073; doi:10.3390/md22080351)
Supplement: Supplementary file 1 [file marinedrugs-22-00351-s001.zip › supplementary/Suppl table S1.xlsx]

## Sheet: DE_genes_annotation
Table S1: Differential expressed genes in the comparison S20_Exp vs S20_Stat
Gene	Fold-Change	prot_id	prot_coords	sprot_Top_BLASTX_hit	sprot_Top_BLASTP_hit	Pfam	Kegg	gene_ontology_BLASTX	gene_ontology_BLASTP	gene_ontology_Pfam
TRINITY_DN5543_c1_g2	5937.71	NA	NA	NA	NA	NA	NA	NA	NA	NA
TRINITY_DN1923_c1_g1	4982.83	NA	NA	NA	NA	NA	NA	NA	NA	NA
TRINITY_DN8855_c5_g1	2738.66	NA	NA	NA	NA	NA	NA	NA	NA	NA
TRINITY_DN32795_c0_g1	2093.06	NA	NA	NA	NA	NA	NA	NA	NA	NA
TRINITY_DN15390_c7_g1	2075.1	NA	NA	NA	NA	NA	NA	NA	NA	NA
TRINITY_DN15014_c3_g1	1783.56	NA	NA	NA	NA	NA	NA	NA	NA	NA
TRINITY_DN2560_c0_g3	1665.73	NA	NA	NA	NA	NA	NA	NA	NA	NA
TRINITY_DN22449_c4_g1	1653.57	NA	NA	NA	NA	NA	NA	NA	NA	NA
TRINITY_DN33297_c1_g1	1595.76	NA	NA	NA	NA	NA	NA	NA	NA	NA
TRINITY_DN14124_c0_g2	1570.38	NA	NA	NA	NA	NA	NA	NA	NA	NA
TRINITY_DN2594_c1_g1	1496.86	NA	NA	NA	NA	NA	NA	NA	NA	NA
TRINITY_DN5289_c6_g1	1405.59	NA	NA	NA	NA	NA	NA	NA	NA	NA
TRINITY_DN69365_c0_g1	1302.78	NA	NA	NA	NA	NA	NA	NA	NA	NA
TRINITY_DN7520_c2_g1	1184.64	NA	NA	NA	NA	NA	NA	NA	NA	NA
TRINITY_DN29725_c2_g1	1100.1	NA	NA	NA	NA	NA	NA	NA	NA	NA
TRINITY_DN7224_c1_g1	1098.23	NA	NA	NA	NA	NA	NA	NA	NA	NA
TRINITY_DN3097_c1_g2	1053.06	NA	NA	NA	NA	NA	NA	NA	NA	NA
TRINITY_DN20_c10_g1	1048.85	NA	NA	NA	NA	NA	NA	NA	NA	NA
TRINITY_DN66905_c0_g1	1040.67	NA	NA	NA	NA	NA	NA	NA	NA	NA
TRINITY_DN11628_c2_g1	954.075	NA	NA	NA	NA	NA	NA	NA	NA	NA
TRINITY_DN56_c4_g1	925.016	NA	NA	NA	NA	NA	NA	NA	NA	NA
TRINITY_DN18081_c5_g1	869.373	NA	NA	NA	NA	NA	NA	NA	NA	NA
TRINITY_DN65649_c0_g1	848.578	NA	NA	NA	NA	NA	NA	NA	NA	NA
TRINITY_DN16973_c0_g1	847.874	NA	NA	NA	NA	NA	NA	NA	NA	NA
TRINITY_DN40318_c1_g1	833.792	NA	NA	NA	NA	NA	NA	NA	NA	NA
TRINITY_DN60312_c0_g1	826.753	NA	NA	NA	NA	NA	NA	NA	NA	NA
TRINITY_DN7395_c2_g1	812.514	NA	NA	NA	NA	NA	NA	NA	NA	NA
TRINITY_DN55380_c0_g1	799.496	NA	NA	NA	NA	NA	NA	NA	NA	NA
TRINITY_DN39506_c1_g1	762.556	NA	NA	NA	NA	NA	NA	NA	NA	NA
TRINITY_DN834_c6_g1	716.504	NA	NA	NA	NA	NA	NA	NA	NA	NA
TRINITY_DN67956_c0_g1	707.371	NA	NA	NA	NA	NA	NA	NA	NA	NA
TRINITY_DN23068_c0_g2	685.964	NA	NA	NA	NA	NA	NA	NA	NA	NA
TRINITY_DN60091_c0_g1	661.639	NA	NA	NA	NA	NA	NA	NA	NA	NA
TRINITY_DN23007_c3_g1	637.245	NA	NA	NA	NA	NA	NA	NA	NA	NA
TRINITY_DN33896_c0_g1	612.603	NA	NA	NA	NA	NA	NA	NA	NA	NA
TRINITY_DN17924_c0_g1	582.374	NA	NA	NA	NA	NA	NA	NA	NA	NA
TRINITY_DN8109_c1_g1	578.962	NA	NA	NA	NA	NA	NA	NA	NA	NA
TRINITY_DN46536_c0_g1	576.56	NA	NA	NA	NA	NA	NA	NA	NA	NA
TRINITY_DN2709_c2_g1	565.021	NA	NA	NA	NA	NA	NA	NA	NA	NA
TRINITY_DN30226_c2_g1	560.4	NA	NA	NA	NA	NA	NA	NA	NA	NA
TRINITY_DN9543_c5_g1	558.142	NA	NA	NA	NA	NA	NA	NA	NA	NA
TRINITY_DN15893_c0_g3	530.568	NA	NA	NA	NA	NA	NA	NA	NA	NA
TRINITY_DN70972_c0_g1	519.39	NA	NA	NA	NA	NA	NA	NA	NA	NA
TRINITY_DN2305_c5_g2	510.832	NA	NA	NA	NA	NA	NA	NA	NA	NA
TRINITY_DN62393_c0_g1	493.557	NA	NA	NA	NA	NA	NA	NA	NA	NA
TRINITY_DN61583_c0_g1	482.192	NA	NA	NA	NA	NA	NA	NA	NA	NA
TRINITY_DN65613_c0_g1	480.953	NA	NA	NA	NA	NA	NA	NA	NA	NA
TRINITY_DN6585_c0_g1	459.812	NA	NA	NA	NA	NA	NA	NA	NA	NA
TRINITY_DN7551_c2_g1	456.773	NA	NA	NA	NA	NA	NA	NA	NA	NA
TRINITY_DN50419_c0_g1	450.976	NA	NA	NA	NA	NA	NA	NA	NA	NA
TRINITY_DN11982_c0_g2	450.833	NA	NA	NA	NA	NA	NA	NA	NA	NA
TRINITY_DN39686_c0_g1	442.948	NA	NA	NA	NA	NA	NA	NA	NA	NA
TRINITY_DN64665_c0_g1	442.708	NA	NA	NA	NA	NA	NA	NA	NA	NA
TRINITY_DN13458_c0_g1	427.399	NA	NA	NA	NA	NA	NA	NA	NA	NA
TRINITY_DN39505_c1_g1	423.622	NA	NA	NA	NA	NA	NA	NA	NA	NA
TRINITY_DN36023_c0_g2	420.523	NA	NA	NA	NA	NA	NA	NA	NA	NA
TRINITY_DN51612_c0_g1	413.718	NA	NA	NA	NA	NA	NA	NA	NA	NA
TRINITY_DN48712_c0_g1	379.551	NA	NA	NA	NA	NA	NA	NA	NA	NA
TRINITY_DN70940_c0_g1	375.306	NA	NA	NA	NA	NA	NA	NA	NA	NA
TRINITY_DN23358_c0_g1	374.675	NA	NA	NA	NA	NA	NA	NA	NA	NA
TRINITY_DN42725_c0_g1	370.343	NA	NA	NA	NA	NA	NA	NA	NA	NA
TRINITY_DN60404_c0_g1	360.206	NA	NA	NA	NA	NA	NA	NA	NA	NA
TRINITY_DN70652_c0_g1	355.27	NA	NA	NA	NA	NA	NA	NA	NA	NA
TRINITY_DN4736_c3_g1	354.026	NA	NA	NA	NA	NA	NA	NA	NA	NA
TRINITY_DN14469_c2_g1	352.304	NA	NA	NA	NA	NA	NA	NA	NA	NA
TRINITY_DN4746_c4_g1	351.195	NA	NA	NA	NA	NA	NA	NA	NA	NA
TRINITY_DN12472_c3_g1	346.615	NA	NA	NA	NA	NA	NA	NA	NA	NA
TRINITY_DN51331_c0_g1	335.624	NA	NA	NA	NA	NA	NA	NA	NA	NA
TRINITY_DN71432_c0_g1	335.361	NA	NA	NA	NA	NA	NA	NA	NA	NA
TRINITY_DN9454_c1_g2	334.252	NA	NA	NA	NA	NA	NA	NA	NA	NA
TRINITY_DN67558_c0_g1	321.889	NA	NA	NA	NA	NA	NA	NA	NA	NA
TRINITY_DN34054_c3_g1	321.047	NA	NA	NA	NA	NA	NA	NA	NA	NA
TRINITY_DN62628_c0_g1	314.912	NA	NA	NA	NA	NA	NA	NA	NA	NA
TRINITY_DN6714_c0_g1	301.997	NA	NA	NA	NA	NA	NA	NA	NA	NA
TRINITY_DN57207_c1_g1	301.788	NA	NA	NA	NA	NA	NA	NA	NA	NA
TRINITY_DN1535_c3_g2	275.034	NA	NA	NA	NA	NA	NA	NA	NA	NA
TRINITY_DN7934_c0_g1	271.781	NA	NA	NA	NA	NA	NA	NA	NA	NA
TRINITY_DN56975_c0_g1	269.719	NA	NA	NA	NA	NA	NA	NA	NA	NA
TRINITY_DN29339_c3_g1	264.8	NA	NA	NA	NA	NA	NA	NA	NA	NA
TRINITY_DN56126_c0_g1	238.579	NA	NA	NA	NA	NA	NA	NA	NA	NA
TRINITY_DN37241_c0_g1	232.466	NA	NA	NA	NA	NA	NA	NA	NA	NA
TRINITY_DN3698_c1_g1	232.054	NA	NA	NA	NA	NA	NA	NA	NA	NA
TRINITY_DN26985_c0_g1	227.797	NA	NA	NA	NA	NA	NA	NA	NA	NA
TRINITY_DN367_c0_g3	216.917	NA	NA	NA	NA	NA	NA	NA	NA	NA
TRINITY_DN54388_c0_g1	212.139	NA	NA	NA	NA	NA	NA	NA	NA	NA
TRINITY_DN12446_c0_g2	212.051	NA	NA	NA	NA	NA	NA	NA	NA	NA
TRINITY_DN5035_c0_g3	198.876	NA	NA	NA	NA	NA	NA	NA	NA	NA
TRINITY_DN240_c13_g1	193.658	NA	NA	NA	NA	NA	NA	NA	NA	NA
TRINITY_DN23098_c0_g1	187.758	NA	NA	NA	NA	NA	NA	NA	NA	NA
TRINITY_DN28772_c2_g1	187.294	NA	NA	NA	NA	NA	NA	NA	NA	NA
TRINITY_DN14990_c0_g1	186.617	NA	NA	NA	NA	NA	NA	NA	NA	NA
TRINITY_DN22799_c0_g1	186.481	NA	NA	NA	NA	NA	NA	NA	NA	NA
TRINITY_DN8759_c0_g1	178.351	NA	NA	NA	NA	NA	NA	NA	NA	NA
TRINITY_DN71623_c0_g1	175.799	NA	NA	NA	NA	NA	NA	NA	NA	NA
TRINITY_DN4617_c2_g1	174.239	NA	NA	NA	NA	NA	NA	NA	NA	NA
TRINITY_DN3910_c0_g1	171.815	NA	NA	NA	NA	NA	NA	NA	NA	NA
TRINITY_DN40071_c1_g1	169.236	NA	NA	NA	NA	NA	NA	NA	NA	NA
TRINITY_DN12278_c0_g2	167.178	NA	NA	NA	NA	NA	NA	NA	NA	NA
TRINITY_DN18313_c0_g1	166.558	NA	NA	NA	NA	NA	NA	NA	NA	NA
TRINITY_DN3841_c0_g2	157.623	NA	NA	NA	NA	NA	NA	NA	NA	NA
TRINITY_DN62330_c0_g1	157.02	NA	NA	NA	NA	NA	NA	NA	NA	NA
TRINITY_DN6795_c1_g3	154.422	NA	NA	NA	NA	NA	NA	NA	NA	NA
TRINITY_DN29425_c0_g2	154.068	NA	NA	NA	NA	NA	NA	NA	NA	NA
TRINITY_DN66108_c0_g1	153.493	NA	NA	NA	NA	NA	NA	NA	NA	NA
TRINITY_DN5399_c1_g1	149.91	NA	NA	NA	NA	NA	NA	NA	NA	NA
TRINITY_DN6662_c0_g2	147.501	NA	NA	NA	NA	NA	NA	NA	NA	NA
TRINITY_DN13243_c4_g1	143.38	NA	NA	NA	NA	NA	NA	NA	NA	NA
TRINITY_DN34495_c0_g1	142.745	NA	NA	NA	NA	NA	NA	NA	NA	NA
TRINITY_DN62011_c0_g1	140.268	NA	NA	NA	NA	NA	NA	NA	NA	NA
TRINITY_DN41052_c0_g1	139.983	NA	NA	NA	NA	NA	NA	NA	NA	NA
TRINITY_DN4377_c0_g1	132.72	NA	NA	NA	NA	NA	NA	NA	NA	NA
TRINITY_DN2972_c2_g2	130.49	NA	NA	NA	NA	NA	NA	NA	NA	NA
TRINITY_DN12445_c2_g1	128.573	NA	NA	NA	NA	NA	NA	NA	NA	NA
TRINITY_DN12446_c0_g1	127.728	NA	NA	NA	NA	NA	NA	NA	NA	NA
TRINITY_DN4766_c0_g1	125.572	NA	NA	NA	NA	NA	NA	NA	NA	NA
TRINITY_DN823_c4_g1	125.191	NA	NA	NA	NA	NA	NA	NA	NA	NA
TRINITY_DN32917_c0_g4	124.921	NA	NA	NA	NA	NA	NA	NA	NA	NA
TRINITY_DN2664_c1_g1	119.934	NA	NA	NA	NA	NA	NA	NA	NA	NA
TRINITY_DN10709_c0_g2	119.563	NA	NA	NA	NA	NA	NA	NA	NA	NA
TRINITY_DN54533_c0_g1	118.9	NA	NA	NA	NA	NA	NA	NA	NA	NA
TRINITY_DN2525_c0_g1	114.762	NA	NA	NA	NA	NA	NA	NA	NA	NA
TRINITY_DN3211_c1_g1	114.327	NA	NA	NA	NA	NA	NA	NA	NA	NA
TRINITY_DN10600_c0_g1	113.743	NA	NA	NA	NA	NA	NA	NA	NA	NA
TRINITY_DN17924_c2_g1	113.686	NA	NA	NA	NA	NA	NA	NA	NA	NA
TRINITY_DN16652_c0_g1	111.33	TRINITY_DN16652_c0_g1_i1.p1	428-30[-]	.	.	.	.	.	.	.
TRINITY_DN54794_c0_g1	111.175	NA	NA	NA	NA	NA	NA	NA	NA	NA
TRINITY_DN10185_c0_g1	110.716	NA	NA	NA	NA	NA	NA	NA	NA	NA
TRINITY_DN17801_c0_g1	110.174	NA	NA	NA	NA	NA	NA	NA	NA	NA
TRINITY_DN5602_c0_g1	110.065	NA	NA	NA	NA	NA	NA	NA	NA	NA
TRINITY_DN236_c20_g1	108.281	NA	NA	NA	NA	NA	NA	NA	NA	NA
TRINITY_DN52692_c0_g1	106.7	NA	NA	NA	NA	NA	NA	NA	NA	NA
TRINITY_DN11929_c2_g1	106.207	NA	NA	NA	NA	NA	NA	NA	NA	NA
TRINITY_DN3033_c0_g1	102.489	NA	NA	NA	NA	NA	NA	NA	NA	NA
TRINITY_DN3568_c5_g1	102.435	NA	NA	NA	NA	NA	NA	NA	NA	NA
TRINITY_DN3744_c0_g1	99.9053	NA	NA	NA	NA	NA	NA	NA	NA	NA
TRINITY_DN18133_c0_g1	97.4381	NA	NA	NA	NA	NA	NA	NA	NA	NA
TRINITY_DN8655_c0_g2	96.2341	NA	NA	NA	NA	NA	NA	NA	NA	NA
TRINITY_DN4599_c0_g2	95.5569	NA	NA	NA	NA	NA	NA	NA	NA	NA
TRINITY_DN29358_c0_g1	94.1052	NA	NA	NA	NA	NA	NA	NA	NA	NA
TRINITY_DN20115_c0_g2	93.4282	NA	NA	NA	NA	NA	NA	NA	NA	NA
TRINITY_DN48118_c0_g1	92.6665	NA	NA	NA	NA	NA	NA	NA	NA	NA
TRINITY_DN61489_c0_g1	92.1084	NA	NA	NA	NA	NA	NA	NA	NA	NA
TRINITY_DN1390_c0_g1	88.9628	NA	NA	NA	NA	NA	NA	NA	NA	NA
TRINITY_DN2206_c6_g1	88.523	NA	NA	NA	NA	NA	NA	NA	NA	NA
TRINITY_DN3581_c8_g1	86.6112	NA	NA	NA	NA	NA	NA	NA	NA	NA
TRINITY_DN20195_c1_g1	86.1612	NA	NA	NA	NA	NA	NA	NA	NA	NA
TRINITY_DN21636_c0_g1	85.3259	NA	NA	NA	NA	NA	NA	NA	NA	NA
TRINITY_DN10158_c0_g1	84.3331	NA	NA	NA	NA	NA	NA	NA	NA	NA
TRINITY_DN18016_c1_g1	83.269	NA	NA	NA	NA	NA	NA	NA	NA	NA
TRINITY_DN4444_c0_g1	82.9503	NA	NA	NA	NA	NA	NA	NA	NA	NA
TRINITY_DN6735_c0_g1	82.1637	NA	NA	NA	NA	NA	NA	NA	NA	NA
TRINITY_DN5035_c0_g4	82.1213	NA	NA	NA	NA	NA	NA	NA	NA	NA
TRINITY_DN36209_c3_g1	82.0741	NA	NA	NA	NA	NA	NA	NA	NA	NA
TRINITY_DN315_c0_g1	81.7542	NA	NA	NA	NA	NA	NA	NA	NA	NA
TRINITY_DN9117_c1_g1	80.9662	NA	NA	NA	NA	NA	NA	NA	NA	NA
TRINITY_DN10252_c0_g1	80.4042	NA	NA	NA	NA	NA	NA	NA	NA	NA
TRINITY_DN18233_c0_g2	79.8259	NA	NA	NA	NA	NA	NA	NA	NA	NA
TRINITY_DN405_c2_g1	78.5481	NA	NA	NA	NA	NA	NA	NA	NA	NA
TRINITY_DN46942_c1_g1	78.5031	NA	NA	NA	NA	NA	NA	NA	NA	NA
TRINITY_DN57313_c0_g1	77.8584	NA	NA	NA	NA	NA	NA	NA	NA	NA
TRINITY_DN374_c0_g1	77.7651	NA	NA	NA	NA	NA	NA	NA	NA	NA
TRINITY_DN64170_c0_g1	77.2007	NA	NA	NA	NA	NA	NA	NA	NA	NA
TRINITY_DN17831_c0_g1	77.1117	NA	NA	NA	NA	NA	NA	NA	NA	NA
TRINITY_DN14773_c1_g2	76.312	NA	NA	NA	NA	NA	NA	NA	NA	NA
TRINITY_DN8817_c0_g2	76.2877	NA	NA	NA	NA	NA	NA	NA	NA	NA
TRINITY_DN35172_c7_g1	75.4644	NA	NA	NA	NA	NA	NA	NA	NA	NA
TRINITY_DN19548_c1_g1	75.2861	NA	NA	NA	NA	NA	NA	NA	NA	NA
TRINITY_DN277_c6_g1	74.9247	NA	NA	NA	NA	NA	NA	NA	NA	NA
TRINITY_DN62603_c0_g1	74.5917	NA	NA	NA	NA	NA	NA	NA	NA	NA
TRINITY_DN2334_c0_g1	74.3219	NA	NA	NA	NA	NA	NA	NA	NA	NA
TRINITY_DN7250_c1_g2	74.3023	NA	NA	NA	NA	NA	NA	NA	NA	NA
TRINITY_DN241_c2_g1	73.9619	NA	NA	NA	NA	NA	NA	NA	NA	NA
TRINITY_DN13524_c0_g1	73.8824	NA	NA	NA	NA	NA	NA	NA	NA	NA
TRINITY_DN3033_c10_g1	73.768	NA	NA	NA	NA	NA	NA	NA	NA	NA
TRINITY_DN7096_c0_g1	72.276	NA	NA	NA	NA	NA	NA	NA	NA	NA
TRINITY_DN14942_c0_g1	72.2621	NA	NA	NA	NA	NA	NA	NA	NA	NA
TRINITY_DN6899_c0_g1	71.9226	NA	NA	NA	NA	NA	NA	NA	NA	NA
TRINITY_DN4650_c0_g3	71.8132	NA	NA	NA	NA	NA	NA	NA	NA	NA
TRINITY_DN18570_c0_g2	71.0945	NA	NA	NA	NA	NA	NA	NA	NA	NA
TRINITY_DN1877_c0_g1	70.2575	NA	NA	NA	NA	NA	NA	NA	NA	NA
TRINITY_DN10653_c0_g1	68.8603	NA	NA	NA	NA	NA	NA	NA	NA	NA
TRINITY_DN14482_c1_g1	68.2249	NA	NA	NA	NA	NA	NA	NA	NA	NA
TRINITY_DN7082_c0_g2	67.1003	NA	NA	NA	NA	NA	NA	NA	NA	NA
TRINITY_DN5313_c1_g2	65.5524	NA	NA	NA	NA	NA	NA	NA	NA	NA
TRINITY_DN40494_c0_g2	65.46	NA	NA	NA	NA	NA	NA	NA	NA	NA
TRINITY_DN4127_c0_g2	65.4292	NA	NA	NA	NA	NA	NA	NA	NA	NA
TRINITY_DN440_c0_g5	65.4071	NA	NA	NA	NA	NA	NA	NA	NA	NA
TRINITY_DN2869_c0_g4	64.585	NA	NA	NA	NA	NA	NA	NA	NA	NA
TRINITY_DN20_c4_g1	64.3688	NA	NA	NA	NA	NA	NA	NA	NA	NA
TRINITY_DN48129_c0_g1	64.3593	NA	NA	NA	NA	NA	NA	NA	NA	NA
TRINITY_DN6121_c1_g4	64.0494	NA	NA	NA	NA	NA	NA	NA	NA	NA
TRINITY_DN8482_c3_g1	63.9765	NA	NA	NA	NA	NA	NA	NA	NA	NA
TRINITY_DN66021_c0_g1	63.8349	NA	NA	NA	NA	NA	NA	NA	NA	NA
TRINITY_DN2789_c0_g1	63.6869	NA	NA	NA	NA	NA	NA	NA	NA	NA
TRINITY_DN28355_c0_g1	63.4669	NA	NA	NA	NA	NA	NA	NA	NA	NA
TRINITY_DN66674_c0_g1	63.05	NA	NA	NA	NA	NA	NA	NA	NA	NA
TRINITY_DN5241_c0_g1	62.3787	NA	NA	NA	NA	NA	NA	NA	NA	NA
TRINITY_DN8272_c0_g2	62.2303	NA	NA	NA	NA	NA	NA	NA	NA	NA
TRINITY_DN2641_c1_g1	62.0423	NA	NA	NA	NA	NA	NA	NA	NA	NA
TRINITY_DN14936_c0_g1	61.757	NA	NA	NA	NA	NA	NA	NA	NA	NA
TRINITY_DN514_c0_g2	61.5791	NA	NA	NA	NA	NA	NA	NA	NA	NA
TRINITY_DN5713_c1_g1	61.268	NA	NA	NA	NA	NA	NA	NA	NA	NA
TRINITY_DN8_c8_g1	60.865	NA	NA	NA	NA	NA	NA	NA	NA	NA
TRINITY_DN2690_c0_g2	60.8066	NA	NA	NA	NA	NA	NA	NA	NA	NA
TRINITY_DN2482_c0_g1	60.2933	NA	NA	NA	NA	NA	NA	NA	NA	NA
TRINITY_DN12245_c0_g1	59.6032	NA	NA	NA	NA	NA	NA	NA	NA	NA
TRINITY_DN1995_c1_g1	59.088	NA	NA	NA	NA	NA	NA	NA	NA	NA
TRINITY_DN22580_c0_g2	58.9256	NA	NA	NA	NA	NA	NA	NA	NA	NA
TRINITY_DN16089_c1_g1	58.8484	NA	NA	NA	NA	NA	NA	NA	NA	NA
TRINITY_DN10596_c0_g2	58.5558	NA	NA	NA	NA	NA	NA	NA	NA	NA
TRINITY_DN4983_c1_g1	58.5461	NA	NA	NA	NA	NA	NA	NA	NA	NA
TRINITY_DN4655_c0_g1	58.3203	NA	NA	NA	NA	NA	NA	NA	NA	NA
TRINITY_DN303_c1_g2	58.1047	NA	NA	NA	NA	NA	NA	NA	NA	NA
TRINITY_DN15647_c0_g1	58.0506	NA	NA	NA	NA	NA	NA	NA	NA	NA
TRINITY_DN1064_c7_g1	57.9987	NA	NA	NA	NA	NA	NA	NA	NA	NA
TRINITY_DN2869_c0_g2	57.3791	NA	NA	NA	NA	NA	NA	NA	NA	NA
TRINITY_DN16840_c0_g1	57.2007	NA	NA	NA	NA	NA	NA	NA	NA	NA
TRINITY_DN2972_c2_g1	57.1853	NA	NA	NA	NA	NA	NA	NA	NA	NA
TRINITY_DN12050_c0_g1	56.7025	TRINITY_DN12050_c0_g1_i2.p3	355-20[-]	AROA_ARATH^AROA_ARATH^Q:222-1511,H:83-520^66.591%ID^E:0^RecName: Full=3-phosphoshikimate 1-carboxyvinyltransferase, chloroplastic;^Eukaryota; Viridiplantae; Streptophyta; Embryophyta; Tracheophyta; Spermatophyta; Magnoliopsida; eudicotyledons; Gunneridae; Pentapetalae; rosids; malvids; Brassicales; Brassicaceae; Camelineae; Arabidopsis	.	.	KEGG:ath:AT2G45300	GO:0009507^cellular_component^chloroplast`GO:0009570^cellular_component^chloroplast stroma`GO:0003866^molecular_function^3-phosphoshikimate 1-carboxyvinyltransferase activity`GO:0009073^biological_process^aromatic amino acid family biosynthetic process`GO:0008652^biological_process^amino acid biosynthetic process`GO:0009423^biological_process^chorismate biosynthetic process	.	.
TRINITY_DN12050_c0_g1	56.7025	TRINITY_DN12050_c0_g1_i2.p2	1388-1017[-]	AROA_ARATH^AROA_ARATH^Q:222-1511,H:83-520^66.591%ID^E:0^RecName: Full=3-phosphoshikimate 1-carboxyvinyltransferase, chloroplastic;^Eukaryota; Viridiplantae; Streptophyta; Embryophyta; Tracheophyta; Spermatophyta; Magnoliopsida; eudicotyledons; Gunneridae; Pentapetalae; rosids; malvids; Brassicales; Brassicaceae; Camelineae; Arabidopsis	.	.	KEGG:ath:AT2G45300	GO:0009507^cellular_component^chloroplast`GO:0009570^cellular_component^chloroplast stroma`GO:0003866^molecular_function^3-phosphoshikimate 1-carboxyvinyltransferase activity`GO:0009073^biological_process^aromatic amino acid family biosynthetic process`GO:0008652^biological_process^amino acid biosynthetic process`GO:0009423^biological_process^chorismate biosynthetic process	.	.
TRINITY_DN12050_c0_g1	56.7025	TRINITY_DN12050_c0_g1_i2.p1	3-1514[+]	AROA_ARATH^AROA_ARATH^Q:222-1511,H:83-520^66.591%ID^E:0^RecName: Full=3-phosphoshikimate 1-carboxyvinyltransferase, chloroplastic;^Eukaryota; Viridiplantae; Streptophyta; Embryophyta; Tracheophyta; Spermatophyta; Magnoliopsida; eudicotyledons; Gunneridae; Pentapetalae; rosids; malvids; Brassicales; Brassicaceae; Camelineae; Arabidopsis	AROA_ARATH^AROA_ARATH^Q:71-503,H:80-520^66.366%ID^E:0^RecName: Full=3-phosphoshikimate 1-carboxyvinyltransferase, chloroplastic;^Eukaryota; Viridiplantae; Streptophyta; Embryophyta; Tracheophyta; Spermatophyta; Magnoliopsida; eudicotyledons; Gunneridae; Pentapetalae; rosids; malvids; Brassicales; Brassicaceae; Camelineae; Arabidopsis	PF00275.23^EPSP_synthase^EPSP synthase (3-phosphoshikimate 1-carboxyvinyltransferase)^75-497^E:3.1e-144	KEGG:ath:AT2G45300	GO:0009507^cellular_component^chloroplast`GO:0009570^cellular_component^chloroplast stroma`GO:0003866^molecular_function^3-phosphoshikimate 1-carboxyvinyltransferase activity`GO:0009073^biological_process^aromatic amino acid family biosynthetic process`GO:0008652^biological_process^amino acid biosynthetic process`GO:0009423^biological_process^chorismate biosynthetic process	GO:0009507^cellular_component^chloroplast`GO:0009570^cellular_component^chloroplast stroma`GO:0003866^molecular_function^3-phosphoshikimate 1-carboxyvinyltransferase activity`GO:0009073^biological_process^aromatic amino acid family biosynthetic process`GO:0008652^biological_process^amino acid biosynthetic process`GO:0009423^biological_process^chorismate biosynthetic process	GO:0016765^molecular_function^transferase activity, transferring alkyl or aryl (other than methyl) groups
TRINITY_DN2999_c0_g1	56.434	NA	NA	NA	NA	NA	NA	NA	NA	NA
TRINITY_DN4973_c0_g1	56.3579	NA	NA	NA	NA	NA	NA	NA	NA	NA
TRINITY_DN15894_c0_g1	56.2789	NA	NA	NA	NA	NA	NA	NA	NA	NA
TRINITY_DN777_c0_g1	55.7441	NA	NA	NA	NA	NA	NA	NA	NA	NA
TRINITY_DN6602_c1_g1	55.2739	NA	NA	NA	NA	NA	NA	NA	NA	NA
TRINITY_DN7372_c0_g1	55.1353	NA	NA	NA	NA	NA	NA	NA	NA	NA
TRINITY_DN48285_c0_g1	55.0797	NA	NA	NA	NA	NA	NA	NA	NA	NA
TRINITY_DN14124_c0_g1	55.0308	NA	NA	NA	NA	NA	NA	NA	NA	NA
TRINITY_DN215_c0_g1	54.9405	NA	NA	NA	NA	NA	NA	NA	NA	NA
TRINITY_DN61791_c0_g1	54.852	NA	NA	NA	NA	NA	NA	NA	NA	NA
TRINITY_DN10596_c0_g1	54.6228	NA	NA	NA	NA	NA	NA	NA	NA	NA
TRINITY_DN7280_c1_g1	54.5879	NA	NA	NA	NA	NA	NA	NA	NA	NA
TRINITY_DN64150_c0_g1	54.4165	NA	NA	NA	NA	NA	NA	NA	NA	NA
TRINITY_DN62832_c0_g1	54.1735	NA	NA	NA	NA	NA	NA	NA	NA	NA
TRINITY_DN3408_c0_g2	53.9902	NA	NA	NA	NA	NA	NA	NA	NA	NA
TRINITY_DN7749_c0_g1	53.9142	NA	NA	NA	NA	NA	NA	NA	NA	NA
TRINITY_DN14967_c0_g1	53.8672	NA	NA	NA	NA	NA	NA	NA	NA	NA
TRINITY_DN3314_c1_g1	53.7902	NA	NA	NA	NA	NA	NA	NA	NA	NA
TRINITY_DN524_c0_g1	53.5721	NA	NA	NA	NA	NA	NA	NA	NA	NA
TRINITY_DN39816_c0_g3	53.3155	NA	NA	NA	NA	NA	NA	NA	NA	NA
TRINITY_DN374_c0_g2	53.107	NA	NA	NA	NA	NA	NA	NA	NA	NA
TRINITY_DN5749_c0_g1	52.7997	NA	NA	NA	NA	NA	NA	NA	NA	NA
TRINITY_DN7184_c0_g1	52.7271	NA	NA	NA	NA	NA	NA	NA	NA	NA
TRINITY_DN45869_c0_g1	52.5415	NA	NA	NA	NA	NA	NA	NA	NA	NA
TRINITY_DN11565_c0_g1	52.4386	NA	NA	NA	NA	NA	NA	NA	NA	NA
TRINITY_DN7986_c0_g2	52.1582	NA	NA	NA	NA	NA	NA	NA	NA	NA
TRINITY_DN23933_c1_g1	52.0501	NA	NA	NA	NA	NA	NA	NA	NA	NA
TRINITY_DN462_c1_g2	51.4938	NA	NA	NA	NA	NA	NA	NA	NA	NA
TRINITY_DN696_c0_g1	51.4937	NA	NA	NA	NA	NA	NA	NA	NA	NA
TRINITY_DN31409_c1_g1	51.1974	.	.	CAN_SHIFL^CAN_SHIFL^Q:122-3,H:2-41^42.5%ID^E:4.36e-06^RecName: Full=Carbonic anhydrase 2;^Bacteria; Proteobacteria; Gammaproteobacteria; Enterobacterales; Enterobacteriaceae; Shigella	.	.	KEGG:sfl:SF0123`KEGG:sfx:S0125	GO:0004089^molecular_function^carbonate dehydratase activity`GO:0008270^molecular_function^zinc ion binding`GO:0015976^biological_process^carbon utilization	.	.
TRINITY_DN13231_c0_g1	50.716	NA	NA	NA	NA	NA	NA	NA	NA	NA
TRINITY_DN1091_c3_g1	50.6142	NA	NA	NA	NA	NA	NA	NA	NA	NA
TRINITY_DN9731_c0_g1	50.5801	NA	NA	NA	NA	NA	NA	NA	NA	NA
TRINITY_DN5115_c4_g1	50.1532	NA	NA	NA	NA	NA	NA	NA	NA	NA
TRINITY_DN9548_c0_g1	50.1518	NA	NA	NA	NA	NA	NA	NA	NA	NA
TRINITY_DN61551_c0_g1	49.9699	NA	NA	NA	NA	NA	NA	NA	NA	NA
TRINITY_DN57947_c0_g1	49.8838	NA	NA	NA	NA	NA	NA	NA	NA	NA
TRINITY_DN48383_c0_g1	49.6566	NA	NA	NA	NA	NA	NA	NA	NA	NA
TRINITY_DN7986_c0_g3	49.1305	NA	NA	NA	NA	NA	NA	NA	NA	NA
TRINITY_DN39338_c0_g1	48.9728	NA	NA	NA	NA	NA	NA	NA	NA	NA
TRINITY_DN2184_c0_g1	48.6565	NA	NA	NA	NA	NA	NA	NA	NA	NA
TRINITY_DN71559_c0_g1	48.5403	NA	NA	NA	NA	NA	NA	NA	NA	NA
TRINITY_DN8758_c0_g1	48.5059	NA	NA	NA	NA	NA	NA	NA	NA	NA
TRINITY_DN18702_c0_g1	48.3912	NA	NA	NA	NA	NA	NA	NA	NA	NA
TRINITY_DN16677_c0_g2	48.3406	TRINITY_DN16677_c0_g2_i1.p1	59-802[+]	Y2912_VIBVU^Y2912_VIBVU^Q:302-712,H:5-125^31.387%ID^E:3.24e-15^RecName: Full=UPF0225 protein VV1_2912 {ECO:0000255|HAMAP-Rule:MF_00612};^Bacteria; Proteobacteria; Gammaproteobacteria; Vibrionales; Vibrionaceae; Vibrio	Y2912_VIBVU^Y2912_VIBVU^Q:82-218,H:5-125^31.387%ID^E:1.85e-16^RecName: Full=UPF0225 protein VV1_2912 {ECO:0000255|HAMAP-Rule:MF_00612};^Bacteria; Proteobacteria; Gammaproteobacteria; Vibrionales; Vibrionaceae; Vibrio	PF02810.18^SEC-C^SEC-C motif^80-96^E:0.00038`PF17775.4^UPF0225^UPF0225 domain^109-218^E:3.3e-13	KEGG:vvu:VV1_2912	.	.	.
TRINITY_DN70593_c0_g1	48.1558	NA	NA	NA	NA	NA	NA	NA	NA	NA
TRINITY_DN11523_c0_g1	48.0439	NA	NA	NA	NA	NA	NA	NA	NA	NA
TRINITY_DN718_c0_g1	47.9706	NA	NA	NA	NA	NA	NA	NA	NA	NA
TRINITY_DN9298_c0_g3	47.9286	NA	NA	NA	NA	NA	NA	NA	NA	NA
TRINITY_DN5983_c0_g2	47.7479	NA	NA	NA	NA	NA	NA	NA	NA	NA
TRINITY_DN14074_c1_g2	47.4254	NA	NA	NA	NA	NA	NA	NA	NA	NA
TRINITY_DN13952_c2_g1	47.3734	NA	NA	NA	NA	NA	NA	NA	NA	NA
TRINITY_DN434_c4_g2	47.3505	NA	NA	NA	NA	NA	NA	NA	NA	NA
TRINITY_DN32917_c0_g3	47.3408	NA	NA	NA	NA	NA	NA	NA	NA	NA
TRINITY_DN679_c1_g5	47.1632	NA	NA	NA	NA	NA	NA	NA	NA	NA
TRINITY_DN20850_c0_g1	46.9289	NA	NA	NA	NA	NA	NA	NA	NA	NA
TRINITY_DN1135_c0_g1	46.9231	NA	NA	NA	NA	NA	NA	NA	NA	NA
TRINITY_DN3527_c0_g1	46.8832	NA	NA	NA	NA	NA	NA	NA	NA	NA
TRINITY_DN48452_c0_g1	46.6821	NA	NA	NA	NA	NA	NA	NA	NA	NA
TRINITY_DN452_c5_g1	46.5205	NA	NA	NA	NA	NA	NA	NA	NA	NA
TRINITY_DN1351_c2_g5	46.4313	NA	NA	NA	NA	NA	NA	NA	NA	NA
TRINITY_DN12532_c7_g1	46.4157	NA	NA	NA	NA	NA	NA	NA	NA	NA
TRINITY_DN10140_c4_g1	46.3267	NA	NA	NA	NA	NA	NA	NA	NA	NA
TRINITY_DN13506_c0_g1	45.9925	NA	NA	NA	NA	NA	NA	NA	NA	NA
TRINITY_DN5286_c2_g1	45.892	NA	NA	NA	NA	NA	NA	NA	NA	NA
TRINITY_DN44756_c3_g1	45.8255	NA	NA	NA	NA	NA	NA	NA	NA	NA
TRINITY_DN2156_c0_g8	45.8182	NA	NA	NA	NA	NA	NA	NA	NA	NA
TRINITY_DN579_c0_g1	45.7842	NA	NA	NA	NA	NA	NA	NA	NA	NA
TRINITY_DN96_c5_g1	45.5883	NA	NA	NA	NA	NA	NA	NA	NA	NA
TRINITY_DN10868_c0_g1	45.2584	NA	NA	NA	NA	NA	NA	NA	NA	NA
TRINITY_DN5698_c0_g3	44.1887	NA	NA	NA	NA	NA	NA	NA	NA	NA
TRINITY_DN22619_c1_g2	44.1123	NA	NA	NA	NA	NA	NA	NA	NA	NA
TRINITY_DN14147_c0_g1	43.9544	NA	NA	NA	NA	NA	NA	NA	NA	NA
TRINITY_DN14161_c2_g1	43.937	NA	NA	NA	NA	NA	NA	NA	NA	NA
TRINITY_DN6173_c6_g1	43.7908	NA	NA	NA	NA	NA	NA	NA	NA	NA
TRINITY_DN1838_c2_g4	43.6544	NA	NA	NA	NA	NA	NA	NA	NA	NA
TRINITY_DN4069_c0_g2	43.3496	NA	NA	NA	NA	NA	NA	NA	NA	NA
TRINITY_DN390_c1_g1	43.3254	NA	NA	NA	NA	NA	NA	NA	NA	NA
TRINITY_DN9551_c0_g1	42.9246	NA	NA	NA	NA	NA	NA	NA	NA	NA
TRINITY_DN16890_c4_g1	42.773	NA	NA	NA	NA	NA	NA	NA	NA	NA
TRINITY_DN14482_c0_g2	42.6134	NA	NA	NA	NA	NA	NA	NA	NA	NA
TRINITY_DN2116_c3_g1	42.5868	NA	NA	NA	NA	NA	NA	NA	NA	NA
TRINITY_DN58794_c0_g1	41.7446	NA	NA	NA	NA	NA	NA	NA	NA	NA
TRINITY_DN961_c3_g1	41.6471	NA	NA	NA	NA	NA	NA	NA	NA	NA
TRINITY_DN19307_c0_g1	41.6128	NA	NA	NA	NA	NA	NA	NA	NA	NA
TRINITY_DN722_c0_g1	41.1125	NA	NA	NA	NA	NA	NA	NA	NA	NA
TRINITY_DN3321_c0_g2	41.0692	NA	NA	NA	NA	NA	NA	NA	NA	NA
TRINITY_DN50482_c0_g1	41.0416	NA	NA	NA	NA	NA	NA	NA	NA	NA
TRINITY_DN2779_c1_g3	40.9865	NA	NA	NA	NA	NA	NA	NA	NA	NA
TRINITY_DN1574_c0_g1	40.8638	NA	NA	NA	NA	NA	NA	NA	NA	NA
TRINITY_DN62255_c0_g1	40.5188	NA	NA	NA	NA	NA	NA	NA	NA	NA
TRINITY_DN1940_c0_g1	40.3924	NA	NA	NA	NA	NA	NA	NA	NA	NA
TRINITY_DN9056_c0_g2	40.2327	NA	NA	NA	NA	NA	NA	NA	NA	NA
TRINITY_DN72381_c0_g1	40.0727	NA	NA	NA	NA	NA	NA	NA	NA	NA
TRINITY_DN10400_c0_g1	39.8386	NA	NA	NA	NA	NA	NA	NA	NA	NA
TRINITY_DN1378_c0_g3	39.6091	NA	NA	NA	NA	NA	NA	NA	NA	NA
TRINITY_DN70555_c0_g1	39.5859	NA	NA	NA	NA	NA	NA	NA	NA	NA
TRINITY_DN7082_c0_g4	39.4532	NA	NA	NA	NA	NA	NA	NA	NA	NA
TRINITY_DN37231_c0_g1	39.4109	NA	NA	NA	NA	NA	NA	NA	NA	NA
TRINITY_DN52667_c0_g1	39.2669	NA	NA	NA	NA	NA	NA	NA	NA	NA
TRINITY_DN9056_c0_g1	39.0838	NA	NA	NA	NA	NA	NA	NA	NA	NA
TRINITY_DN7961_c0_g2	38.9846	NA	NA	NA	NA	NA	NA	NA	NA	NA
TRINITY_DN13207_c0_g1	38.8009	NA	NA	NA	NA	NA	NA	NA	NA	NA
TRINITY_DN20939_c0_g1	38.7315	NA	NA	NA	NA	NA	NA	NA	NA	NA
TRINITY_DN4599_c0_g1	38.6467	NA	NA	NA	NA	NA	NA	NA	NA	NA
TRINITY_DN11018_c0_g2	38.4488	NA	NA	NA	NA	NA	NA	NA	NA	NA
TRINITY_DN10436_c1_g1	38.4333	NA	NA	NA	NA	NA	NA	NA	NA	NA
TRINITY_DN41461_c2_g1	38.2208	NA	NA	NA	NA	NA	NA	NA	NA	NA
TRINITY_DN11027_c0_g1	38.1378	NA	NA	NA	NA	NA	NA	NA	NA	NA
TRINITY_DN6139_c0_g3	38.0183	NA	NA	NA	NA	NA	NA	NA	NA	NA
TRINITY_DN42463_c0_g1	37.9445	NA	NA	NA	NA	NA	NA	NA	NA	NA
TRINITY_DN8425_c0_g1	37.2772	NA	NA	NA	NA	NA	NA	NA	NA	NA
TRINITY_DN4642_c3_g2	37.1978	NA	NA	NA	NA	NA	NA	NA	NA	NA
TRINITY_DN2924_c1_g1	36.8303	NA	NA	NA	NA	NA	NA	NA	NA	NA
TRINITY_DN4617_c0_g1	36.8286	NA	NA	NA	NA	NA	NA	NA	NA	NA
TRINITY_DN13272_c1_g1	36.7523	NA	NA	NA	NA	NA	NA	NA	NA	NA
TRINITY_DN14168_c0_g1	36.7057	NA	NA	NA	NA	NA	NA	NA	NA	NA
TRINITY_DN293_c0_g2	36.638	NA	NA	NA	NA	NA	NA	NA	NA	NA
TRINITY_DN3841_c0_g1	36.5897	NA	NA	NA	NA	NA	NA	NA	NA	NA
TRINITY_DN4254_c0_g1	36.4653	NA	NA	NA	NA	NA	NA	NA	NA	NA
TRINITY_DN66399_c0_g1	36.4196	NA	NA	NA	NA	NA	NA	NA	NA	NA
TRINITY_DN13574_c0_g5	36.0898	NA	NA	NA	NA	NA	NA	NA	NA	NA
TRINITY_DN3272_c0_g2	36.0771	NA	NA	NA	NA	NA	NA	NA	NA	NA
TRINITY_DN12276_c0_g2	35.8918	NA	NA	NA	NA	NA	NA	NA	NA	NA
TRINITY_DN3476_c0_g2	35.751	NA	NA	NA	NA	NA	NA	NA	NA	NA
TRINITY_DN888_c0_g1	35.6961	NA	NA	NA	NA	NA	NA	NA	NA	NA
TRINITY_DN52473_c0_g1	35.686	NA	NA	NA	NA	NA	NA	NA	NA	NA
TRINITY_DN5517_c7_g1	35.5961	NA	NA	NA	NA	NA	NA	NA	NA	NA
TRINITY_DN201_c0_g1	35.5191	NA	NA	NA	NA	NA	NA	NA	NA	NA
TRINITY_DN6208_c0_g3	35.3628	NA	NA	NA	NA	NA	NA	NA	NA	NA
TRINITY_DN66086_c0_g1	35.1506	NA	NA	NA	NA	NA	NA	NA	NA	NA
TRINITY_DN3653_c0_g1	35.0863	NA	NA	NA	NA	NA	NA	NA	NA	NA
TRINITY_DN6226_c0_g3	35.0156	NA	NA	NA	NA	NA	NA	NA	NA	NA
TRINITY_DN3285_c0_g1	34.6753	NA	NA	NA	NA	NA	NA	NA	NA	NA
TRINITY_DN334_c0_g1	34.324	NA	NA	NA	NA	NA	NA	NA	NA	NA
TRINITY_DN5280_c0_g1	34.2001	NA	NA	NA	NA	NA	NA	NA	NA	NA
TRINITY_DN13499_c0_g1	34.1909	NA	NA	NA	NA	NA	NA	NA	NA	NA
TRINITY_DN66389_c0_g1	34.0311	NA	NA	NA	NA	NA	NA	NA	NA	NA
TRINITY_DN30537_c0_g1	34.0173	NA	NA	NA	NA	NA	NA	NA	NA	NA
TRINITY_DN41138_c0_g1	33.6839	NA	NA	NA	NA	NA	NA	NA	NA	NA
TRINITY_DN8630_c0_g1	33.6407	NA	NA	NA	NA	NA	NA	NA	NA	NA
TRINITY_DN1041_c6_g1	33.5999	NA	NA	NA	NA	NA	NA	NA	NA	NA
TRINITY_DN1799_c0_g3	33.5242	NA	NA	NA	NA	NA	NA	NA	NA	NA
TRINITY_DN258_c0_g1	33.5227	NA	NA	NA	NA	NA	NA	NA	NA	NA
TRINITY_DN16371_c0_g1	33.3669	NA	NA	NA	NA	NA	NA	NA	NA	NA
TRINITY_DN73427_c0_g1	33.3455	NA	NA	NA	NA	NA	NA	NA	NA	NA
TRINITY_DN20595_c0_g1	33.2766	NA	NA	NA	NA	NA	NA	NA	NA	NA
TRINITY_DN1294_c0_g1	33.27	NA	NA	NA	NA	NA	NA	NA	NA	NA
TRINITY_DN39550_c0_g1	33.2064	NA	NA	NA	NA	NA	NA	NA	NA	NA
TRINITY_DN19823_c0_g1	33.1106	NA	NA	NA	NA	NA	NA	NA	NA	NA
TRINITY_DN67196_c0_g1	33.0563	NA	NA	NA	NA	NA	NA	NA	NA	NA
TRINITY_DN30931_c0_g2	33.0294	NA	NA	NA	NA	NA	NA	NA	NA	NA
TRINITY_DN99_c4_g1	32.8621	NA	NA	NA	NA	NA	NA	NA	NA	NA
TRINITY_DN3445_c0_g1	32.8349	NA	NA	NA	NA	NA	NA	NA	NA	NA
TRINITY_DN70470_c0_g1	32.7966	NA	NA	NA	NA	NA	NA	NA	NA	NA
TRINITY_DN4060_c4_g1	32.7257	NA	NA	NA	NA	NA	NA	NA	NA	NA
TRINITY_DN7089_c0_g1	32.7104	NA	NA	NA	NA	NA	NA	NA	NA	NA
TRINITY_DN19309_c1_g1	32.6875	NA	NA	NA	NA	NA	NA	NA	NA	NA
TRINITY_DN445_c0_g1	32.4944	NA	NA	NA	NA	NA	NA	NA	NA	NA
TRINITY_DN2320_c6_g1	32.3422	NA	NA	NA	NA	NA	NA	NA	NA	NA
TRINITY_DN9667_c0_g2	32.2605	NA	NA	NA	NA	NA	NA	NA	NA	NA
TRINITY_DN6139_c0_g1	32.2343	NA	NA	NA	NA	NA	NA	NA	NA	NA
TRINITY_DN26974_c0_g2	32.1982	NA	NA	NA	NA	NA	NA	NA	NA	NA
TRINITY_DN2230_c0_g1	32.1678	NA	NA	NA	NA	NA	NA	NA	NA	NA
TRINITY_DN8546_c2_g1	32.059	NA	NA	NA	NA	NA	NA	NA	NA	NA
TRINITY_DN1661_c0_g1	31.9807	NA	NA	NA	NA	NA	NA	NA	NA	NA
TRINITY_DN8263_c0_g1	31.9129	NA	NA	NA	NA	NA	NA	NA	NA	NA
TRINITY_DN13272_c1_g2	31.8415	NA	NA	NA	NA	NA	NA	NA	NA	NA
TRINITY_DN16260_c0_g1	31.768	NA	NA	NA	NA	NA	NA	NA	NA	NA
TRINITY_DN2953_c0_g2	31.6713	NA	NA	NA	NA	NA	NA	NA	NA	NA
TRINITY_DN2690_c0_g1	31.6384	NA	NA	NA	NA	NA	NA	NA	NA	NA
TRINITY_DN24533_c1_g1	31.5942	NA	NA	NA	NA	NA	NA	NA	NA	NA
TRINITY_DN239_c0_g1	31.5299	NA	NA	NA	NA	NA	NA	NA	NA	NA
TRINITY_DN1465_c7_g1	31.4021	NA	NA	NA	NA	NA	NA	NA	NA	NA
TRINITY_DN67749_c0_g1	31.3952	NA	NA	NA	NA	NA	NA	NA	NA	NA
TRINITY_DN3172_c0_g2	31.3946	NA	NA	NA	NA	NA	NA	NA	NA	NA
TRINITY_DN8421_c0_g1	31.3332	NA	NA	NA	NA	NA	NA	NA	NA	NA
TRINITY_DN462_c1_g1	31.2371	NA	NA	NA	NA	NA	NA	NA	NA	NA
TRINITY_DN7162_c0_g3	31.2332	NA	NA	NA	NA	NA	NA	NA	NA	NA
TRINITY_DN2243_c2_g1	31.1888	NA	NA	NA	NA	NA	NA	NA	NA	NA
TRINITY_DN2386_c1_g1	31.1557	NA	NA	NA	NA	NA	NA	NA	NA	NA
TRINITY_DN2599_c0_g1	31.1391	NA	NA	NA	NA	NA	NA	NA	NA	NA
TRINITY_DN26974_c0_g3	31.1317	NA	NA	NA	NA	NA	NA	NA	NA	NA
TRINITY_DN65839_c0_g1	31.0423	NA	NA	NA	NA	NA	NA	NA	NA	NA
TRINITY_DN11815_c0_g1	30.9978	NA	NA	NA	NA	NA	NA	NA	NA	NA
TRINITY_DN4069_c1_g1	30.9949	NA	NA	NA	NA	NA	NA	NA	NA	NA
TRINITY_DN756_c0_g2	30.9564	NA	NA	NA	NA	NA	NA	NA	NA	NA
TRINITY_DN7537_c0_g1	30.9386	NA	NA	NA	NA	NA	NA	NA	NA	NA
TRINITY_DN62117_c0_g1	30.8124	NA	NA	NA	NA	NA	NA	NA	NA	NA
TRINITY_DN2831_c0_g1	30.7973	NA	NA	NA	NA	NA	NA	NA	NA	NA
TRINITY_DN13317_c1_g1	30.5951	NA	NA	NA	NA	NA	NA	NA	NA	NA
TRINITY_DN61851_c0_g1	30.5342	NA	NA	NA	NA	NA	NA	NA	NA	NA
TRINITY_DN8845_c4_g1	30.5254	NA	NA	NA	NA	NA	NA	NA	NA	NA
TRINITY_DN63847_c1_g1	30.4034	NA	NA	NA	NA	NA	NA	NA	NA	NA
TRINITY_DN4172_c0_g1	30.3122	NA	NA	NA	NA	NA	NA	NA	NA	NA
TRINITY_DN35883_c0_g2	30.2936	NA	NA	NA	NA	NA	NA	NA	NA	NA
TRINITY_DN3110_c1_g3	30.0214	NA	NA	NA	NA	NA	NA	NA	NA	NA
TRINITY_DN48259_c0_g1	29.7659	NA	NA	NA	NA	NA	NA	NA	NA	NA
TRINITY_DN2533_c0_g1	29.6428	NA	NA	NA	NA	NA	NA	NA	NA	NA
TRINITY_DN52817_c0_g1	29.5783	NA	NA	NA	NA	NA	NA	NA	NA	NA
TRINITY_DN11299_c2_g1	29.5742	NA	NA	NA	NA	NA	NA	NA	NA	NA
TRINITY_DN30549_c0_g1	29.5226	NA	NA	NA	NA	NA	NA	NA	NA	NA
TRINITY_DN38_c7_g1	29.4887	NA	NA	NA	NA	NA	NA	NA	NA	NA
TRINITY_DN13500_c0_g1	29.4869	NA	NA	NA	NA	NA	NA	NA	NA	NA
TRINITY_DN2221_c0_g2	29.4631	NA	NA	NA	NA	NA	NA	NA	NA	NA
TRINITY_DN496_c2_g1	29.3994	NA	NA	NA	NA	NA	NA	NA	NA	NA
TRINITY_DN21629_c0_g1	29.3577	NA	NA	NA	NA	NA	NA	NA	NA	NA
TRINITY_DN8878_c0_g2	29.3238	NA	NA	NA	NA	NA	NA	NA	NA	NA
TRINITY_DN28444_c0_g1	29.3203	NA	NA	NA	NA	NA	NA	NA	NA	NA
TRINITY_DN32917_c0_g2	29.2737	NA	NA	NA	NA	NA	NA	NA	NA	NA
TRINITY_DN4580_c0_g2	29.197	NA	NA	NA	NA	NA	NA	NA	NA	NA
TRINITY_DN11987_c0_g1	29.1773	NA	NA	NA	NA	NA	NA	NA	NA	NA
TRINITY_DN61506_c0_g1	29.0528	NA	NA	NA	NA	NA	NA	NA	NA	NA
TRINITY_DN1606_c4_g1	28.8782	NA	NA	NA	NA	NA	NA	NA	NA	NA
TRINITY_DN2474_c1_g1	28.6664	NA	NA	NA	NA	NA	NA	NA	NA	NA
TRINITY_DN38142_c0_g1	28.6359	NA	NA	NA	NA	NA	NA	NA	NA	NA
TRINITY_DN34161_c0_g2	28.6113	NA	NA	NA	NA	NA	NA	NA	NA	NA
TRINITY_DN4060_c1_g1	28.5468	NA	NA	NA	NA	NA	NA	NA	NA	NA
TRINITY_DN5062_c0_g1	28.4356	NA	NA	NA	NA	NA	NA	NA	NA	NA
TRINITY_DN39532_c1_g1	28.4075	NA	NA	NA	NA	NA	NA	NA	NA	NA
TRINITY_DN2988_c1_g1	28.2844	NA	NA	NA	NA	NA	NA	NA	NA	NA
TRINITY_DN8272_c0_g1	28.2489	NA	NA	NA	NA	NA	NA	NA	NA	NA
TRINITY_DN15325_c0_g1	28.2424	NA	NA	NA	NA	NA	NA	NA	NA	NA
TRINITY_DN16599_c0_g1	28.1605	TRINITY_DN16599_c0_g1_i1.p2	1012-425[-]	ODPB3_ARATH^ODPB3_ARATH^Q:11-1123,H:29-405^62.368%ID^E:1.06e-156^RecName: Full=Pyruvate dehydrogenase E1 component subunit beta-3, chloroplastic;^Eukaryota; Viridiplantae; Streptophyta; Embryophyta; Tracheophyta; Spermatophyta; Magnoliopsida; eudicotyledons; Gunneridae; Pentapetalae; rosids; malvids; Brassicales; Brassicaceae; Camelineae; Arabidopsis	.	.	KEGG:ath:AT2G34590	GO:0009941^cellular_component^chloroplast envelope`GO:0005783^cellular_component^endoplasmic reticulum`GO:0004739^molecular_function^pyruvate dehydrogenase (acetyl-transferring) activity`GO:0008270^molecular_function^zinc ion binding`GO:0006086^biological_process^acetyl-CoA biosynthetic process from pyruvate`GO:0006096^biological_process^glycolytic process`GO:0048868^biological_process^pollen tub…	.	.
TRINITY_DN16599_c0_g1	28.1605	TRINITY_DN16599_c0_g1_i1.p1	2-1147[+]	ODPB3_ARATH^ODPB3_ARATH^Q:11-1123,H:29-405^62.368%ID^E:1.06e-156^RecName: Full=Pyruvate dehydrogenase E1 component subunit beta-3, chloroplastic;^Eukaryota; Viridiplantae; Streptophyta; Embryophyta; Tracheophyta; Spermatophyta; Magnoliopsida; eudicotyledons; Gunneridae; Pentapetalae; rosids; malvids; Brassicales; Brassicaceae; Camelineae; Arabidopsis	ODPB2_ARATH^ODPB2_ARATH^Q:4-374,H:31-405^63.564%ID^E:2.74e-170^RecName: Full=Pyruvate dehydrogenase E1 component subunit beta-2, chloroplastic;^Eukaryota; Viridiplantae; Streptophyta; Embryophyta; Tracheophyta; Spermatophyta; Magnoliopsida; eudicotyledons; Gunneridae; Pentapetalae; rosids; malvids; Brassicales; Brassicaceae; Camelineae; Arabidopsis	PF02779.27^Transket_pyr^Transketolase, pyrimidine binding domain^56-231^E:7.8e-44`PF02780.23^Transketolase_C^Transketolase, C-terminal domain^245-366^E:1e-36	KEGG:ath:AT1G30120	GO:0009941^cellular_component^chloroplast envelope`GO:0005783^cellular_component^endoplasmic reticulum`GO:0004739^molecular_function^pyruvate dehydrogenase (acetyl-transferring) activity`GO:0008270^molecular_function^zinc ion binding`GO:0006086^biological_process^acetyl-CoA biosynthetic process from pyruvate`GO:0006096^biological_process^glycolytic process`GO:0048868^biological_process^pollen tub…	GO:0009507^cellular_component^chloroplast`GO:0009941^cellular_component^chloroplast envelope`GO:0009570^cellular_component^chloroplast stroma`GO:0005634^cellular_component^nucleus`GO:0010240^cellular_component^plastid pyruvate dehydrogenase complex`GO:0004739^molecular_function^pyruvate dehydrogenase (acetyl-transferring) activity`GO:0006086^biological_process^acetyl-CoA biosynthetic process from…	.
TRINITY_DN905_c4_g1	28.1531	NA	NA	NA	NA	NA	NA	NA	NA	NA
TRINITY_DN2964_c1_g1	28.0974	NA	NA	NA	NA	NA	NA	NA	NA	NA
TRINITY_DN12729_c0_g1	28.0223	NA	NA	NA	NA	NA	NA	NA	NA	NA
TRINITY_DN453_c0_g1	28.0114	NA	NA	NA	NA	NA	NA	NA	NA	NA
TRINITY_DN5931_c2_g1	27.9399	NA	NA	NA	NA	NA	NA	NA	NA	NA
TRINITY_DN8518_c0_g1	27.9249	NA	NA	NA	NA	NA	NA	NA	NA	NA
TRINITY_DN7733_c0_g2	27.9093	NA	NA	NA	NA	NA	NA	NA	NA	NA
TRINITY_DN3116_c1_g2	27.819	NA	NA	NA	NA	NA	NA	NA	NA	NA
TRINITY_DN73270_c0_g1	27.6637	NA	NA	NA	NA	NA	NA	NA	NA	NA
TRINITY_DN9312_c1_g1	27.5675	NA	NA	NA	NA	NA	NA	NA	NA	NA
TRINITY_DN3687_c0_g1	27.484	NA	NA	NA	NA	NA	NA	NA	NA	NA
TRINITY_DN61185_c0_g1	27.424	NA	NA	NA	NA	NA	NA	NA	NA	NA
TRINITY_DN57567_c0_g1	27.3853	NA	NA	NA	NA	NA	NA	NA	NA	NA
TRINITY_DN14398_c0_g2	27.3797	NA	NA	NA	NA	NA	NA	NA	NA	NA
TRINITY_DN5685_c0_g1	27.3679	NA	NA	NA	NA	NA	NA	NA	NA	NA
TRINITY_DN7330_c0_g1	27.3326	NA	NA	NA	NA	NA	NA	NA	NA	NA
TRINITY_DN12848_c0_g1	27.2887	NA	NA	NA	NA	NA	NA	NA	NA	NA
TRINITY_DN405_c11_g1	27.2512	NA	NA	NA	NA	NA	NA	NA	NA	NA
TRINITY_DN10863_c0_g1	27.1639	NA	NA	NA	NA	NA	NA	NA	NA	NA
TRINITY_DN16364_c0_g1	27.1321	NA	NA	NA	NA	NA	NA	NA	NA	NA
TRINITY_DN2293_c1_g1	27.1204	NA	NA	NA	NA	NA	NA	NA	NA	NA
TRINITY_DN14124_c0_g3	27.0597	NA	NA	NA	NA	NA	NA	NA	NA	NA
TRINITY_DN728_c6_g1	27.0529	NA	NA	NA	NA	NA	NA	NA	NA	NA
TRINITY_DN71141_c0_g1	27.0384	NA	NA	NA	NA	NA	NA	NA	NA	NA
TRINITY_DN288_c14_g1	27.021	NA	NA	NA	NA	NA	NA	NA	NA	NA
TRINITY_DN5820_c0_g1	26.9413	NA	NA	NA	NA	NA	NA	NA	NA	NA
TRINITY_DN4177_c0_g1	26.9392	NA	NA	NA	NA	NA	NA	NA	NA	NA
TRINITY_DN5305_c0_g2	26.9281	NA	NA	NA	NA	NA	NA	NA	NA	NA
TRINITY_DN440_c0_g2	26.9149	NA	NA	NA	NA	NA	NA	NA	NA	NA
TRINITY_DN26254_c1_g1	26.8695	NA	NA	NA	NA	NA	NA	NA	NA	NA
TRINITY_DN2156_c0_g5	26.8491	NA	NA	NA	NA	NA	NA	NA	NA	NA
TRINITY_DN2426_c0_g1	26.8344	NA	NA	NA	NA	NA	NA	NA	NA	NA
TRINITY_DN20685_c0_g2	26.8282	NA	NA	NA	NA	NA	NA	NA	NA	NA
TRINITY_DN1634_c0_g1	26.7524	NA	NA	NA	NA	NA	NA	NA	NA	NA
TRINITY_DN7101_c0_g1	26.7181	NA	NA	NA	NA	NA	NA	NA	NA	NA
TRINITY_DN1073_c0_g1	26.7014	NA	NA	NA	NA	NA	NA	NA	NA	NA
TRINITY_DN7108_c5_g1	26.6918	NA	NA	NA	NA	NA	NA	NA	NA	NA
TRINITY_DN1880_c0_g1	26.6722	NA	NA	NA	NA	NA	NA	NA	NA	NA
TRINITY_DN2500_c6_g1	26.6409	NA	NA	NA	NA	NA	NA	NA	NA	NA
TRINITY_DN13094_c0_g1	26.554	NA	NA	NA	NA	NA	NA	NA	NA	NA
TRINITY_DN25831_c0_g2	26.44	NA	NA	NA	NA	NA	NA	NA	NA	NA
TRINITY_DN66435_c0_g1	26.3681	NA	NA	NA	NA	NA	NA	NA	NA	NA
TRINITY_DN52472_c0_g1	26.2383	NA	NA	NA	NA	NA	NA	NA	NA	NA
TRINITY_DN9196_c0_g1	26.2338	NA	NA	NA	NA	NA	NA	NA	NA	NA
TRINITY_DN514_c0_g1	26.1286	NA	NA	NA	NA	NA	NA	NA	NA	NA
TRINITY_DN202_c0_g2	26.0841	NA	NA	NA	NA	NA	NA	NA	NA	NA
TRINITY_DN7294_c1_g1	26.0493	NA	NA	NA	NA	NA	NA	NA	NA	NA
TRINITY_DN1369_c4_g1	26.0185	NA	NA	NA	NA	NA	NA	NA	NA	NA
TRINITY_DN1329_c2_g1	25.9102	NA	NA	NA	NA	NA	NA	NA	NA	NA
TRINITY_DN1318_c0_g2	25.85	NA	NA	NA	NA	NA	NA	NA	NA	NA
TRINITY_DN61491_c0_g1	25.6653	NA	NA	NA	NA	NA	NA	NA	NA	NA
TRINITY_DN5106_c2_g2	25.6113	NA	NA	NA	NA	NA	NA	NA	NA	NA
TRINITY_DN3311_c5_g1	25.5538	NA	NA	NA	NA	NA	NA	NA	NA	NA
TRINITY_DN5185_c1_g1	25.5206	NA	NA	NA	NA	NA	NA	NA	NA	NA
TRINITY_DN29191_c0_g1	25.4671	NA	NA	NA	NA	NA	NA	NA	NA	NA
TRINITY_DN7604_c0_g3	25.4534	NA	NA	NA	NA	NA	NA	NA	NA	NA
TRINITY_DN29692_c4_g1	25.4036	NA	NA	NA	NA	NA	NA	NA	NA	NA
TRINITY_DN2820_c0_g2	25.3857	NA	NA	NA	NA	NA	NA	NA	NA	NA
TRINITY_DN3785_c0_g1	25.2754	NA	NA	NA	NA	NA	NA	NA	NA	NA
TRINITY_DN13928_c0_g1	25.1918	NA	NA	NA	NA	NA	NA	NA	NA	NA
TRINITY_DN40318_c0_g1	25.0897	NA	NA	NA	NA	NA	NA	NA	NA	NA
TRINITY_DN14137_c0_g1	25.0882	NA	NA	NA	NA	NA	NA	NA	NA	NA
TRINITY_DN18164_c0_g1	25.0644	NA	NA	NA	NA	NA	NA	NA	NA	NA
TRINITY_DN38010_c0_g1	25.0328	NA	NA	NA	NA	NA	NA	NA	NA	NA
TRINITY_DN8215_c0_g1	25.0201	NA	NA	NA	NA	NA	NA	NA	NA	NA
TRINITY_DN9961_c2_g1	24.9982	NA	NA	NA	NA	NA	NA	NA	NA	NA
TRINITY_DN20129_c2_g1	24.9867	NA	NA	NA	NA	NA	NA	NA	NA	NA
TRINITY_DN17821_c0_g1	24.8163	NA	NA	NA	NA	NA	NA	NA	NA	NA
TRINITY_DN4955_c1_g1	24.8105	NA	NA	NA	NA	NA	NA	NA	NA	NA
TRINITY_DN39268_c1_g1	24.8047	NA	NA	NA	NA	NA	NA	NA	NA	NA
TRINITY_DN14221_c1_g1	24.802	NA	NA	NA	NA	NA	NA	NA	NA	NA
TRINITY_DN57891_c0_g1	24.8015	NA	NA	NA	NA	NA	NA	NA	NA	NA
TRINITY_DN298_c1_g1	24.6219	NA	NA	NA	NA	NA	NA	NA	NA	NA
TRINITY_DN41329_c1_g2	24.5354	NA	NA	NA	NA	NA	NA	NA	NA	NA
TRINITY_DN24149_c0_g1	24.5047	NA	NA	NA	NA	NA	NA	NA	NA	NA
TRINITY_DN938_c12_g1	24.3459	NA	NA	NA	NA	NA	NA	NA	NA	NA
TRINITY_DN169_c7_g1	24.3103	NA	NA	NA	NA	NA	NA	NA	NA	NA
TRINITY_DN6597_c0_g1	24.2382	NA	NA	NA	NA	NA	NA	NA	NA	NA
TRINITY_DN13958_c0_g1	24.1768	NA	NA	NA	NA	NA	NA	NA	NA	NA
TRINITY_DN1931_c1_g2	24.1684	NA	NA	NA	NA	NA	NA	NA	NA	NA
TRINITY_DN32352_c0_g1	24.0937	NA	NA	NA	NA	NA	NA	NA	NA	NA
TRINITY_DN39385_c1_g1	24.0873	NA	NA	NA	NA	NA	NA	NA	NA	NA
TRINITY_DN827_c6_g1	24.0859	NA	NA	NA	NA	NA	NA	NA	NA	NA
TRINITY_DN5796_c3_g1	24.0852	NA	NA	NA	NA	NA	NA	NA	NA	NA
TRINITY_DN14869_c0_g1	24.0744	NA	NA	NA	NA	NA	NA	NA	NA	NA
TRINITY_DN29219_c0_g1	24.0278	NA	NA	NA	NA	NA	NA	NA	NA	NA
TRINITY_DN3329_c1_g2	23.955	NA	NA	NA	NA	NA	NA	NA	NA	NA
TRINITY_DN5146_c0_g2	23.9462	NA	NA	NA	NA	NA	NA	NA	NA	NA
TRINITY_DN13310_c0_g1	23.7982	NA	NA	NA	NA	NA	NA	NA	NA	NA
TRINITY_DN48290_c0_g1	23.6786	NA	NA	NA	NA	NA	NA	NA	NA	NA
TRINITY_DN2972_c1_g1	23.6703	NA	NA	NA	NA	NA	NA	NA	NA	NA
TRINITY_DN4406_c0_g1	23.6695	NA	NA	NA	NA	NA	NA	NA	NA	NA
TRINITY_DN963_c0_g2	23.648	NA	NA	NA	NA	NA	NA	NA	NA	NA
TRINITY_DN7187_c0_g1	23.4944	NA	NA	NA	NA	NA	NA	NA	NA	NA
TRINITY_DN2101_c5_g1	23.4923	NA	NA	NA	NA	NA	NA	NA	NA	NA
TRINITY_DN52569_c0_g1	23.4766	NA	NA	NA	NA	NA	NA	NA	NA	NA
TRINITY_DN2221_c0_g1	23.4503	NA	NA	NA	NA	NA	NA	NA	NA	NA
TRINITY_DN17389_c1_g1	23.4062	NA	NA	NA	NA	NA	NA	NA	NA	NA
TRINITY_DN9644_c0_g1	23.3834	NA	NA	NA	NA	NA	NA	NA	NA	NA
TRINITY_DN2535_c0_g3	23.2091	NA	NA	NA	NA	NA	NA	NA	NA	NA
TRINITY_DN9812_c0_g2	23.1728	NA	NA	NA	NA	NA	NA	NA	NA	NA
TRINITY_DN1329_c13_g1	23.1508	NA	NA	NA	NA	NA	NA	NA	NA	NA
TRINITY_DN2236_c0_g2	23.0883	NA	NA	NA	NA	NA	NA	NA	NA	NA
TRINITY_DN8683_c3_g1	23.0614	NA	NA	NA	NA	NA	NA	NA	NA	NA
TRINITY_DN2845_c4_g1	23.0444	NA	NA	NA	NA	NA	NA	NA	NA	NA
TRINITY_DN58655_c0_g1	23.021	NA	NA	NA	NA	NA	NA	NA	NA	NA
TRINITY_DN69795_c0_g1	23.0205	NA	NA	NA	NA	NA	NA	NA	NA	NA
TRINITY_DN2246_c1_g1	22.8474	NA	NA	NA	NA	NA	NA	NA	NA	NA
TRINITY_DN12827_c0_g1	22.7901	NA	NA	NA	NA	NA	NA	NA	NA	NA
TRINITY_DN755_c0_g1	22.7896	NA	NA	NA	NA	NA	NA	NA	NA	NA
TRINITY_DN10587_c0_g1	22.7508	NA	NA	NA	NA	NA	NA	NA	NA	NA
TRINITY_DN3176_c0_g3	22.7222	NA	NA	NA	NA	NA	NA	NA	NA	NA
TRINITY_DN40_c0_g1	22.7096	NA	NA	NA	NA	NA	NA	NA	NA	NA
TRINITY_DN1124_c3_g1	22.7077	NA	NA	NA	NA	NA	NA	NA	NA	NA
TRINITY_DN1738_c11_g1	22.6846	NA	NA	NA	NA	NA	NA	NA	NA	NA
TRINITY_DN1643_c0_g1	22.6739	NA	NA	NA	NA	NA	NA	NA	NA	NA
TRINITY_DN3616_c0_g1	22.5276	NA	NA	NA	NA	NA	NA	NA	NA	NA
TRINITY_DN64865_c0_g1	22.4732	NA	NA	NA	NA	NA	NA	NA	NA	NA
TRINITY_DN3169_c0_g1	22.465	NA	NA	NA	NA	NA	NA	NA	NA	NA
TRINITY_DN1498_c3_g1	22.4366	NA	NA	NA	NA	NA	NA	NA	NA	NA
TRINITY_DN13734_c2_g1	22.4214	NA	NA	NA	NA	NA	NA	NA	NA	NA
TRINITY_DN54316_c0_g1	22.4084	NA	NA	NA	NA	NA	NA	NA	NA	NA
TRINITY_DN9033_c0_g1	22.4067	NA	NA	NA	NA	NA	NA	NA	NA	NA
TRINITY_DN16485_c0_g1	22.3806	NA	NA	NA	NA	NA	NA	NA	NA	NA
TRINITY_DN15240_c0_g1	22.3557	NA	NA	NA	NA	NA	NA	NA	NA	NA
TRINITY_DN25831_c0_g1	22.3423	NA	NA	NA	NA	NA	NA	NA	NA	NA
TRINITY_DN48544_c0_g1	22.2922	NA	NA	NA	NA	NA	NA	NA	NA	NA
TRINITY_DN851_c8_g2	22.2505	NA	NA	NA	NA	NA	NA	NA	NA	NA
TRINITY_DN2786_c1_g1	22.2367	NA	NA	NA	NA	NA	NA	NA	NA	NA
TRINITY_DN11499_c0_g1	22.2154	NA	NA	NA	NA	NA	NA	NA	NA	NA
TRINITY_DN52871_c0_g1	22.1941	NA	NA	NA	NA	NA	NA	NA	NA	NA
TRINITY_DN1108_c1_g2	22.0926	NA	NA	NA	NA	NA	NA	NA	NA	NA
TRINITY_DN3272_c0_g1	22.0899	NA	NA	NA	NA	NA	NA	NA	NA	NA
TRINITY_DN65836_c0_g1	22.0616	NA	NA	NA	NA	NA	NA	NA	NA	NA
TRINITY_DN1992_c1_g1	22.0495	NA	NA	NA	NA	NA	NA	NA	NA	NA
TRINITY_DN46_c1_g2	22.0456	NA	NA	NA	NA	NA	NA	NA	NA	NA
TRINITY_DN14549_c0_g1	21.9545	NA	NA	NA	NA	NA	NA	NA	NA	NA
TRINITY_DN30156_c0_g1	21.8843	NA	NA	NA	NA	NA	NA	NA	NA	NA
TRINITY_DN827_c8_g1	21.8519	NA	NA	NA	NA	NA	NA	NA	NA	NA
TRINITY_DN40052_c0_g1	21.7929	NA	NA	NA	NA	NA	NA	NA	NA	NA
TRINITY_DN730_c3_g1	21.7651	NA	NA	NA	NA	NA	NA	NA	NA	NA
TRINITY_DN24668_c0_g1	21.7407	NA	NA	NA	NA	NA	NA	NA	NA	NA
TRINITY_DN20694_c1_g1	21.6897	NA	NA	NA	NA	NA	NA	NA	NA	NA
TRINITY_DN14960_c0_g1	21.6567	NA	NA	NA	NA	NA	NA	NA	NA	NA
TRINITY_DN21147_c4_g1	21.6303	NA	NA	NA	NA	NA	NA	NA	NA	NA
TRINITY_DN68078_c1_g1	21.6217	NA	NA	NA	NA	NA	NA	NA	NA	NA
TRINITY_DN1288_c0_g2	21.5838	NA	NA	NA	NA	NA	NA	NA	NA	NA
TRINITY_DN931_c0_g2	21.5759	NA	NA	NA	NA	NA	NA	NA	NA	NA
TRINITY_DN11628_c1_g1	21.4778	NA	NA	NA	NA	NA	NA	NA	NA	NA
TRINITY_DN67540_c0_g1	21.474	NA	NA	NA	NA	NA	NA	NA	NA	NA
TRINITY_DN1218_c0_g1	21.4582	NA	NA	NA	NA	NA	NA	NA	NA	NA
TRINITY_DN11301_c2_g1	21.3876	NA	NA	NA	NA	NA	NA	NA	NA	NA
TRINITY_DN18565_c0_g1	21.3265	NA	NA	NA	NA	NA	NA	NA	NA	NA
TRINITY_DN55715_c0_g1	21.3204	NA	NA	NA	NA	NA	NA	NA	NA	NA
TRINITY_DN3893_c1_g1	21.3175	NA	NA	NA	NA	NA	NA	NA	NA	NA
TRINITY_DN7659_c0_g1	21.2833	NA	NA	NA	NA	NA	NA	NA	NA	NA
TRINITY_DN1031_c0_g1	21.2599	NA	NA	NA	NA	NA	NA	NA	NA	NA
TRINITY_DN245_c0_g2	21.2377	NA	NA	NA	NA	NA	NA	NA	NA	NA
TRINITY_DN52716_c0_g1	21.1727	NA	NA	NA	NA	NA	NA	NA	NA	NA
TRINITY_DN741_c2_g1	21.0862	NA	NA	NA	NA	NA	NA	NA	NA	NA
TRINITY_DN4040_c2_g1	21.0726	NA	NA	NA	NA	NA	NA	NA	NA	NA
TRINITY_DN735_c8_g1	21.0668	NA	NA	NA	NA	NA	NA	NA	NA	NA
TRINITY_DN59146_c0_g1	21.0514	NA	NA	NA	NA	NA	NA	NA	NA	NA
TRINITY_DN20054_c5_g1	21.0022	NA	NA	NA	NA	NA	NA	NA	NA	NA
TRINITY_DN32215_c0_g1	20.9496	NA	NA	NA	NA	NA	NA	NA	NA	NA
TRINITY_DN16764_c0_g2	20.9295	NA	NA	NA	NA	NA	NA	NA	NA	NA
TRINITY_DN236_c4_g1	20.9142	NA	NA	NA	NA	NA	NA	NA	NA	NA
TRINITY_DN71188_c0_g1	20.8465	NA	NA	NA	NA	NA	NA	NA	NA	NA
TRINITY_DN2933_c0_g1	20.8407	NA	NA	NA	NA	NA	NA	NA	NA	NA
TRINITY_DN10967_c0_g1	20.8252	NA	NA	NA	NA	NA	NA	NA	NA	NA
TRINITY_DN48191_c0_g1	20.7003	NA	NA	NA	NA	NA	NA	NA	NA	NA
TRINITY_DN17879_c0_g1	20.6578	NA	NA	NA	NA	NA	NA	NA	NA	NA
TRINITY_DN153_c10_g1	20.6263	NA	NA	NA	NA	NA	NA	NA	NA	NA
TRINITY_DN1618_c0_g1	20.6182	NA	NA	NA	NA	NA	NA	NA	NA	NA
TRINITY_DN58907_c0_g1	20.6167	NA	NA	NA	NA	NA	NA	NA	NA	NA
TRINITY_DN796_c0_g1	20.6082	NA	NA	NA	NA	NA	NA	NA	NA	NA
TRINITY_DN4240_c8_g1	20.581	NA	NA	NA	NA	NA	NA	NA	NA	NA
TRINITY_DN24308_c0_g1	20.5435	NA	NA	NA	NA	NA	NA	NA	NA	NA
TRINITY_DN14169_c0_g3	20.5155	NA	NA	NA	NA	NA	NA	NA	NA	NA
TRINITY_DN52258_c0_g1	20.4899	NA	NA	NA	NA	NA	NA	NA	NA	NA
TRINITY_DN23305_c0_g1	20.4709	NA	NA	NA	NA	NA	NA	NA	NA	NA
TRINITY_DN67044_c0_g1	20.465	NA	NA	NA	NA	NA	NA	NA	NA	NA
TRINITY_DN3425_c1_g1	20.4137	NA	NA	NA	NA	NA	NA	NA	NA	NA
TRINITY_DN7625_c1_g2	20.4025	NA	NA	NA	NA	NA	NA	NA	NA	NA
TRINITY_DN6525_c5_g1	20.3982	NA	NA	NA	NA	NA	NA	NA	NA	NA
TRINITY_DN6288_c0_g1	20.3924	NA	NA	NA	NA	NA	NA	NA	NA	NA
TRINITY_DN25786_c0_g1	20.3916	NA	NA	NA	NA	NA	NA	NA	NA	NA
TRINITY_DN1156_c0_g1	20.3867	NA	NA	NA	NA	NA	NA	NA	NA	NA
TRINITY_DN44863_c1_g1	20.3355	NA	NA	NA	NA	NA	NA	NA	NA	NA
TRINITY_DN8073_c2_g2	20.3157	NA	NA	NA	NA	NA	NA	NA	NA	NA
TRINITY_DN5484_c0_g1	20.3061	NA	NA	NA	NA	NA	NA	NA	NA	NA
TRINITY_DN16163_c0_g1	20.2959	NA	NA	NA	NA	NA	NA	NA	NA	NA
TRINITY_DN452_c4_g1	20.2933	NA	NA	NA	NA	NA	NA	NA	NA	NA
TRINITY_DN3321_c1_g2	20.2348	NA	NA	NA	NA	NA	NA	NA	NA	NA
TRINITY_DN3606_c0_g1	20.2076	NA	NA	NA	NA	NA	NA	NA	NA	NA
TRINITY_DN3983_c0_g1	20.2056	NA	NA	NA	NA	NA	NA	NA	NA	NA
TRINITY_DN28205_c2_g1	20.1971	NA	NA	NA	NA	NA	NA	NA	NA	NA
TRINITY_DN19147_c0_g1	20.1703	NA	NA	NA	NA	NA	NA	NA	NA	NA
TRINITY_DN65967_c0_g1	20.1394	NA	NA	NA	NA	NA	NA	NA	NA	NA
TRINITY_DN40901_c0_g1	20.1	NA	NA	NA	NA	NA	NA	NA	NA	NA
TRINITY_DN39262_c0_g1	20.0298	NA	NA	NA	NA	NA	NA	NA	NA	NA
TRINITY_DN749_c1_g1	20.008	NA	NA	NA	NA	NA	NA	NA	NA	NA
TRINITY_DN57110_c0_g1	19.9842	NA	NA	NA	NA	NA	NA	NA	NA	NA
TRINITY_DN3596_c0_g1	19.9614	NA	NA	NA	NA	NA	NA	NA	NA	NA
TRINITY_DN746_c3_g1	19.9074	NA	NA	NA	NA	NA	NA	NA	NA	NA
TRINITY_DN1351_c6_g1	19.8683	NA	NA	NA	NA	NA	NA	NA	NA	NA
TRINITY_DN14937_c1_g1	19.8458	NA	NA	NA	NA	NA	NA	NA	NA	NA
TRINITY_DN3370_c0_g1	19.8148	NA	NA	NA	NA	NA	NA	NA	NA	NA
TRINITY_DN60141_c0_g1	19.736	NA	NA	NA	NA	NA	NA	NA	NA	NA
TRINITY_DN35195_c0_g2	19.7131	NA	NA	NA	NA	NA	NA	NA	NA	NA
TRINITY_DN44973_c1_g1	19.705	NA	NA	NA	NA	NA	NA	NA	NA	NA
TRINITY_DN6263_c1_g1	19.6752	NA	NA	NA	NA	NA	NA	NA	NA	NA
TRINITY_DN51_c1_g1	19.6655	NA	NA	NA	NA	NA	NA	NA	NA	NA
TRINITY_DN240_c3_g2	19.6648	NA	NA	NA	NA	NA	NA	NA	NA	NA
TRINITY_DN660_c5_g1	19.658	NA	NA	NA	NA	NA	NA	NA	NA	NA
TRINITY_DN18355_c0_g1	19.6576	NA	NA	NA	NA	NA	NA	NA	NA	NA
TRINITY_DN13586_c0_g1	19.6531	NA	NA	NA	NA	NA	NA	NA	NA	NA
TRINITY_DN23138_c2_g1	19.6197	NA	NA	NA	NA	NA	NA	NA	NA	NA
TRINITY_DN23896_c0_g1	19.6045	NA	NA	NA	NA	NA	NA	NA	NA	NA
TRINITY_DN69657_c0_g1	19.5831	NA	NA	NA	NA	NA	NA	NA	NA	NA
TRINITY_DN50_c4_g1	19.5783	NA	NA	NA	NA	NA	NA	NA	NA	NA
TRINITY_DN12678_c0_g1	19.5517	NA	NA	NA	NA	NA	NA	NA	NA	NA
TRINITY_DN19378_c3_g1	19.5384	NA	NA	NA	NA	NA	NA	NA	NA	NA
TRINITY_DN211_c3_g1	19.4961	NA	NA	NA	NA	NA	NA	NA	NA	NA
TRINITY_DN3127_c1_g1	19.4835	NA	NA	NA	NA	NA	NA	NA	NA	NA
TRINITY_DN19073_c0_g1	19.4367	NA	NA	NA	NA	NA	NA	NA	NA	NA
TRINITY_DN47064_c0_g1	19.4337	NA	NA	NA	NA	NA	NA	NA	NA	NA
TRINITY_DN3430_c2_g1	19.4262	NA	NA	NA	NA	NA	NA	NA	NA	NA
TRINITY_DN2_c4_g1	19.4162	NA	NA	NA	NA	NA	NA	NA	NA	NA
TRINITY_DN8063_c1_g2	19.3631	NA	NA	NA	NA	NA	NA	NA	NA	NA
TRINITY_DN32917_c0_g1	19.3624	NA	NA	NA	NA	NA	NA	NA	NA	NA
TRINITY_DN4736_c1_g1	19.3445	NA	NA	NA	NA	NA	NA	NA	NA	NA
TRINITY_DN11736_c0_g1	19.3355	NA	NA	NA	NA	NA	NA	NA	NA	NA
TRINITY_DN4441_c0_g1	19.3283	NA	NA	NA	NA	NA	NA	NA	NA	NA
TRINITY_DN1217_c2_g2	19.307	NA	NA	NA	NA	NA	NA	NA	NA	NA
TRINITY_DN19478_c0_g1	19.3054	NA	NA	NA	NA	NA	NA	NA	NA	NA
TRINITY_DN72281_c0_g1	19.2924	NA	NA	NA	NA	NA	NA	NA	NA	NA
TRINITY_DN12782_c0_g1	19.2902	NA	NA	NA	NA	NA	NA	NA	NA	NA
TRINITY_DN7405_c0_g2	19.2292	NA	NA	NA	NA	NA	NA	NA	NA	NA
TRINITY_DN13668_c0_g2	19.2174	NA	NA	NA	NA	NA	NA	NA	NA	NA
TRINITY_DN10000_c0_g5	19.1811	NA	NA	NA	NA	NA	NA	NA	NA	NA
TRINITY_DN517_c10_g1	19.1793	NA	NA	NA	NA	NA	NA	NA	NA	NA
TRINITY_DN12245_c0_g2	19.1625	NA	NA	NA	NA	NA	NA	NA	NA	NA
TRINITY_DN3294_c2_g1	19.098	NA	NA	NA	NA	NA	NA	NA	NA	NA
TRINITY_DN15925_c0_g1	19.0623	NA	NA	NA	NA	NA	NA	NA	NA	NA
TRINITY_DN2156_c0_g3	19.0557	NA	NA	NA	NA	NA	NA	NA	NA	NA
TRINITY_DN8688_c1_g2	19.028	NA	NA	NA	NA	NA	NA	NA	NA	NA
TRINITY_DN15459_c2_g1	18.9971	NA	NA	NA	NA	NA	NA	NA	NA	NA
TRINITY_DN39550_c1_g2	18.9668	NA	NA	NA	NA	NA	NA	NA	NA	NA
TRINITY_DN66414_c0_g1	18.9465	NA	NA	NA	NA	NA	NA	NA	NA	NA
TRINITY_DN8195_c0_g1	18.9422	NA	NA	NA	NA	NA	NA	NA	NA	NA
TRINITY_DN892_c0_g1	18.9021	NA	NA	NA	NA	NA	NA	NA	NA	NA
TRINITY_DN1634_c0_g2	18.7603	NA	NA	NA	NA	NA	NA	NA	NA	NA
TRINITY_DN20511_c0_g1	18.7479	NA	NA	NA	NA	NA	NA	NA	NA	NA
TRINITY_DN57272_c0_g1	18.7202	NA	NA	NA	NA	NA	NA	NA	NA	NA
TRINITY_DN8848_c0_g1	18.6817	NA	NA	NA	NA	NA	NA	NA	NA	NA
TRINITY_DN2928_c1_g2	18.6661	NA	NA	NA	NA	NA	NA	NA	NA	NA
TRINITY_DN260_c2_g1	18.6473	NA	NA	NA	NA	NA	NA	NA	NA	NA
TRINITY_DN11115_c0_g1	18.5707	NA	NA	NA	NA	NA	NA	NA	NA	NA
TRINITY_DN30733_c0_g1	18.5419	NA	NA	NA	NA	NA	NA	NA	NA	NA
TRINITY_DN44863_c0_g1	18.5408	NA	NA	NA	NA	NA	NA	NA	NA	NA
TRINITY_DN69378_c0_g1	18.5244	NA	NA	NA	NA	NA	NA	NA	NA	NA
TRINITY_DN18157_c0_g1	18.4491	NA	NA	NA	NA	NA	NA	NA	NA	NA
TRINITY_DN1044_c2_g1	18.4294	NA	NA	NA	NA	NA	NA	NA	NA	NA
TRINITY_DN4926_c3_g1	18.4131	NA	NA	NA	NA	NA	NA	NA	NA	NA
TRINITY_DN474_c2_g1	18.3428	NA	NA	NA	NA	NA	NA	NA	NA	NA
TRINITY_DN7947_c0_g1	18.3124	NA	NA	NA	NA	NA	NA	NA	NA	NA
TRINITY_DN4623_c0_g2	18.2835	NA	NA	NA	NA	NA	NA	NA	NA	NA
TRINITY_DN7281_c0_g1	18.2706	NA	NA	NA	NA	NA	NA	NA	NA	NA
TRINITY_DN246_c8_g1	18.2133	NA	NA	NA	NA	NA	NA	NA	NA	NA
TRINITY_DN5405_c0_g1	18.16	NA	NA	NA	NA	NA	NA	NA	NA	NA
TRINITY_DN1517_c3_g1	18.1439	NA	NA	NA	NA	NA	NA	NA	NA	NA
TRINITY_DN33438_c0_g1	18.1274	NA	NA	NA	NA	NA	NA	NA	NA	NA
TRINITY_DN2610_c3_g2	18.0756	NA	NA	NA	NA	NA	NA	NA	NA	NA
TRINITY_DN38702_c0_g1	17.9869	NA	NA	NA	NA	NA	NA	NA	NA	NA
TRINITY_DN8934_c2_g1	17.9638	NA	NA	NA	NA	NA	NA	NA	NA	NA
TRINITY_DN6824_c0_g1	17.8803	NA	NA	NA	NA	NA	NA	NA	NA	NA
TRINITY_DN30795_c0_g1	17.878	NA	NA	NA	NA	NA	NA	NA	NA	NA
TRINITY_DN6530_c0_g1	17.8658	NA	NA	NA	NA	NA	NA	NA	NA	NA
TRINITY_DN3968_c0_g1	17.8614	NA	NA	NA	NA	NA	NA	NA	NA	NA
TRINITY_DN2320_c0_g1	17.8019	NA	NA	NA	NA	NA	NA	NA	NA	NA
TRINITY_DN3936_c0_g2	17.7994	NA	NA	NA	NA	NA	NA	NA	NA	NA
TRINITY_DN5243_c1_g2	17.789	NA	NA	NA	NA	NA	NA	NA	NA	NA
TRINITY_DN12341_c0_g3	17.7066	NA	NA	NA	NA	NA	NA	NA	NA	NA
TRINITY_DN39828_c0_g1	17.6984	NA	NA	NA	NA	NA	NA	NA	NA	NA
TRINITY_DN20229_c1_g1	17.6749	NA	NA	NA	NA	NA	NA	NA	NA	NA
TRINITY_DN3543_c2_g1	17.67	NA	NA	NA	NA	NA	NA	NA	NA	NA
TRINITY_DN5515_c3_g1	17.639	NA	NA	NA	NA	NA	NA	NA	NA	NA
TRINITY_DN3494_c0_g1	17.6112	NA	NA	NA	NA	NA	NA	NA	NA	NA
TRINITY_DN10627_c0_g1	17.595	NA	NA	NA	NA	NA	NA	NA	NA	NA
TRINITY_DN3309_c1_g1	17.5595	NA	NA	NA	NA	NA	NA	NA	NA	NA
TRINITY_DN111_c0_g2	17.5524	NA	NA	NA	NA	NA	NA	NA	NA	NA
TRINITY_DN61979_c0_g1	17.539	NA	NA	NA	NA	NA	NA	NA	NA	NA
TRINITY_DN48272_c0_g1	17.5114	NA	NA	NA	NA	NA	NA	NA	NA	NA
TRINITY_DN2310_c1_g1	17.4363	NA	NA	NA	NA	NA	NA	NA	NA	NA
TRINITY_DN8074_c0_g4	17.4291	NA	NA	NA	NA	NA	NA	NA	NA	NA
TRINITY_DN5245_c0_g2	17.3917	NA	NA	NA	NA	NA	NA	NA	NA	NA
TRINITY_DN43174_c0_g1	17.3845	NA	NA	NA	NA	NA	NA	NA	NA	NA
TRINITY_DN18358_c0_g1	17.3836	NA	NA	NA	NA	NA	NA	NA	NA	NA
TRINITY_DN11152_c0_g1	17.3662	NA	NA	NA	NA	NA	NA	NA	NA	NA
TRINITY_DN2615_c3_g2	17.3115	NA	NA	NA	NA	NA	NA	NA	NA	NA
TRINITY_DN17177_c0_g1	17.3044	NA	NA	NA	NA	NA	NA	NA	NA	NA
TRINITY_DN1974_c0_g1	17.2979	NA	NA	NA	NA	NA	NA	NA	NA	NA
TRINITY_DN66298_c0_g1	17.272	NA	NA	NA	NA	NA	NA	NA	NA	NA
TRINITY_DN61537_c0_g1	17.2549	NA	NA	NA	NA	NA	NA	NA	NA	NA
TRINITY_DN23068_c0_g1	17.2114	NA	NA	NA	NA	NA	NA	NA	NA	NA
TRINITY_DN101_c9_g4	17.2046	NA	NA	NA	NA	NA	NA	NA	NA	NA
TRINITY_DN12215_c0_g1	17.1849	NA	NA	NA	NA	NA	NA	NA	NA	NA
TRINITY_DN10409_c0_g1	17.1732	NA	NA	NA	NA	NA	NA	NA	NA	NA
TRINITY_DN63908_c0_g1	17.168	NA	NA	NA	NA	NA	NA	NA	NA	NA
TRINITY_DN2752_c6_g1	17.1583	NA	NA	NA	NA	NA	NA	NA	NA	NA
TRINITY_DN250_c1_g4	17.1306	NA	NA	NA	NA	NA	NA	NA	NA	NA
TRINITY_DN218_c0_g1	17.1192	NA	NA	NA	NA	NA	NA	NA	NA	NA
TRINITY_DN3936_c0_g1	17.1089	NA	NA	NA	NA	NA	NA	NA	NA	NA
TRINITY_DN39026_c0_g1	17.106	NA	NA	NA	NA	NA	NA	NA	NA	NA
TRINITY_DN3491_c0_g1	17.0949	NA	NA	NA	NA	NA	NA	NA	NA	NA
TRINITY_DN43995_c0_g1	17.0629	NA	NA	NA	NA	NA	NA	NA	NA	NA
TRINITY_DN2105_c0_g1	17.043	NA	NA	NA	NA	NA	NA	NA	NA	NA
TRINITY_DN29166_c0_g1	17.01	NA	NA	NA	NA	NA	NA	NA	NA	NA
TRINITY_DN48934_c0_g1	16.975	NA	NA	NA	NA	NA	NA	NA	NA	NA
TRINITY_DN34161_c0_g1	16.9446	NA	NA	NA	NA	NA	NA	NA	NA	NA
TRINITY_DN1132_c13_g1	16.9075	NA	NA	NA	NA	NA	NA	NA	NA	NA
TRINITY_DN447_c7_g1	16.8855	NA	NA	NA	NA	NA	NA	NA	NA	NA
TRINITY_DN2388_c3_g1	16.8319	NA	NA	NA	NA	NA	NA	NA	NA	NA
TRINITY_DN1231_c0_g1	16.8281	NA	NA	NA	NA	NA	NA	NA	NA	NA
TRINITY_DN20949_c1_g2	16.7802	NA	NA	NA	NA	NA	NA	NA	NA	NA
TRINITY_DN21749_c0_g1	16.7237	NA	NA	NA	NA	NA	NA	NA	NA	NA
TRINITY_DN31483_c0_g1	16.7233	.	.	CB4B_ARATH^CB4B_ARATH^Q:135-227,H:50-80^61.29%ID^E:6.25e-07^RecName: Full=Chlorophyll a-b binding protein CP29.2, chloroplastic;^Eukaryota; Viridiplantae; Streptophyta; Embryophyta; Tracheophyta; Spermatophyta; Magnoliopsida; eudicotyledons; Gunneridae; Pentapetalae; rosids; malvids; Brassicales; Brassicaceae; Camelineae; Arabidopsis	.	.	KEGG:ath:AT3G08940	GO:0009507^cellular_component^chloroplast`GO:0009941^cellular_component^chloroplast envelope`GO:0009534^cellular_component^chloroplast thylakoid`GO:0009535^cellular_component^chloroplast thylakoid membrane`GO:0005829^cellular_component^cytosol`GO:0009522^cellular_component^photosystem I`GO:0009523^cellular_component^photosystem II`GO:0009579^cellular_component^thylakoid`GO:0016168^molecular_funct…	.	.
TRINITY_DN19764_c0_g1	16.6805	NA	NA	NA	NA	NA	NA	NA	NA	NA
TRINITY_DN2580_c1_g1	16.6798	NA	NA	NA	NA	NA	NA	NA	NA	NA
TRINITY_DN29339_c0_g2	16.6122	NA	NA	NA	NA	NA	NA	NA	NA	NA
TRINITY_DN10019_c0_g1	16.5714	NA	NA	NA	NA	NA	NA	NA	NA	NA
TRINITY_DN65715_c0_g1	16.5404	NA	NA	NA	NA	NA	NA	NA	NA	NA
TRINITY_DN40654_c1_g1	16.4597	.	.	CB23_POLMU^CB23_POLMU^Q:4-138,H:218-262^82.222%ID^E:2.34e-18^RecName: Full=Chlorophyll a-b binding protein type 1 member F3, chloroplastic;^Eukaryota; Viridiplantae; Streptophyta; Embryophyta; Tracheophyta; Polypodiopsida; Polypodiidae; Polypodiales; Polypodiineae; Dryopteridaceae; Dryopteridoideae; Polystichum	.	.	.	GO:0009535^cellular_component^chloroplast thylakoid membrane`GO:0009522^cellular_component^photosystem I`GO:0009523^cellular_component^photosystem II`GO:0016168^molecular_function^chlorophyll binding`GO:0046872^molecular_function^metal ion binding`GO:0009765^biological_process^photosynthesis, light harvesting	.	.
TRINITY_DN2989_c0_g1	16.4501	NA	NA	NA	NA	NA	NA	NA	NA	NA
TRINITY_DN9849_c0_g2	16.4464	NA	NA	NA	NA	NA	NA	NA	NA	NA
TRINITY_DN20884_c0_g1	16.435	NA	NA	NA	NA	NA	NA	NA	NA	NA
TRINITY_DN53106_c0_g1	16.4314	NA	NA	NA	NA	NA	NA	NA	NA	NA
TRINITY_DN52679_c0_g1	16.4298	NA	NA	NA	NA	NA	NA	NA	NA	NA
TRINITY_DN1224_c3_g1	16.4134	NA	NA	NA	NA	NA	NA	NA	NA	NA
TRINITY_DN4399_c0_g1	16.4096	NA	NA	NA	NA	NA	NA	NA	NA	NA
TRINITY_DN2127_c0_g1	16.3963	NA	NA	NA	NA	NA	NA	NA	NA	NA
TRINITY_DN72125_c0_g1	16.3848	NA	NA	NA	NA	NA	NA	NA	NA	NA
TRINITY_DN434_c4_g1	16.3762	NA	NA	NA	NA	NA	NA	NA	NA	NA
TRINITY_DN7426_c0_g1	16.3706	NA	NA	NA	NA	NA	NA	NA	NA	NA
TRINITY_DN54085_c0_g1	16.3201	NA	NA	NA	NA	NA	NA	NA	NA	NA
TRINITY_DN18193_c0_g1	16.3033	NA	NA	NA	NA	NA	NA	NA	NA	NA
TRINITY_DN891_c18_g1	16.2958	NA	NA	NA	NA	NA	NA	NA	NA	NA
TRINITY_DN5817_c0_g1	16.278	NA	NA	NA	NA	NA	NA	NA	NA	NA
TRINITY_DN8586_c4_g1	16.2718	NA	NA	NA	NA	NA	NA	NA	NA	NA
TRINITY_DN16134_c0_g1	16.2682	NA	NA	NA	NA	NA	NA	NA	NA	NA
TRINITY_DN10222_c0_g1	16.2381	NA	NA	NA	NA	NA	NA	NA	NA	NA
TRINITY_DN254_c0_g1	16.2158	NA	NA	NA	NA	NA	NA	NA	NA	NA
TRINITY_DN63449_c0_g1	16.2135	NA	NA	NA	NA	NA	NA	NA	NA	NA
TRINITY_DN35068_c0_g1	16.1986	NA	NA	NA	NA	NA	NA	NA	NA	NA
TRINITY_DN10031_c0_g2	16.1772	NA	NA	NA	NA	NA	NA	NA	NA	NA
TRINITY_DN16435_c0_g1	16.1688	NA	NA	NA	NA	NA	NA	NA	NA	NA
TRINITY_DN4088_c12_g1	16.1527	NA	NA	NA	NA	NA	NA	NA	NA	NA
TRINITY_DN3655_c4_g1	16.1415	NA	NA	NA	NA	NA	NA	NA	NA	NA
TRINITY_DN5650_c0_g1	16.1337	NA	NA	NA	NA	NA	NA	NA	NA	NA
TRINITY_DN18269_c0_g1	16.1095	NA	NA	NA	NA	NA	NA	NA	NA	NA
TRINITY_DN9740_c0_g1	16.0996	NA	NA	NA	NA	NA	NA	NA	NA	NA
TRINITY_DN6680_c0_g2	16.0961	NA	NA	NA	NA	NA	NA	NA	NA	NA
TRINITY_DN69571_c0_g1	16.0768	NA	NA	NA	NA	NA	NA	NA	NA	NA
TRINITY_DN3497_c0_g1	16.0707	NA	NA	NA	NA	NA	NA	NA	NA	NA
TRINITY_DN16894_c3_g1	16.0699	NA	NA	NA	NA	NA	NA	NA	NA	NA
TRINITY_DN2928_c3_g1	16.0669	NA	NA	NA	NA	NA	NA	NA	NA	NA
TRINITY_DN16693_c0_g1	16.0361	NA	NA	NA	NA	NA	NA	NA	NA	NA
TRINITY_DN2642_c2_g1	15.9922	NA	NA	NA	NA	NA	NA	NA	NA	NA
TRINITY_DN22509_c0_g1	15.9551	TRINITY_DN22509_c0_g1_i5.p1	1-675[+]	.	.	.	.	.	.	.
TRINITY_DN22509_c0_g1	15.9551	TRINITY_DN22509_c0_g1_i4.p1	1-621[+]	.	.	.	.	.	.	.
TRINITY_DN22509_c0_g1	15.9551	TRINITY_DN22509_c0_g1_i2.p1	1159-809[-]	.	.	.	.	.	.	.
TRINITY_DN22509_c0_g1	15.9551	TRINITY_DN22509_c0_g1_i1.p2	1131-781[-]	PPR9_ARATH^PPR9_ARATH^Q:334-837,H:295-456^22.619%ID^E:1.35e-06^RecName: Full=Pentatricopeptide repeat-containing protein At1g03560, mitochondrial;^Eukaryota; Viridiplantae; Streptophyta; Embryophyta; Tracheophyta; Spermatophyta; Magnoliopsida; eudicotyledons; Gunneridae; Pentapetalae; rosids; malvids; Brassicales; Brassicaceae; Camelineae; Arabidopsis	.	.	KEGG:ath:AT1G03560	GO:0005739^cellular_component^mitochondrion	.	.
TRINITY_DN22509_c0_g1	15.9551	TRINITY_DN22509_c0_g1_i1.p1	1-855[+]	PPR9_ARATH^PPR9_ARATH^Q:334-837,H:295-456^22.619%ID^E:1.35e-06^RecName: Full=Pentatricopeptide repeat-containing protein At1g03560, mitochondrial;^Eukaryota; Viridiplantae; Streptophyta; Embryophyta; Tracheophyta; Spermatophyta; Magnoliopsida; eudicotyledons; Gunneridae; Pentapetalae; rosids; malvids; Brassicales; Brassicaceae; Camelineae; Arabidopsis	PPR9_ARATH^PPR9_ARATH^Q:112-279,H:295-456^22.619%ID^E:3.84e-07^RecName: Full=Pentatricopeptide repeat-containing protein At1g03560, mitochondrial;^Eukaryota; Viridiplantae; Streptophyta; Embryophyta; Tracheophyta; Spermatophyta; Magnoliopsida; eudicotyledons; Gunneridae; Pentapetalae; rosids; malvids; Brassicales; Brassicaceae; Camelineae; Arabidopsis	PF01535.23^PPR^PPR repeat^112-137^E:5000`PF01535.23^PPR^PPR repeat^180-203^E:3.8`PF01535.23^PPR^PPR repeat^221-243^E:2`PF01535.23^PPR^PPR repeat^257-279^E:31	KEGG:ath:AT1G03560	GO:0005739^cellular_component^mitochondrion	GO:0005739^cellular_component^mitochondrion	.
TRINITY_DN4691_c3_g2	15.955	NA	NA	NA	NA	NA	NA	NA	NA	NA
TRINITY_DN6076_c0_g1	15.9385	NA	NA	NA	NA	NA	NA	NA	NA	NA
TRINITY_DN6720_c2_g1	15.9211	NA	NA	NA	NA	NA	NA	NA	NA	NA
TRINITY_DN384_c2_g2	15.8472	NA	NA	NA	NA	NA	NA	NA	NA	NA
TRINITY_DN66942_c0_g1	15.8354	NA	NA	NA	NA	NA	NA	NA	NA	NA
TRINITY_DN315_c0_g2	15.8204	NA	NA	NA	NA	NA	NA	NA	NA	NA
TRINITY_DN32748_c1_g1	15.8199	NA	NA	NA	NA	NA	NA	NA	NA	NA
TRINITY_DN12953_c7_g1	15.8175	NA	NA	NA	NA	NA	NA	NA	NA	NA
TRINITY_DN6215_c0_g1	15.7989	NA	NA	NA	NA	NA	NA	NA	NA	NA
TRINITY_DN2406_c0_g1	15.7802	NA	NA	NA	NA	NA	NA	NA	NA	NA
TRINITY_DN13_c0_g1	15.7671	NA	NA	NA	NA	NA	NA	NA	NA	NA
TRINITY_DN10560_c0_g1	15.7581	NA	NA	NA	NA	NA	NA	NA	NA	NA
TRINITY_DN6218_c0_g5	15.7375	NA	NA	NA	NA	NA	NA	NA	NA	NA
TRINITY_DN12463_c4_g1	15.7325	NA	NA	NA	NA	NA	NA	NA	NA	NA
TRINITY_DN6361_c0_g1	15.7201	NA	NA	NA	NA	NA	NA	NA	NA	NA
TRINITY_DN58618_c1_g1	15.7118	NA	NA	NA	NA	NA	NA	NA	NA	NA
TRINITY_DN3639_c1_g1	15.7026	NA	NA	NA	NA	NA	NA	NA	NA	NA
TRINITY_DN1144_c5_g1	15.7016	NA	NA	NA	NA	NA	NA	NA	NA	NA
TRINITY_DN30411_c0_g1	15.6574	NA	NA	NA	NA	NA	NA	NA	NA	NA
TRINITY_DN13668_c0_g1	15.6427	NA	NA	NA	NA	NA	NA	NA	NA	NA
TRINITY_DN1156_c0_g2	15.6184	NA	NA	NA	NA	NA	NA	NA	NA	NA
TRINITY_DN10547_c0_g1	15.6105	NA	NA	NA	NA	NA	NA	NA	NA	NA
TRINITY_DN1691_c0_g1	15.5848	NA	NA	NA	NA	NA	NA	NA	NA	NA
TRINITY_DN3390_c3_g1	15.5752	NA	NA	NA	NA	NA	NA	NA	NA	NA
TRINITY_DN704_c7_g1	15.5678	NA	NA	NA	NA	NA	NA	NA	NA	NA
TRINITY_DN164_c1_g3	15.5653	NA	NA	NA	NA	NA	NA	NA	NA	NA
TRINITY_DN10575_c0_g3	15.5567	NA	NA	NA	NA	NA	NA	NA	NA	NA
TRINITY_DN16711_c1_g1	15.5159	NA	NA	NA	NA	NA	NA	NA	NA	NA
TRINITY_DN3045_c0_g1	15.484	NA	NA	NA	NA	NA	NA	NA	NA	NA
TRINITY_DN12630_c0_g2	15.4837	NA	NA	NA	NA	NA	NA	NA	NA	NA
TRINITY_DN29577_c0_g1	15.4804	NA	NA	NA	NA	NA	NA	NA	NA	NA
TRINITY_DN17630_c0_g1	15.4801	NA	NA	NA	NA	NA	NA	NA	NA	NA
TRINITY_DN66418_c0_g1	15.4495	NA	NA	NA	NA	NA	NA	NA	NA	NA
TRINITY_DN2650_c3_g1	15.4248	NA	NA	NA	NA	NA	NA	NA	NA	NA
TRINITY_DN8455_c0_g1	15.3947	NA	NA	NA	NA	NA	NA	NA	NA	NA
TRINITY_DN2596_c1_g2	15.3807	NA	NA	NA	NA	NA	NA	NA	NA	NA
TRINITY_DN7748_c0_g1	15.3761	NA	NA	NA	NA	NA	NA	NA	NA	NA
TRINITY_DN26759_c0_g1	15.316	NA	NA	NA	NA	NA	NA	NA	NA	NA
TRINITY_DN42898_c0_g1	15.3018	NA	NA	NA	NA	NA	NA	NA	NA	NA
TRINITY_DN104_c5_g1	15.2973	NA	NA	NA	NA	NA	NA	NA	NA	NA
TRINITY_DN4258_c0_g3	15.2754	NA	NA	NA	NA	NA	NA	NA	NA	NA
TRINITY_DN20932_c0_g1	15.2431	NA	NA	NA	NA	NA	NA	NA	NA	NA
TRINITY_DN252_c0_g2	15.2275	NA	NA	NA	NA	NA	NA	NA	NA	NA
TRINITY_DN2919_c0_g4	15.2152	NA	NA	NA	NA	NA	NA	NA	NA	NA
TRINITY_DN2796_c1_g1	15.2135	NA	NA	NA	NA	NA	NA	NA	NA	NA
TRINITY_DN8164_c5_g1	15.1985	NA	NA	NA	NA	NA	NA	NA	NA	NA
TRINITY_DN250_c5_g1	15.1983	NA	NA	NA	NA	NA	NA	NA	NA	NA
TRINITY_DN6683_c1_g3	15.1966	NA	NA	NA	NA	NA	NA	NA	NA	NA
TRINITY_DN27892_c0_g1	15.1419	NA	NA	NA	NA	NA	NA	NA	NA	NA
TRINITY_DN11275_c0_g1	15.1147	NA	NA	NA	NA	NA	NA	NA	NA	NA
TRINITY_DN39000_c0_g1	15.1057	NA	NA	NA	NA	NA	NA	NA	NA	NA
TRINITY_DN1804_c4_g1	15.1005	NA	NA	NA	NA	NA	NA	NA	NA	NA
TRINITY_DN7901_c1_g1	15.0942	NA	NA	NA	NA	NA	NA	NA	NA	NA
TRINITY_DN10840_c0_g1	15.0822	NA	NA	NA	NA	NA	NA	NA	NA	NA
TRINITY_DN262_c1_g1	15.0473	NA	NA	NA	NA	NA	NA	NA	NA	NA
TRINITY_DN14910_c0_g1	15.0349	NA	NA	NA	NA	NA	NA	NA	NA	NA
TRINITY_DN12940_c1_g1	15.0307	NA	NA	NA	NA	NA	NA	NA	NA	NA
TRINITY_DN1867_c0_g1	14.9968	NA	NA	NA	NA	NA	NA	NA	NA	NA
TRINITY_DN52967_c0_g1	14.959	NA	NA	NA	NA	NA	NA	NA	NA	NA
TRINITY_DN9461_c0_g1	14.9171	NA	NA	NA	NA	NA	NA	NA	NA	NA
TRINITY_DN29899_c0_g1	14.899	NA	NA	NA	NA	NA	NA	NA	NA	NA
TRINITY_DN1109_c0_g1	14.8533	NA	NA	NA	NA	NA	NA	NA	NA	NA
TRINITY_DN449_c2_g1	14.8353	NA	NA	NA	NA	NA	NA	NA	NA	NA
TRINITY_DN57333_c0_g1	14.8314	NA	NA	NA	NA	NA	NA	NA	NA	NA
TRINITY_DN9094_c3_g1	14.7939	NA	NA	NA	NA	NA	NA	NA	NA	NA
TRINITY_DN1525_c0_g1	14.78	NA	NA	NA	NA	NA	NA	NA	NA	NA
TRINITY_DN6274_c0_g2	14.7692	NA	NA	NA	NA	NA	NA	NA	NA	NA
TRINITY_DN2241_c2_g1	14.7657	NA	NA	NA	NA	NA	NA	NA	NA	NA
TRINITY_DN124_c0_g1	14.7493	NA	NA	NA	NA	NA	NA	NA	NA	NA
TRINITY_DN8963_c0_g1	14.7401	NA	NA	NA	NA	NA	NA	NA	NA	NA
TRINITY_DN2152_c1_g1	14.7376	NA	NA	NA	NA	NA	NA	NA	NA	NA
TRINITY_DN14254_c0_g2	14.7357	NA	NA	NA	NA	NA	NA	NA	NA	NA
TRINITY_DN700_c5_g1	14.7052	NA	NA	NA	NA	NA	NA	NA	NA	NA
TRINITY_DN7919_c0_g1	14.7018	NA	NA	NA	NA	NA	NA	NA	NA	NA
TRINITY_DN303_c0_g1	14.654	NA	NA	NA	NA	NA	NA	NA	NA	NA
TRINITY_DN19434_c0_g1	14.6288	NA	NA	NA	NA	NA	NA	NA	NA	NA
TRINITY_DN530_c1_g2	14.6206	NA	NA	NA	NA	NA	NA	NA	NA	NA
TRINITY_DN6226_c0_g1	14.6191	NA	NA	NA	NA	NA	NA	NA	NA	NA
TRINITY_DN11287_c0_g1	14.614	NA	NA	NA	NA	NA	NA	NA	NA	NA
TRINITY_DN4691_c7_g1	14.6083	NA	NA	NA	NA	NA	NA	NA	NA	NA
TRINITY_DN53841_c0_g1	14.5791	NA	NA	NA	NA	NA	NA	NA	NA	NA
TRINITY_DN1229_c4_g1	14.57	NA	NA	NA	NA	NA	NA	NA	NA	NA
TRINITY_DN5992_c1_g1	14.5624	NA	NA	NA	NA	NA	NA	NA	NA	NA
TRINITY_DN2806_c0_g1	14.5215	NA	NA	NA	NA	NA	NA	NA	NA	NA
TRINITY_DN1970_c3_g1	14.4857	NA	NA	NA	NA	NA	NA	NA	NA	NA
TRINITY_DN67144_c0_g1	14.4743	NA	NA	NA	NA	NA	NA	NA	NA	NA
TRINITY_DN1250_c3_g1	14.4664	NA	NA	NA	NA	NA	NA	NA	NA	NA
TRINITY_DN2672_c0_g1	14.4657	NA	NA	NA	NA	NA	NA	NA	NA	NA
TRINITY_DN26697_c0_g1	14.4478	NA	NA	NA	NA	NA	NA	NA	NA	NA
TRINITY_DN7671_c0_g2	14.4398	NA	NA	NA	NA	NA	NA	NA	NA	NA
TRINITY_DN4892_c0_g1	14.4242	NA	NA	NA	NA	NA	NA	NA	NA	NA
TRINITY_DN821_c1_g1	14.3845	NA	NA	NA	NA	NA	NA	NA	NA	NA
TRINITY_DN6935_c0_g3	14.3843	NA	NA	NA	NA	NA	NA	NA	NA	NA
TRINITY_DN53603_c0_g1	14.3544	NA	NA	NA	NA	NA	NA	NA	NA	NA
TRINITY_DN6224_c0_g1	14.3393	NA	NA	NA	NA	NA	NA	NA	NA	NA
TRINITY_DN28349_c0_g1	14.3254	NA	NA	NA	NA	NA	NA	NA	NA	NA
TRINITY_DN49943_c0_g1	14.2986	NA	NA	NA	NA	NA	NA	NA	NA	NA
TRINITY_DN4415_c2_g1	14.287	NA	NA	NA	NA	NA	NA	NA	NA	NA
TRINITY_DN28138_c0_g1	14.2698	NA	NA	NA	NA	NA	NA	NA	NA	NA
TRINITY_DN851_c8_g1	14.2574	NA	NA	NA	NA	NA	NA	NA	NA	NA
TRINITY_DN6629_c0_g1	14.2271	NA	NA	NA	NA	NA	NA	NA	NA	NA
TRINITY_DN25137_c0_g1	14.1796	NA	NA	NA	NA	NA	NA	NA	NA	NA
TRINITY_DN9455_c6_g1	14.1753	NA	NA	NA	NA	NA	NA	NA	NA	NA
TRINITY_DN3978_c0_g1	14.1668	NA	NA	NA	NA	NA	NA	NA	NA	NA
TRINITY_DN1976_c0_g2	14.1355	NA	NA	NA	NA	NA	NA	NA	NA	NA
TRINITY_DN68663_c0_g1	14.1347	NA	NA	NA	NA	NA	NA	NA	NA	NA
TRINITY_DN7499_c3_g1	14.1184	NA	NA	NA	NA	NA	NA	NA	NA	NA
TRINITY_DN13903_c0_g1	14.1007	NA	NA	NA	NA	NA	NA	NA	NA	NA
TRINITY_DN470_c0_g2	14.0986	NA	NA	NA	NA	NA	NA	NA	NA	NA
TRINITY_DN11905_c1_g1	14.0964	NA	NA	NA	NA	NA	NA	NA	NA	NA
TRINITY_DN1562_c0_g1	14.0896	NA	NA	NA	NA	NA	NA	NA	NA	NA
TRINITY_DN725_c14_g1	14.0874	NA	NA	NA	NA	NA	NA	NA	NA	NA
TRINITY_DN10093_c0_g3	14.0849	NA	NA	NA	NA	NA	NA	NA	NA	NA
TRINITY_DN181_c2_g1	14.0836	NA	NA	NA	NA	NA	NA	NA	NA	NA
TRINITY_DN597_c0_g1	14.0761	NA	NA	NA	NA	NA	NA	NA	NA	NA
TRINITY_DN888_c0_g2	14.075	NA	NA	NA	NA	NA	NA	NA	NA	NA
TRINITY_DN3716_c2_g1	14.0723	NA	NA	NA	NA	NA	NA	NA	NA	NA
TRINITY_DN2390_c7_g1	14.0676	NA	NA	NA	NA	NA	NA	NA	NA	NA
TRINITY_DN28205_c1_g1	14.0652	NA	NA	NA	NA	NA	NA	NA	NA	NA
TRINITY_DN5691_c0_g1	14.0574	NA	NA	NA	NA	NA	NA	NA	NA	NA
TRINITY_DN23727_c2_g1	14.0497	NA	NA	NA	NA	NA	NA	NA	NA	NA
TRINITY_DN4320_c4_g1	14.0477	NA	NA	NA	NA	NA	NA	NA	NA	NA
TRINITY_DN2654_c1_g1	14.0445	NA	NA	NA	NA	NA	NA	NA	NA	NA
TRINITY_DN9377_c0_g1	14.0236	NA	NA	NA	NA	NA	NA	NA	NA	NA
TRINITY_DN3290_c0_g2	14.0171	NA	NA	NA	NA	NA	NA	NA	NA	NA
TRINITY_DN52798_c0_g1	14.0147	NA	NA	NA	NA	NA	NA	NA	NA	NA
TRINITY_DN13984_c0_g1	14.0037	NA	NA	NA	NA	NA	NA	NA	NA	NA
TRINITY_DN12871_c1_g1	13.9998	NA	NA	NA	NA	NA	NA	NA	NA	NA
TRINITY_DN13500_c1_g1	13.9965	NA	NA	NA	NA	NA	NA	NA	NA	NA
TRINITY_DN1030_c0_g1	13.9878	NA	NA	NA	NA	NA	NA	NA	NA	NA
TRINITY_DN35400_c0_g1	13.981	NA	NA	NA	NA	NA	NA	NA	NA	NA
TRINITY_DN52749_c0_g1	13.9809	NA	NA	NA	NA	NA	NA	NA	NA	NA
TRINITY_DN2246_c2_g1	13.9574	NA	NA	NA	NA	NA	NA	NA	NA	NA
TRINITY_DN42196_c0_g1	13.9525	NA	NA	NA	NA	NA	NA	NA	NA	NA
TRINITY_DN16876_c6_g1	13.9484	NA	NA	NA	NA	NA	NA	NA	NA	NA
TRINITY_DN66082_c0_g1	13.9229	NA	NA	NA	NA	NA	NA	NA	NA	NA
TRINITY_DN4809_c1_g3	13.896	NA	NA	NA	NA	NA	NA	NA	NA	NA
TRINITY_DN16644_c0_g2	13.895	NA	NA	NA	NA	NA	NA	NA	NA	NA
TRINITY_DN10650_c0_g1	13.8827	NA	NA	NA	NA	NA	NA	NA	NA	NA
TRINITY_DN9055_c0_g1	13.8703	NA	NA	NA	NA	NA	NA	NA	NA	NA
TRINITY_DN1028_c3_g1	13.8701	NA	NA	NA	NA	NA	NA	NA	NA	NA
TRINITY_DN540_c0_g1	13.8687	NA	NA	NA	NA	NA	NA	NA	NA	NA
TRINITY_DN9544_c0_g1	13.8404	NA	NA	NA	NA	NA	NA	NA	NA	NA
TRINITY_DN11271_c0_g1	13.8303	NA	NA	NA	NA	NA	NA	NA	NA	NA
TRINITY_DN866_c4_g1	13.8055	NA	NA	NA	NA	NA	NA	NA	NA	NA
TRINITY_DN2035_c0_g1	13.8046	NA	NA	NA	NA	NA	NA	NA	NA	NA
TRINITY_DN5305_c0_g1	13.7904	NA	NA	NA	NA	NA	NA	NA	NA	NA
TRINITY_DN3312_c0_g3	13.7864	NA	NA	NA	NA	NA	NA	NA	NA	NA
TRINITY_DN1384_c0_g1	13.769	NA	NA	NA	NA	NA	NA	NA	NA	NA
TRINITY_DN6680_c0_g1	13.7636	NA	NA	NA	NA	NA	NA	NA	NA	NA
TRINITY_DN2552_c0_g1	13.7543	NA	NA	NA	NA	NA	NA	NA	NA	NA
TRINITY_DN1428_c0_g1	13.7345	NA	NA	NA	NA	NA	NA	NA	NA	NA
TRINITY_DN13400_c0_g1	13.7273	NA	NA	NA	NA	NA	NA	NA	NA	NA
TRINITY_DN32773_c0_g1	13.7192	NA	NA	NA	NA	NA	NA	NA	NA	NA
TRINITY_DN4301_c4_g1	13.7088	NA	NA	NA	NA	NA	NA	NA	NA	NA
TRINITY_DN12165_c3_g1	13.6727	NA	NA	NA	NA	NA	NA	NA	NA	NA
TRINITY_DN224_c3_g1	13.672	NA	NA	NA	NA	NA	NA	NA	NA	NA
TRINITY_DN68224_c0_g1	13.6502	NA	NA	NA	NA	NA	NA	NA	NA	NA
TRINITY_DN391_c3_g1	13.6473	NA	NA	NA	NA	NA	NA	NA	NA	NA
TRINITY_DN6887_c0_g1	13.6207	NA	NA	NA	NA	NA	NA	NA	NA	NA
TRINITY_DN1182_c0_g2	13.6141	NA	NA	NA	NA	NA	NA	NA	NA	NA
TRINITY_DN701_c0_g1	13.6066	NA	NA	NA	NA	NA	NA	NA	NA	NA
TRINITY_DN39739_c0_g1	13.5962	NA	NA	NA	NA	NA	NA	NA	NA	NA
TRINITY_DN12672_c0_g1	13.5864	NA	NA	NA	NA	NA	NA	NA	NA	NA
TRINITY_DN12463_c1_g1	13.5821	NA	NA	NA	NA	NA	NA	NA	NA	NA
TRINITY_DN7076_c0_g1	13.5819	NA	NA	NA	NA	NA	NA	NA	NA	NA
TRINITY_DN9878_c3_g1	13.5718	NA	NA	NA	NA	NA	NA	NA	NA	NA
TRINITY_DN14492_c0_g1	13.55	NA	NA	NA	NA	NA	NA	NA	NA	NA
TRINITY_DN32126_c0_g2	13.5207	NA	NA	NA	NA	NA	NA	NA	NA	NA
TRINITY_DN2321_c0_g3	13.5109	NA	NA	NA	NA	NA	NA	NA	NA	NA
TRINITY_DN8705_c0_g2	13.5106	NA	NA	NA	NA	NA	NA	NA	NA	NA
TRINITY_DN39532_c0_g2	13.498	NA	NA	NA	NA	NA	NA	NA	NA	NA
TRINITY_DN71190_c0_g1	13.4975	NA	NA	NA	NA	NA	NA	NA	NA	NA
TRINITY_DN17845_c0_g1	13.4589	NA	NA	NA	NA	NA	NA	NA	NA	NA
TRINITY_DN931_c3_g1	13.4527	NA	NA	NA	NA	NA	NA	NA	NA	NA
TRINITY_DN12940_c0_g1	13.4502	NA	NA	NA	NA	NA	NA	NA	NA	NA
TRINITY_DN66009_c0_g1	13.4453	NA	NA	NA	NA	NA	NA	NA	NA	NA
TRINITY_DN6479_c2_g1	13.4264	NA	NA	NA	NA	NA	NA	NA	NA	NA
TRINITY_DN52706_c0_g1	13.4174	NA	NA	NA	NA	NA	NA	NA	NA	NA
TRINITY_DN277_c1_g1	13.4133	NA	NA	NA	NA	NA	NA	NA	NA	NA
TRINITY_DN4415_c0_g1	13.3982	NA	NA	NA	NA	NA	NA	NA	NA	NA
TRINITY_DN26795_c0_g1	13.373	NA	NA	NA	NA	NA	NA	NA	NA	NA
TRINITY_DN6910_c0_g1	13.3603	NA	NA	NA	NA	NA	NA	NA	NA	NA
TRINITY_DN1322_c0_g1	13.3536	NA	NA	NA	NA	NA	NA	NA	NA	NA
TRINITY_DN4108_c0_g1	13.341	NA	NA	NA	NA	NA	NA	NA	NA	NA
TRINITY_DN593_c0_g1	13.3366	NA	NA	NA	NA	NA	NA	NA	NA	NA
TRINITY_DN11777_c0_g2	13.3286	NA	NA	NA	NA	NA	NA	NA	NA	NA
TRINITY_DN9871_c0_g1	13.3167	NA	NA	NA	NA	NA	NA	NA	NA	NA
TRINITY_DN5242_c1_g1	13.2864	NA	NA	NA	NA	NA	NA	NA	NA	NA
TRINITY_DN1535_c18_g1	13.26	NA	NA	NA	NA	NA	NA	NA	NA	NA
TRINITY_DN2342_c0_g2	13.2469	NA	NA	NA	NA	NA	NA	NA	NA	NA
TRINITY_DN5441_c0_g1	13.2362	NA	NA	NA	NA	NA	NA	NA	NA	NA
TRINITY_DN70471_c0_g1	13.2213	NA	NA	NA	NA	NA	NA	NA	NA	NA
TRINITY_DN30377_c1_g1	13.2	NA	NA	NA	NA	NA	NA	NA	NA	NA
TRINITY_DN72449_c0_g1	13.1922	NA	NA	NA	NA	NA	NA	NA	NA	NA
TRINITY_DN146_c2_g2	13.1905	NA	NA	NA	NA	NA	NA	NA	NA	NA
TRINITY_DN705_c2_g1	13.1904	NA	NA	NA	NA	NA	NA	NA	NA	NA
TRINITY_DN2320_c1_g1	13.182	NA	NA	NA	NA	NA	NA	NA	NA	NA
TRINITY_DN53817_c0_g1	13.1752	NA	NA	NA	NA	NA	NA	NA	NA	NA
TRINITY_DN16761_c0_g1	13.1409	NA	NA	NA	NA	NA	NA	NA	NA	NA
TRINITY_DN41277_c0_g2	13.1392	NA	NA	NA	NA	NA	NA	NA	NA	NA
TRINITY_DN3992_c4_g1	13.1368	NA	NA	NA	NA	NA	NA	NA	NA	NA
TRINITY_DN8700_c2_g1	13.1277	NA	NA	NA	NA	NA	NA	NA	NA	NA
TRINITY_DN5839_c0_g1	13.0794	NA	NA	NA	NA	NA	NA	NA	NA	NA
TRINITY_DN13108_c2_g1	13.0778	NA	NA	NA	NA	NA	NA	NA	NA	NA
TRINITY_DN39099_c0_g1	13.0715	NA	NA	NA	NA	NA	NA	NA	NA	NA
TRINITY_DN32126_c0_g1	13.0706	NA	NA	NA	NA	NA	NA	NA	NA	NA
TRINITY_DN2084_c1_g3	13.0497	NA	NA	NA	NA	NA	NA	NA	NA	NA
TRINITY_DN15743_c0_g1	13.0369	NA	NA	NA	NA	NA	NA	NA	NA	NA
TRINITY_DN4061_c2_g1	13.0192	NA	NA	NA	NA	NA	NA	NA	NA	NA
TRINITY_DN5576_c0_g2	13.0096	NA	NA	NA	NA	NA	NA	NA	NA	NA
TRINITY_DN3384_c0_g1	13.0074	NA	NA	NA	NA	NA	NA	NA	NA	NA
TRINITY_DN19426_c0_g2	12.9231	NA	NA	NA	NA	NA	NA	NA	NA	NA
TRINITY_DN735_c0_g3	12.8732	NA	NA	NA	NA	NA	NA	NA	NA	NA
TRINITY_DN18171_c0_g1	12.8579	NA	NA	NA	NA	NA	NA	NA	NA	NA
TRINITY_DN17385_c0_g1	12.8368	NA	NA	NA	NA	NA	NA	NA	NA	NA
TRINITY_DN240_c3_g4	12.8189	NA	NA	NA	NA	NA	NA	NA	NA	NA
TRINITY_DN12031_c4_g1	12.8032	NA	NA	NA	NA	NA	NA	NA	NA	NA
TRINITY_DN2777_c12_g1	12.78	NA	NA	NA	NA	NA	NA	NA	NA	NA
TRINITY_DN57576_c0_g1	12.7681	NA	NA	NA	NA	NA	NA	NA	NA	NA
TRINITY_DN345_c1_g4	12.7646	NA	NA	NA	NA	NA	NA	NA	NA	NA
TRINITY_DN3886_c0_g1	12.7563	NA	NA	NA	NA	NA	NA	NA	NA	NA
TRINITY_DN3980_c0_g1	12.7374	NA	NA	NA	NA	NA	NA	NA	NA	NA
TRINITY_DN3081_c0_g1	12.6544	NA	NA	NA	NA	NA	NA	NA	NA	NA
TRINITY_DN3185_c1_g1	12.6497	NA	NA	NA	NA	NA	NA	NA	NA	NA
TRINITY_DN4109_c2_g1	12.6443	NA	NA	NA	NA	NA	NA	NA	NA	NA
TRINITY_DN19311_c0_g1	12.6027	NA	NA	NA	NA	NA	NA	NA	NA	NA
TRINITY_DN10620_c0_g1	12.5969	NA	NA	NA	NA	NA	NA	NA	NA	NA
TRINITY_DN1817_c0_g1	12.5959	NA	NA	NA	NA	NA	NA	NA	NA	NA
TRINITY_DN11574_c1_g1	12.592	NA	NA	NA	NA	NA	NA	NA	NA	NA
TRINITY_DN713_c7_g1	12.592	NA	NA	NA	NA	NA	NA	NA	NA	NA
TRINITY_DN13696_c0_g1	12.5881	NA	NA	NA	NA	NA	NA	NA	NA	NA
TRINITY_DN57885_c0_g1	12.5751	NA	NA	NA	NA	NA	NA	NA	NA	NA
TRINITY_DN28494_c0_g1	12.5748	NA	NA	NA	NA	NA	NA	NA	NA	NA
TRINITY_DN53217_c0_g1	12.5506	NA	NA	NA	NA	NA	NA	NA	NA	NA
TRINITY_DN23620_c0_g1	12.5408	NA	NA	NA	NA	NA	NA	NA	NA	NA
TRINITY_DN32871_c0_g1	12.5402	NA	NA	NA	NA	NA	NA	NA	NA	NA
TRINITY_DN13530_c4_g1	12.5334	NA	NA	NA	NA	NA	NA	NA	NA	NA
TRINITY_DN981_c1_g1	12.533	NA	NA	NA	NA	NA	NA	NA	NA	NA
TRINITY_DN14202_c0_g1	12.528	NA	NA	NA	NA	NA	NA	NA	NA	NA
TRINITY_DN20129_c1_g1	12.524	NA	NA	NA	NA	NA	NA	NA	NA	NA
TRINITY_DN744_c2_g1	12.4821	NA	NA	NA	NA	NA	NA	NA	NA	NA
TRINITY_DN1106_c0_g1	12.479	NA	NA	NA	NA	NA	NA	NA	NA	NA
TRINITY_DN46306_c0_g1	12.4698	NA	NA	NA	NA	NA	NA	NA	NA	NA
TRINITY_DN452_c1_g2	12.4681	NA	NA	NA	NA	NA	NA	NA	NA	NA
TRINITY_DN6544_c2_g1	12.4585	NA	NA	NA	NA	NA	NA	NA	NA	NA
TRINITY_DN40126_c0_g2	12.4504	NA	NA	NA	NA	NA	NA	NA	NA	NA
TRINITY_DN2084_c1_g4	12.4339	NA	NA	NA	NA	NA	NA	NA	NA	NA
TRINITY_DN11100_c0_g1	12.4249	NA	NA	NA	NA	NA	NA	NA	NA	NA
TRINITY_DN52662_c0_g1	12.4201	NA	NA	NA	NA	NA	NA	NA	NA	NA
TRINITY_DN7428_c1_g1	12.415	NA	NA	NA	NA	NA	NA	NA	NA	NA
TRINITY_DN11773_c0_g1	12.4074	NA	NA	NA	NA	NA	NA	NA	NA	NA
TRINITY_DN3349_c0_g1	12.3975	NA	NA	NA	NA	NA	NA	NA	NA	NA
TRINITY_DN8809_c0_g1	12.3923	NA	NA	NA	NA	NA	NA	NA	NA	NA
TRINITY_DN23138_c1_g1	12.3922	NA	NA	NA	NA	NA	NA	NA	NA	NA
TRINITY_DN10778_c0_g1	12.3708	NA	NA	NA	NA	NA	NA	NA	NA	NA
TRINITY_DN41097_c0_g1	12.3514	NA	NA	NA	NA	NA	NA	NA	NA	NA
TRINITY_DN1728_c0_g1	12.3275	NA	NA	NA	NA	NA	NA	NA	NA	NA
TRINITY_DN53148_c0_g1	12.317	NA	NA	NA	NA	NA	NA	NA	NA	NA
TRINITY_DN2388_c0_g1	12.2937	NA	NA	NA	NA	NA	NA	NA	NA	NA
TRINITY_DN12448_c0_g2	12.2785	NA	NA	NA	NA	NA	NA	NA	NA	NA
TRINITY_DN7338_c0_g1	12.2783	NA	NA	NA	NA	NA	NA	NA	NA	NA
TRINITY_DN3211_c3_g2	12.2756	NA	NA	NA	NA	NA	NA	NA	NA	NA
TRINITY_DN18195_c0_g1	12.2349	NA	NA	NA	NA	NA	NA	NA	NA	NA
TRINITY_DN20816_c6_g1	12.1759	NA	NA	NA	NA	NA	NA	NA	NA	NA
TRINITY_DN15083_c0_g1	12.172	NA	NA	NA	NA	NA	NA	NA	NA	NA
TRINITY_DN5088_c0_g1	12.1596	NA	NA	NA	NA	NA	NA	NA	NA	NA
TRINITY_DN1338_c2_g3	12.1314	NA	NA	NA	NA	NA	NA	NA	NA	NA
TRINITY_DN240_c4_g1	12.1084	NA	NA	NA	NA	NA	NA	NA	NA	NA
TRINITY_DN6180_c0_g3	12.105	NA	NA	NA	NA	NA	NA	NA	NA	NA
TRINITY_DN5424_c0_g1	12.1008	NA	NA	NA	NA	NA	NA	NA	NA	NA
TRINITY_DN1701_c1_g1	12.0978	NA	NA	NA	NA	NA	NA	NA	NA	NA
TRINITY_DN9732_c0_g1	12.0888	NA	NA	NA	NA	NA	NA	NA	NA	NA
TRINITY_DN16_c1_g1	12.0819	NA	NA	NA	NA	NA	NA	NA	NA	NA
TRINITY_DN92_c8_g1	12.0731	NA	NA	NA	NA	NA	NA	NA	NA	NA
TRINITY_DN7441_c0_g3	12.0631	NA	NA	NA	NA	NA	NA	NA	NA	NA
TRINITY_DN55271_c0_g1	12.0483	NA	NA	NA	NA	NA	NA	NA	NA	NA
TRINITY_DN7010_c0_g1	12.044	NA	NA	NA	NA	NA	NA	NA	NA	NA
TRINITY_DN3674_c0_g2	12.044	NA	NA	NA	NA	NA	NA	NA	NA	NA
TRINITY_DN11921_c0_g2	12.0172	NA	NA	NA	NA	NA	NA	NA	NA	NA
TRINITY_DN30931_c0_g1	11.9882	NA	NA	NA	NA	NA	NA	NA	NA	NA
TRINITY_DN6_c8_g1	11.9719	NA	NA	NA	NA	NA	NA	NA	NA	NA
TRINITY_DN1286_c0_g1	11.9675	NA	NA	NA	NA	NA	NA	NA	NA	NA
TRINITY_DN28875_c0_g1	11.9666	NA	NA	NA	NA	NA	NA	NA	NA	NA
TRINITY_DN12463_c0_g1	11.9555	NA	NA	NA	NA	NA	NA	NA	NA	NA
TRINITY_DN1702_c0_g1	11.9516	NA	NA	NA	NA	NA	NA	NA	NA	NA
TRINITY_DN1245_c2_g2	11.9452	NA	NA	NA	NA	NA	NA	NA	NA	NA
TRINITY_DN3542_c0_g1	11.9337	NA	NA	NA	NA	NA	NA	NA	NA	NA
TRINITY_DN7245_c0_g2	11.9095	NA	NA	NA	NA	NA	NA	NA	NA	NA
TRINITY_DN20632_c0_g1	11.8686	NA	NA	NA	NA	NA	NA	NA	NA	NA
TRINITY_DN5348_c2_g1	11.8632	NA	NA	NA	NA	NA	NA	NA	NA	NA
TRINITY_DN35411_c2_g1	11.8281	NA	NA	NA	NA	NA	NA	NA	NA	NA
TRINITY_DN12103_c0_g1	11.8261	NA	NA	NA	NA	NA	NA	NA	NA	NA
TRINITY_DN45512_c0_g1	11.8253	NA	NA	NA	NA	NA	NA	NA	NA	NA
TRINITY_DN26254_c0_g1	11.8163	NA	NA	NA	NA	NA	NA	NA	NA	NA
TRINITY_DN27247_c1_g1	11.8072	NA	NA	NA	NA	NA	NA	NA	NA	NA
TRINITY_DN15745_c0_g1	11.7922	NA	NA	NA	NA	NA	NA	NA	NA	NA
TRINITY_DN4848_c1_g1	11.7915	NA	NA	NA	NA	NA	NA	NA	NA	NA
TRINITY_DN700_c0_g1	11.774	NA	NA	NA	NA	NA	NA	NA	NA	NA
TRINITY_DN758_c6_g2	11.7691	NA	NA	NA	NA	NA	NA	NA	NA	NA
TRINITY_DN17033_c0_g1	11.761	NA	NA	NA	NA	NA	NA	NA	NA	NA
TRINITY_DN7303_c1_g1	11.7341	NA	NA	NA	NA	NA	NA	NA	NA	NA
TRINITY_DN605_c0_g2	11.714	NA	NA	NA	NA	NA	NA	NA	NA	NA
TRINITY_DN12453_c0_g1	11.7128	NA	NA	NA	NA	NA	NA	NA	NA	NA
TRINITY_DN1876_c9_g1	11.7089	NA	NA	NA	NA	NA	NA	NA	NA	NA
TRINITY_DN442_c0_g2	11.7049	NA	NA	NA	NA	NA	NA	NA	NA	NA
TRINITY_DN3114_c1_g1	11.7007	NA	NA	NA	NA	NA	NA	NA	NA	NA
TRINITY_DN618_c5_g1	11.6935	NA	NA	NA	NA	NA	NA	NA	NA	NA
TRINITY_DN2677_c0_g3	11.6843	NA	NA	NA	NA	NA	NA	NA	NA	NA
TRINITY_DN29577_c1_g1	11.6826	NA	NA	NA	NA	NA	NA	NA	NA	NA
TRINITY_DN5510_c1_g1	11.6661	NA	NA	NA	NA	NA	NA	NA	NA	NA
TRINITY_DN12463_c0_g3	11.6518	NA	NA	NA	NA	NA	NA	NA	NA	NA
TRINITY_DN9502_c2_g1	11.6174	NA	NA	NA	NA	NA	NA	NA	NA	NA
TRINITY_DN13413_c0_g1	11.6162	NA	NA	NA	NA	NA	NA	NA	NA	NA
TRINITY_DN54088_c0_g1	11.5614	NA	NA	NA	NA	NA	NA	NA	NA	NA
TRINITY_DN70491_c0_g1	11.5554	NA	NA	NA	NA	NA	NA	NA	NA	NA
TRINITY_DN56691_c0_g1	11.5475	NA	NA	NA	NA	NA	NA	NA	NA	NA
TRINITY_DN70461_c0_g1	11.5365	NA	NA	NA	NA	NA	NA	NA	NA	NA
TRINITY_DN3176_c0_g2	11.5318	NA	NA	NA	NA	NA	NA	NA	NA	NA
TRINITY_DN57329_c0_g1	11.5113	NA	NA	NA	NA	NA	NA	NA	NA	NA
TRINITY_DN1919_c0_g1	11.5051	NA	NA	NA	NA	NA	NA	NA	NA	NA
TRINITY_DN9224_c0_g1	11.5031	NA	NA	NA	NA	NA	NA	NA	NA	NA
TRINITY_DN2084_c2_g2	11.4959	NA	NA	NA	NA	NA	NA	NA	NA	NA
TRINITY_DN8094_c0_g1	11.495	NA	NA	NA	NA	NA	NA	NA	NA	NA
TRINITY_DN53434_c0_g1	11.4799	NA	NA	NA	NA	NA	NA	NA	NA	NA
TRINITY_DN13767_c0_g1	11.4693	NA	NA	NA	NA	NA	NA	NA	NA	NA
TRINITY_DN5082_c0_g1	11.467	NA	NA	NA	NA	NA	NA	NA	NA	NA
TRINITY_DN1887_c1_g1	11.4605	NA	NA	NA	NA	NA	NA	NA	NA	NA
TRINITY_DN49023_c0_g1	11.4586	NA	NA	NA	NA	NA	NA	NA	NA	NA
TRINITY_DN10061_c0_g1	11.4497	NA	NA	NA	NA	NA	NA	NA	NA	NA
TRINITY_DN2064_c0_g2	11.4338	NA	NA	NA	NA	NA	NA	NA	NA	NA
TRINITY_DN54977_c0_g1	11.4265	NA	NA	NA	NA	NA	NA	NA	NA	NA
TRINITY_DN4734_c0_g1	11.4249	NA	NA	NA	NA	NA	NA	NA	NA	NA
TRINITY_DN3573_c0_g1	11.415	NA	NA	NA	NA	NA	NA	NA	NA	NA
TRINITY_DN11745_c1_g1	11.4063	NA	NA	NA	NA	NA	NA	NA	NA	NA
TRINITY_DN1486_c5_g1	11.3989	NA	NA	NA	NA	NA	NA	NA	NA	NA
TRINITY_DN3289_c0_g2	11.3871	NA	NA	NA	NA	NA	NA	NA	NA	NA
TRINITY_DN46411_c0_g1	11.3541	NA	NA	NA	NA	NA	NA	NA	NA	NA
TRINITY_DN33102_c0_g1	11.3441	NA	NA	NA	NA	NA	NA	NA	NA	NA
TRINITY_DN12365_c0_g1	11.3396	NA	NA	NA	NA	NA	NA	NA	NA	NA
TRINITY_DN4491_c0_g1	11.3209	NA	NA	NA	NA	NA	NA	NA	NA	NA
TRINITY_DN14371_c0_g2	11.3093	NA	NA	NA	NA	NA	NA	NA	NA	NA
TRINITY_DN15800_c0_g1	11.3083	NA	NA	NA	NA	NA	NA	NA	NA	NA
TRINITY_DN420_c0_g3	11.2976	NA	NA	NA	NA	NA	NA	NA	NA	NA
TRINITY_DN6683_c1_g4	11.2644	NA	NA	NA	NA	NA	NA	NA	NA	NA
TRINITY_DN14663_c3_g1	11.2505	NA	NA	NA	NA	NA	NA	NA	NA	NA
TRINITY_DN4478_c0_g2	11.246	NA	NA	NA	NA	NA	NA	NA	NA	NA
TRINITY_DN66055_c0_g1	11.2444	NA	NA	NA	NA	NA	NA	NA	NA	NA
TRINITY_DN1799_c0_g6	11.238	NA	NA	NA	NA	NA	NA	NA	NA	NA
TRINITY_DN4366_c2_g1	11.2286	NA	NA	NA	NA	NA	NA	NA	NA	NA
TRINITY_DN8480_c0_g1	11.2141	NA	NA	NA	NA	NA	NA	NA	NA	NA
TRINITY_DN2561_c0_g1	11.2116	NA	NA	NA	NA	NA	NA	NA	NA	NA
TRINITY_DN15614_c2_g1	11.208	NA	NA	NA	NA	NA	NA	NA	NA	NA
TRINITY_DN14375_c0_g1	11.1918	NA	NA	NA	NA	NA	NA	NA	NA	NA
TRINITY_DN23439_c2_g1	11.1858	NA	NA	NA	NA	NA	NA	NA	NA	NA
TRINITY_DN25527_c0_g1	11.1849	NA	NA	NA	NA	NA	NA	NA	NA	NA
TRINITY_DN5237_c0_g1	11.1725	NA	NA	NA	NA	NA	NA	NA	NA	NA
TRINITY_DN4250_c0_g1	11.1697	NA	NA	NA	NA	NA	NA	NA	NA	NA
TRINITY_DN10291_c1_g1	11.1696	NA	NA	NA	NA	NA	NA	NA	NA	NA
TRINITY_DN399_c0_g1	11.1638	NA	NA	NA	NA	NA	NA	NA	NA	NA
TRINITY_DN2721_c0_g8	11.1564	NA	NA	NA	NA	NA	NA	NA	NA	NA
TRINITY_DN5079_c0_g1	11.1511	NA	NA	NA	NA	NA	NA	NA	NA	NA
TRINITY_DN2267_c8_g1	11.1411	NA	NA	NA	NA	NA	NA	NA	NA	NA
TRINITY_DN13585_c0_g1	11.124	NA	NA	NA	NA	NA	NA	NA	NA	NA
TRINITY_DN4153_c2_g1	11.1105	NA	NA	NA	NA	NA	NA	NA	NA	NA
TRINITY_DN54539_c0_g1	11.0977	NA	NA	NA	NA	NA	NA	NA	NA	NA
TRINITY_DN61561_c0_g1	11.091	NA	NA	NA	NA	NA	NA	NA	NA	NA
TRINITY_DN5172_c0_g2	11.0837	NA	NA	NA	NA	NA	NA	NA	NA	NA
TRINITY_DN67948_c0_g1	11.0811	NA	NA	NA	NA	NA	NA	NA	NA	NA
TRINITY_DN1393_c0_g1	11.0593	NA	NA	NA	NA	NA	NA	NA	NA	NA
TRINITY_DN3317_c0_g3	11.0563	NA	NA	NA	NA	NA	NA	NA	NA	NA
TRINITY_DN8562_c0_g1	11.0183	NA	NA	NA	NA	NA	NA	NA	NA	NA
TRINITY_DN2928_c0_g3	11.0167	NA	NA	NA	NA	NA	NA	NA	NA	NA
TRINITY_DN2338_c1_g2	11.0121	NA	NA	NA	NA	NA	NA	NA	NA	NA
TRINITY_DN3735_c0_g1	11.011	NA	NA	NA	NA	NA	NA	NA	NA	NA
TRINITY_DN9554_c2_g1	11.0075	NA	NA	NA	NA	NA	NA	NA	NA	NA
TRINITY_DN4485_c0_g1	10.982	NA	NA	NA	NA	NA	NA	NA	NA	NA
TRINITY_DN3761_c0_g1	10.9813	NA	NA	NA	NA	NA	NA	NA	NA	NA
TRINITY_DN3677_c3_g1	10.972	NA	NA	NA	NA	NA	NA	NA	NA	NA
TRINITY_DN11591_c0_g1	10.9472	NA	NA	NA	NA	NA	NA	NA	NA	NA
TRINITY_DN937_c17_g1	10.9448	NA	NA	NA	NA	NA	NA	NA	NA	NA
TRINITY_DN5897_c0_g1	10.9391	NA	NA	NA	NA	NA	NA	NA	NA	NA
TRINITY_DN5635_c0_g1	10.9228	NA	NA	NA	NA	NA	NA	NA	NA	NA
TRINITY_DN28164_c0_g1	10.9125	NA	NA	NA	NA	NA	NA	NA	NA	NA
TRINITY_DN5931_c2_g2	10.8972	NA	NA	NA	NA	NA	NA	NA	NA	NA
TRINITY_DN2296_c1_g5	10.8905	NA	NA	NA	NA	NA	NA	NA	NA	NA
TRINITY_DN52869_c0_g1	10.8895	NA	NA	NA	NA	NA	NA	NA	NA	NA
TRINITY_DN456_c2_g1	10.8881	NA	NA	NA	NA	NA	NA	NA	NA	NA
TRINITY_DN169_c22_g1	10.8843	NA	NA	NA	NA	NA	NA	NA	NA	NA
TRINITY_DN1665_c0_g1	10.8827	NA	NA	NA	NA	NA	NA	NA	NA	NA
TRINITY_DN250_c1_g2	10.8781	NA	NA	NA	NA	NA	NA	NA	NA	NA
TRINITY_DN8256_c0_g1	10.8619	NA	NA	NA	NA	NA	NA	NA	NA	NA
TRINITY_DN3991_c1_g1	10.8617	NA	NA	NA	NA	NA	NA	NA	NA	NA
TRINITY_DN60406_c0_g1	10.84	NA	NA	NA	NA	NA	NA	NA	NA	NA
TRINITY_DN2928_c1_g1	10.8358	NA	NA	NA	NA	NA	NA	NA	NA	NA
TRINITY_DN1561_c5_g1	10.8291	NA	NA	NA	NA	NA	NA	NA	NA	NA
TRINITY_DN52636_c0_g1	10.8192	NA	NA	NA	NA	NA	NA	NA	NA	NA
TRINITY_DN2788_c0_g1	10.815	NA	NA	NA	NA	NA	NA	NA	NA	NA
TRINITY_DN883_c5_g1	10.8119	NA	NA	NA	NA	NA	NA	NA	NA	NA
TRINITY_DN10510_c0_g1	10.8105	NA	NA	NA	NA	NA	NA	NA	NA	NA
TRINITY_DN2135_c0_g1	10.8019	NA	NA	NA	NA	NA	NA	NA	NA	NA
TRINITY_DN2752_c3_g1	10.7858	NA	NA	NA	NA	NA	NA	NA	NA	NA
TRINITY_DN48394_c0_g1	10.7844	NA	NA	NA	NA	NA	NA	NA	NA	NA
TRINITY_DN8464_c1_g1	10.7815	NA	NA	NA	NA	NA	NA	NA	NA	NA
TRINITY_DN5516_c0_g1	10.7703	NA	NA	NA	NA	NA	NA	NA	NA	NA
TRINITY_DN3484_c0_g2	10.7694	NA	NA	NA	NA	NA	NA	NA	NA	NA
TRINITY_DN8505_c0_g2	10.7617	NA	NA	NA	NA	NA	NA	NA	NA	NA
TRINITY_DN7347_c0_g1	10.7532	NA	NA	NA	NA	NA	NA	NA	NA	NA
TRINITY_DN1338_c7_g1	10.7487	NA	NA	NA	NA	NA	NA	NA	NA	NA
TRINITY_DN6751_c0_g1	10.7434	NA	NA	NA	NA	NA	NA	NA	NA	NA
TRINITY_DN8717_c0_g1	10.7299	NA	NA	NA	NA	NA	NA	NA	NA	NA
TRINITY_DN117_c0_g1	10.7195	NA	NA	NA	NA	NA	NA	NA	NA	NA
TRINITY_DN6582_c0_g1	10.71	NA	NA	NA	NA	NA	NA	NA	NA	NA
TRINITY_DN5100_c4_g1	10.7037	NA	NA	NA	NA	NA	NA	NA	NA	NA
TRINITY_DN2607_c0_g1	10.6952	NA	NA	NA	NA	NA	NA	NA	NA	NA
TRINITY_DN6482_c0_g3	10.6943	NA	NA	NA	NA	NA	NA	NA	NA	NA
TRINITY_DN5098_c1_g2	10.6911	NA	NA	NA	NA	NA	NA	NA	NA	NA
TRINITY_DN4072_c0_g3	10.6835	NA	NA	NA	NA	NA	NA	NA	NA	NA
TRINITY_DN31052_c0_g1	10.6807	NA	NA	NA	NA	NA	NA	NA	NA	NA
TRINITY_DN35554_c0_g1	10.6688	NA	NA	NA	NA	NA	NA	NA	NA	NA
TRINITY_DN2928_c0_g1	10.6498	NA	NA	NA	NA	NA	NA	NA	NA	NA
TRINITY_DN372_c19_g1	10.6134	NA	NA	NA	NA	NA	NA	NA	NA	NA
TRINITY_DN1299_c5_g1	10.611	NA	NA	NA	NA	NA	NA	NA	NA	NA
TRINITY_DN15771_c2_g1	10.5925	NA	NA	NA	NA	NA	NA	NA	NA	NA
TRINITY_DN6582_c3_g2	10.5924	NA	NA	NA	NA	NA	NA	NA	NA	NA
TRINITY_DN4970_c4_g1	10.5692	NA	NA	NA	NA	NA	NA	NA	NA	NA
TRINITY_DN5589_c0_g1	10.5405	NA	NA	NA	NA	NA	NA	NA	NA	NA
TRINITY_DN62181_c0_g1	10.528	NA	NA	NA	NA	NA	NA	NA	NA	NA
TRINITY_DN8667_c0_g2	10.527	NA	NA	NA	NA	NA	NA	NA	NA	NA
TRINITY_DN21989_c2_g1	10.5224	NA	NA	NA	NA	NA	NA	NA	NA	NA
TRINITY_DN14441_c0_g1	10.5223	NA	NA	NA	NA	NA	NA	NA	NA	NA
TRINITY_DN13411_c0_g1	10.5188	NA	NA	NA	NA	NA	NA	NA	NA	NA
TRINITY_DN8928_c0_g2	10.5102	NA	NA	NA	NA	NA	NA	NA	NA	NA
TRINITY_DN18429_c0_g2	10.5059	NA	NA	NA	NA	NA	NA	NA	NA	NA
TRINITY_DN10957_c0_g1	10.5033	NA	NA	NA	NA	NA	NA	NA	NA	NA
TRINITY_DN25981_c2_g1	10.5032	NA	NA	NA	NA	NA	NA	NA	NA	NA
TRINITY_DN3321_c0_g1	10.4958	NA	NA	NA	NA	NA	NA	NA	NA	NA
TRINITY_DN7959_c1_g2	10.4857	NA	NA	NA	NA	NA	NA	NA	NA	NA
TRINITY_DN23270_c0_g1	10.4775	NA	NA	NA	NA	NA	NA	NA	NA	NA
TRINITY_DN53714_c0_g1	10.4775	NA	NA	NA	NA	NA	NA	NA	NA	NA
TRINITY_DN341_c1_g1	10.4752	NA	NA	NA	NA	NA	NA	NA	NA	NA
TRINITY_DN746_c4_g1	10.4699	NA	NA	NA	NA	NA	NA	NA	NA	NA
TRINITY_DN1297_c8_g1	10.4608	NA	NA	NA	NA	NA	NA	NA	NA	NA
TRINITY_DN8216_c0_g1	10.44	NA	NA	NA	NA	NA	NA	NA	NA	NA
TRINITY_DN2857_c0_g3	10.4171	NA	NA	NA	NA	NA	NA	NA	NA	NA
TRINITY_DN8868_c1_g1	10.4109	NA	NA	NA	NA	NA	NA	NA	NA	NA
TRINITY_DN12402_c0_g1	10.4079	NA	NA	NA	NA	NA	NA	NA	NA	NA
TRINITY_DN39187_c1_g1	10.4056	NA	NA	NA	NA	NA	NA	NA	NA	NA
TRINITY_DN43377_c0_g1	10.3927	NA	NA	NA	NA	NA	NA	NA	NA	NA
TRINITY_DN3088_c0_g1	10.3906	NA	NA	NA	NA	NA	NA	NA	NA	NA
TRINITY_DN6052_c0_g1	10.3885	NA	NA	NA	NA	NA	NA	NA	NA	NA
TRINITY_DN32853_c2_g1	10.3833	NA	NA	NA	NA	NA	NA	NA	NA	NA
TRINITY_DN56_c3_g1	10.3806	NA	NA	NA	NA	NA	NA	NA	NA	NA
TRINITY_DN2610_c10_g1	10.3755	NA	NA	NA	NA	NA	NA	NA	NA	NA
TRINITY_DN19021_c0_g1	10.3734	NA	NA	NA	NA	NA	NA	NA	NA	NA
TRINITY_DN1783_c0_g1	10.3569	NA	NA	NA	NA	NA	NA	NA	NA	NA
TRINITY_DN4984_c0_g1	10.3558	NA	NA	NA	NA	NA	NA	NA	NA	NA
TRINITY_DN6544_c0_g1	10.3405	NA	NA	NA	NA	NA	NA	NA	NA	NA
TRINITY_DN3798_c0_g1	10.3399	NA	NA	NA	NA	NA	NA	NA	NA	NA
TRINITY_DN7386_c0_g1	10.3397	NA	NA	NA	NA	NA	NA	NA	NA	NA
TRINITY_DN13574_c1_g1	10.3323	NA	NA	NA	NA	NA	NA	NA	NA	NA
TRINITY_DN14816_c0_g1	10.3096	NA	NA	NA	NA	NA	NA	NA	NA	NA
TRINITY_DN8723_c0_g1	10.2968	NA	NA	NA	NA	NA	NA	NA	NA	NA
TRINITY_DN37406_c0_g1	10.2939	NA	NA	NA	NA	NA	NA	NA	NA	NA
TRINITY_DN11687_c0_g1	10.2906	NA	NA	NA	NA	NA	NA	NA	NA	NA
TRINITY_DN6618_c0_g2	10.2855	NA	NA	NA	NA	NA	NA	NA	NA	NA
TRINITY_DN3278_c0_g1	10.2825	NA	NA	NA	NA	NA	NA	NA	NA	NA
TRINITY_DN837_c2_g1	10.2789	NA	NA	NA	NA	NA	NA	NA	NA	NA
TRINITY_DN6274_c0_g1	10.2787	NA	NA	NA	NA	NA	NA	NA	NA	NA
TRINITY_DN632_c0_g1	10.2633	NA	NA	NA	NA	NA	NA	NA	NA	NA
TRINITY_DN13179_c0_g2	10.2591	NA	NA	NA	NA	NA	NA	NA	NA	NA
TRINITY_DN441_c2_g1	10.2506	NA	NA	NA	NA	NA	NA	NA	NA	NA
TRINITY_DN8757_c0_g1	10.2439	NA	NA	NA	NA	NA	NA	NA	NA	NA
TRINITY_DN13771_c0_g2	10.2432	NA	NA	NA	NA	NA	NA	NA	NA	NA
TRINITY_DN6395_c1_g1	10.243	NA	NA	NA	NA	NA	NA	NA	NA	NA
TRINITY_DN2555_c3_g1	10.2402	NA	NA	NA	NA	NA	NA	NA	NA	NA
TRINITY_DN7740_c0_g1	10.2392	NA	NA	NA	NA	NA	NA	NA	NA	NA
TRINITY_DN2142_c0_g2	10.2376	NA	NA	NA	NA	NA	NA	NA	NA	NA
TRINITY_DN6718_c0_g1	10.2353	NA	NA	NA	NA	NA	NA	NA	NA	NA
TRINITY_DN66613_c0_g1	10.2194	NA	NA	NA	NA	NA	NA	NA	NA	NA
TRINITY_DN2388_c2_g1	10.2165	NA	NA	NA	NA	NA	NA	NA	NA	NA
TRINITY_DN13848_c0_g1	10.2128	NA	NA	NA	NA	NA	NA	NA	NA	NA
TRINITY_DN869_c1_g1	10.2056	NA	NA	NA	NA	NA	NA	NA	NA	NA
TRINITY_DN8399_c0_g1	10.2041	NA	NA	NA	NA	NA	NA	NA	NA	NA
TRINITY_DN21_c0_g2	10.1799	NA	NA	NA	NA	NA	NA	NA	NA	NA
TRINITY_DN10326_c6_g1	10.1784	NA	NA	NA	NA	NA	NA	NA	NA	NA
TRINITY_DN22198_c4_g1	10.1688	NA	NA	NA	NA	NA	NA	NA	NA	NA
TRINITY_DN6737_c0_g1	10.1612	NA	NA	NA	NA	NA	NA	NA	NA	NA
TRINITY_DN5903_c1_g1	10.1569	NA	NA	NA	NA	NA	NA	NA	NA	NA
TRINITY_DN2776_c0_g1	10.1541	NA	NA	NA	NA	NA	NA	NA	NA	NA
TRINITY_DN9182_c0_g2	10.1464	NA	NA	NA	NA	NA	NA	NA	NA	NA
TRINITY_DN12674_c1_g1	10.1446	NA	NA	NA	NA	NA	NA	NA	NA	NA
TRINITY_DN29786_c0_g1	10.1299	NA	NA	NA	NA	NA	NA	NA	NA	NA
TRINITY_DN10259_c1_g2	10.1219	NA	NA	NA	NA	NA	NA	NA	NA	NA
TRINITY_DN19941_c3_g1	10.1157	NA	NA	NA	NA	NA	NA	NA	NA	NA
TRINITY_DN13872_c0_g1	10.1136	NA	NA	NA	NA	NA	NA	NA	NA	NA
TRINITY_DN292_c1_g2	10.1081	NA	NA	NA	NA	NA	NA	NA	NA	NA
TRINITY_DN1865_c0_g1	10.09	NA	NA	NA	NA	NA	NA	NA	NA	NA
TRINITY_DN13650_c0_g2	10.0569	NA	NA	NA	NA	NA	NA	NA	NA	NA
TRINITY_DN322_c0_g1	10.0475	NA	NA	NA	NA	NA	NA	NA	NA	NA
TRINITY_DN3135_c0_g1	10.0452	NA	NA	NA	NA	NA	NA	NA	NA	NA
TRINITY_DN12762_c0_g1	10.0333	NA	NA	NA	NA	NA	NA	NA	NA	NA
TRINITY_DN8174_c0_g2	10.0185	NA	NA	NA	NA	NA	NA	NA	NA	NA
TRINITY_DN2989_c0_g2	10.0164	NA	NA	NA	NA	NA	NA	NA	NA	NA
TRINITY_DN9053_c1_g1	10.0073	NA	NA	NA	NA	NA	NA	NA	NA	NA
TRINITY_DN423_c0_g1	10.0029	NA	NA	NA	NA	NA	NA	NA	NA	NA
TRINITY_DN4013_c0_g1	9.99012	NA	NA	NA	NA	NA	NA	NA	NA	NA
TRINITY_DN1256_c0_g3	9.98759	NA	NA	NA	NA	NA	NA	NA	NA	NA
TRINITY_DN483_c0_g4	9.98043	NA	NA	NA	NA	NA	NA	NA	NA	NA
TRINITY_DN2640_c0_g1	9.97919	NA	NA	NA	NA	NA	NA	NA	NA	NA
TRINITY_DN40126_c0_g1	9.95948	NA	NA	NA	NA	NA	NA	NA	NA	NA
TRINITY_DN1132_c14_g1	9.95846	NA	NA	NA	NA	NA	NA	NA	NA	NA
TRINITY_DN7127_c0_g1	9.94878	NA	NA	NA	NA	NA	NA	NA	NA	NA
TRINITY_DN13823_c0_g1	9.94505	NA	NA	NA	NA	NA	NA	NA	NA	NA
TRINITY_DN11396_c0_g1	9.9331	NA	NA	NA	NA	NA	NA	NA	NA	NA
TRINITY_DN10860_c0_g1	9.91971	NA	NA	NA	NA	NA	NA	NA	NA	NA
TRINITY_DN214_c17_g1	9.91526	NA	NA	NA	NA	NA	NA	NA	NA	NA
TRINITY_DN10981_c0_g3	9.91144	NA	NA	NA	NA	NA	NA	NA	NA	NA
TRINITY_DN725_c9_g1	9.90568	NA	NA	NA	NA	NA	NA	NA	NA	NA
TRINITY_DN208_c0_g1	9.89297	NA	NA	NA	NA	NA	NA	NA	NA	NA
TRINITY_DN39112_c0_g1	9.89219	NA	NA	NA	NA	NA	NA	NA	NA	NA
TRINITY_DN59201_c0_g1	9.87674	NA	NA	NA	NA	NA	NA	NA	NA	NA
TRINITY_DN2159_c7_g1	9.87366	NA	NA	NA	NA	NA	NA	NA	NA	NA
TRINITY_DN21114_c0_g3	9.85899	NA	NA	NA	NA	NA	NA	NA	NA	NA
TRINITY_DN14888_c0_g2	9.85882	NA	NA	NA	NA	NA	NA	NA	NA	NA
TRINITY_DN41267_c1_g1	9.85423	NA	NA	NA	NA	NA	NA	NA	NA	NA
TRINITY_DN368_c6_g1	9.84592	NA	NA	NA	NA	NA	NA	NA	NA	NA
TRINITY_DN16226_c0_g6	9.84292	NA	NA	NA	NA	NA	NA	NA	NA	NA
TRINITY_DN8914_c0_g1	9.84108	NA	NA	NA	NA	NA	NA	NA	NA	NA
TRINITY_DN1393_c0_g2	9.84081	NA	NA	NA	NA	NA	NA	NA	NA	NA
TRINITY_DN21676_c1_g1	9.83419	NA	NA	NA	NA	NA	NA	NA	NA	NA
TRINITY_DN1298_c0_g1	9.81145	NA	NA	NA	NA	NA	NA	NA	NA	NA
TRINITY_DN6172_c0_g2	9.79344	NA	NA	NA	NA	NA	NA	NA	NA	NA
TRINITY_DN2084_c1_g2	9.78743	NA	NA	NA	NA	NA	NA	NA	NA	NA
TRINITY_DN70591_c0_g1	9.78572	NA	NA	NA	NA	NA	NA	NA	NA	NA
TRINITY_DN26338_c0_g1	9.77071	NA	NA	NA	NA	NA	NA	NA	NA	NA
TRINITY_DN61880_c0_g1	9.76899	NA	NA	NA	NA	NA	NA	NA	NA	NA
TRINITY_DN39663_c0_g1	9.76466	NA	NA	NA	NA	NA	NA	NA	NA	NA
TRINITY_DN2767_c0_g3	9.76042	NA	NA	NA	NA	NA	NA	NA	NA	NA
TRINITY_DN3243_c4_g1	9.75029	NA	NA	NA	NA	NA	NA	NA	NA	NA
TRINITY_DN2156_c0_g9	9.74901	NA	NA	NA	NA	NA	NA	NA	NA	NA
TRINITY_DN335_c15_g1	9.73423	NA	NA	NA	NA	NA	NA	NA	NA	NA
TRINITY_DN48473_c0_g1	9.73175	NA	NA	NA	NA	NA	NA	NA	NA	NA
TRINITY_DN5572_c9_g1	9.72561	NA	NA	NA	NA	NA	NA	NA	NA	NA
TRINITY_DN115_c0_g2	9.7224	NA	NA	NA	NA	NA	NA	NA	NA	NA
TRINITY_DN596_c7_g1	9.71975	NA	NA	NA	NA	NA	NA	NA	NA	NA
TRINITY_DN5566_c0_g1	9.71153	NA	NA	NA	NA	NA	NA	NA	NA	NA
TRINITY_DN931_c0_g1	9.69406	NA	NA	NA	NA	NA	NA	NA	NA	NA
TRINITY_DN2004_c10_g1	9.69077	NA	NA	NA	NA	NA	NA	NA	NA	NA
TRINITY_DN1654_c0_g2	9.6811	NA	NA	NA	NA	NA	NA	NA	NA	NA
TRINITY_DN15929_c2_g1	9.66197	NA	NA	NA	NA	NA	NA	NA	NA	NA
TRINITY_DN17283_c0_g2	9.65897	NA	NA	NA	NA	NA	NA	NA	NA	NA
TRINITY_DN7504_c0_g2	9.6552	NA	NA	NA	NA	NA	NA	NA	NA	NA
TRINITY_DN23722_c0_g3	9.65494	NA	NA	NA	NA	NA	NA	NA	NA	NA
TRINITY_DN10958_c0_g1	9.63339	NA	NA	NA	NA	NA	NA	NA	NA	NA
TRINITY_DN6329_c0_g1	9.62918	NA	NA	NA	NA	NA	NA	NA	NA	NA
TRINITY_DN32_c2_g1	9.62387	NA	NA	NA	NA	NA	NA	NA	NA	NA
TRINITY_DN57871_c0_g1	9.61395	NA	NA	NA	NA	NA	NA	NA	NA	NA
TRINITY_DN6979_c0_g1	9.61395	NA	NA	NA	NA	NA	NA	NA	NA	NA
TRINITY_DN1329_c3_g2	9.61151	NA	NA	NA	NA	NA	NA	NA	NA	NA
TRINITY_DN886_c3_g3	9.60924	NA	NA	NA	NA	NA	NA	NA	NA	NA
TRINITY_DN6718_c0_g2	9.59749	NA	NA	NA	NA	NA	NA	NA	NA	NA
TRINITY_DN30287_c0_g2	9.56745	NA	NA	NA	NA	NA	NA	NA	NA	NA
TRINITY_DN48636_c0_g1	9.55818	NA	NA	NA	NA	NA	NA	NA	NA	NA
TRINITY_DN18441_c0_g1	9.54599	NA	NA	NA	NA	NA	NA	NA	NA	NA
TRINITY_DN303_c0_g2	9.54112	NA	NA	NA	NA	NA	NA	NA	NA	NA
TRINITY_DN5370_c0_g1	9.53754	NA	NA	NA	NA	NA	NA	NA	NA	NA
TRINITY_DN6224_c0_g2	9.53037	NA	NA	NA	NA	NA	NA	NA	NA	NA
TRINITY_DN15218_c0_g1	9.52347	NA	NA	NA	NA	NA	NA	NA	NA	NA
TRINITY_DN1364_c4_g1	9.52067	NA	NA	NA	NA	NA	NA	NA	NA	NA
TRINITY_DN29725_c0_g1	9.51954	NA	NA	NA	NA	NA	NA	NA	NA	NA
TRINITY_DN6292_c1_g1	9.50505	NA	NA	NA	NA	NA	NA	NA	NA	NA
TRINITY_DN72823_c0_g1	9.50449	NA	NA	NA	NA	NA	NA	NA	NA	NA
TRINITY_DN139_c0_g1	9.49534	NA	NA	NA	NA	NA	NA	NA	NA	NA
TRINITY_DN322_c1_g1	9.48364	NA	NA	NA	NA	NA	NA	NA	NA	NA
TRINITY_DN14475_c5_g1	9.48195	NA	NA	NA	NA	NA	NA	NA	NA	NA
TRINITY_DN123_c0_g2	9.47611	NA	NA	NA	NA	NA	NA	NA	NA	NA
TRINITY_DN6252_c0_g1	9.45846	NA	NA	NA	NA	NA	NA	NA	NA	NA
TRINITY_DN8909_c0_g1	9.45742	NA	NA	NA	NA	NA	NA	NA	NA	NA
TRINITY_DN2670_c1_g1	9.45618	NA	NA	NA	NA	NA	NA	NA	NA	NA
TRINITY_DN3117_c2_g2	9.43138	NA	NA	NA	NA	NA	NA	NA	NA	NA
TRINITY_DN5593_c0_g1	9.43029	NA	NA	NA	NA	NA	NA	NA	NA	NA
TRINITY_DN2794_c10_g1	9.42652	NA	NA	NA	NA	NA	NA	NA	NA	NA
TRINITY_DN4677_c0_g1	9.40186	NA	NA	NA	NA	NA	NA	NA	NA	NA
TRINITY_DN536_c2_g1	9.40168	NA	NA	NA	NA	NA	NA	NA	NA	NA
TRINITY_DN7314_c0_g1	9.39359	NA	NA	NA	NA	NA	NA	NA	NA	NA
TRINITY_DN636_c0_g1	9.39305	NA	NA	NA	NA	NA	NA	NA	NA	NA
TRINITY_DN59795_c0_g1	9.38891	NA	NA	NA	NA	NA	NA	NA	NA	NA
TRINITY_DN16546_c0_g1	9.38829	TRINITY_DN16546_c0_g1_i2.p2	1030-614[-]	.	.	.	.	.	.	.
TRINITY_DN16546_c0_g1	9.38829	TRINITY_DN16546_c0_g1_i2.p1	713-1132[+]	.	.	PF11360.11^DUF3110^Protein of unknown function (DUF3110)^3-38^E:4.1e-05	.	.	.	.
TRINITY_DN16546_c0_g1	9.38829	TRINITY_DN16546_c0_g1_i1.p2	964-548[-]	.	.	.	.	.	.	.
TRINITY_DN16546_c0_g1	9.38829	TRINITY_DN16546_c0_g1_i1.p1	119-1066[+]	.	.	PF11360.11^DUF3110^Protein of unknown function (DUF3110)^126-214^E:5.5e-21	.	.	.	.
TRINITY_DN61707_c0_g1	9.37909	NA	NA	NA	NA	NA	NA	NA	NA	NA
TRINITY_DN10357_c0_g1	9.37422	NA	NA	NA	NA	NA	NA	NA	NA	NA
TRINITY_DN8023_c0_g2	9.36975	NA	NA	NA	NA	NA	NA	NA	NA	NA
TRINITY_DN1857_c0_g2	9.36865	NA	NA	NA	NA	NA	NA	NA	NA	NA
TRINITY_DN16354_c0_g2	9.36794	NA	NA	NA	NA	NA	NA	NA	NA	NA
TRINITY_DN70533_c0_g1	9.36047	NA	NA	NA	NA	NA	NA	NA	NA	NA
TRINITY_DN19060_c0_g1	9.35874	NA	NA	NA	NA	NA	NA	NA	NA	NA
TRINITY_DN5448_c0_g1	9.35654	NA	NA	NA	NA	NA	NA	NA	NA	NA
TRINITY_DN66532_c0_g1	9.35054	NA	NA	NA	NA	NA	NA	NA	NA	NA
TRINITY_DN3212_c2_g1	9.33099	NA	NA	NA	NA	NA	NA	NA	NA	NA
TRINITY_DN13130_c0_g1	9.32896	NA	NA	NA	NA	NA	NA	NA	NA	NA
TRINITY_DN18684_c0_g2	9.32229	NA	NA	NA	NA	NA	NA	NA	NA	NA
TRINITY_DN2466_c0_g1	9.32218	NA	NA	NA	NA	NA	NA	NA	NA	NA
TRINITY_DN71407_c0_g1	9.30436	NA	NA	NA	NA	NA	NA	NA	NA	NA
TRINITY_DN199_c6_g1	9.30337	NA	NA	NA	NA	NA	NA	NA	NA	NA
TRINITY_DN566_c0_g1	9.30017	NA	NA	NA	NA	NA	NA	NA	NA	NA
TRINITY_DN2501_c1_g2	9.29962	NA	NA	NA	NA	NA	NA	NA	NA	NA
TRINITY_DN58096_c0_g1	9.29519	NA	NA	NA	NA	NA	NA	NA	NA	NA
TRINITY_DN185_c0_g1	9.28346	NA	NA	NA	NA	NA	NA	NA	NA	NA
TRINITY_DN28175_c0_g1	9.27983	NA	NA	NA	NA	NA	NA	NA	NA	NA
TRINITY_DN18426_c0_g1	9.27499	NA	NA	NA	NA	NA	NA	NA	NA	NA
TRINITY_DN24989_c0_g1	9.2747	NA	NA	NA	NA	NA	NA	NA	NA	NA
TRINITY_DN6544_c1_g1	9.27453	NA	NA	NA	NA	NA	NA	NA	NA	NA
TRINITY_DN67152_c0_g1	9.26884	NA	NA	NA	NA	NA	NA	NA	NA	NA
TRINITY_DN4207_c0_g1	9.2621	NA	NA	NA	NA	NA	NA	NA	NA	NA
TRINITY_DN19591_c0_g1	9.25864	NA	NA	NA	NA	NA	NA	NA	NA	NA
TRINITY_DN5138_c0_g2	9.25646	NA	NA	NA	NA	NA	NA	NA	NA	NA
TRINITY_DN802_c6_g1	9.24982	NA	NA	NA	NA	NA	NA	NA	NA	NA
TRINITY_DN5572_c8_g1	9.24479	NA	NA	NA	NA	NA	NA	NA	NA	NA
TRINITY_DN42210_c5_g1	9.23964	NA	NA	NA	NA	NA	NA	NA	NA	NA
TRINITY_DN2845_c0_g1	9.22948	NA	NA	NA	NA	NA	NA	NA	NA	NA
TRINITY_DN2455_c0_g3	9.22499	NA	NA	NA	NA	NA	NA	NA	NA	NA
TRINITY_DN1661_c0_g3	9.2237	NA	NA	NA	NA	NA	NA	NA	NA	NA
TRINITY_DN5269_c1_g1	9.20782	NA	NA	NA	NA	NA	NA	NA	NA	NA
TRINITY_DN92_c0_g1	9.2032	NA	NA	NA	NA	NA	NA	NA	NA	NA
TRINITY_DN46186_c0_g1	9.19612	NA	NA	NA	NA	NA	NA	NA	NA	NA
TRINITY_DN10981_c0_g1	9.1912	NA	NA	NA	NA	NA	NA	NA	NA	NA
TRINITY_DN54408_c0_g1	9.19112	NA	NA	NA	NA	NA	NA	NA	NA	NA
TRINITY_DN142_c0_g4	9.17345	NA	NA	NA	NA	NA	NA	NA	NA	NA
TRINITY_DN4903_c0_g1	9.1712	NA	NA	NA	NA	NA	NA	NA	NA	NA
TRINITY_DN139_c0_g2	9.16769	NA	NA	NA	NA	NA	NA	NA	NA	NA
TRINITY_DN36892_c0_g1	9.13141	NA	NA	NA	NA	NA	NA	NA	NA	NA
TRINITY_DN5367_c0_g1	9.12664	NA	NA	NA	NA	NA	NA	NA	NA	NA
TRINITY_DN615_c0_g1	9.12377	NA	NA	NA	NA	NA	NA	NA	NA	NA
TRINITY_DN5061_c1_g1	9.12334	NA	NA	NA	NA	NA	NA	NA	NA	NA
TRINITY_DN479_c9_g1	9.11484	NA	NA	NA	NA	NA	NA	NA	NA	NA
TRINITY_DN62769_c0_g1	9.10743	NA	NA	NA	NA	NA	NA	NA	NA	NA
TRINITY_DN2269_c3_g1	9.10313	NA	NA	NA	NA	NA	NA	NA	NA	NA
TRINITY_DN1475_c0_g2	9.09285	NA	NA	NA	NA	NA	NA	NA	NA	NA
TRINITY_DN2741_c0_g2	9.08958	NA	NA	NA	NA	NA	NA	NA	NA	NA
TRINITY_DN46295_c0_g1	9.08896	NA	NA	NA	NA	NA	NA	NA	NA	NA
TRINITY_DN57264_c0_g1	9.08529	NA	NA	NA	NA	NA	NA	NA	NA	NA
TRINITY_DN4988_c0_g1	9.08025	NA	NA	NA	NA	NA	NA	NA	NA	NA
TRINITY_DN4205_c0_g1	9.0723	NA	NA	NA	NA	NA	NA	NA	NA	NA
TRINITY_DN9721_c4_g1	9.06705	NA	NA	NA	NA	NA	NA	NA	NA	NA
TRINITY_DN2891_c0_g1	9.06509	NA	NA	NA	NA	NA	NA	NA	NA	NA
TRINITY_DN57269_c0_g1	9.05717	NA	NA	NA	NA	NA	NA	NA	NA	NA
TRINITY_DN331_c1_g1	9.04769	NA	NA	NA	NA	NA	NA	NA	NA	NA
TRINITY_DN459_c6_g1	9.04258	NA	NA	NA	NA	NA	NA	NA	NA	NA
TRINITY_DN4039_c0_g1	9.04113	NA	NA	NA	NA	NA	NA	NA	NA	NA
TRINITY_DN7637_c2_g2	9.02799	NA	NA	NA	NA	NA	NA	NA	NA	NA
TRINITY_DN2084_c1_g5	9.02093	NA	NA	NA	NA	NA	NA	NA	NA	NA
TRINITY_DN17937_c0_g1	9.02052	NA	NA	NA	NA	NA	NA	NA	NA	NA
TRINITY_DN18399_c0_g1	9.01175	NA	NA	NA	NA	NA	NA	NA	NA	NA
TRINITY_DN3419_c0_g2	9.0113	NA	NA	NA	NA	NA	NA	NA	NA	NA
TRINITY_DN9657_c0_g1	9.01082	NA	NA	NA	NA	NA	NA	NA	NA	NA
TRINITY_DN16924_c0_g1	9.00947	NA	NA	NA	NA	NA	NA	NA	NA	NA
TRINITY_DN2165_c1_g1	8.99829	NA	NA	NA	NA	NA	NA	NA	NA	NA
TRINITY_DN10640_c0_g2	8.98877	NA	NA	NA	NA	NA	NA	NA	NA	NA
TRINITY_DN5830_c1_g3	8.98303	NA	NA	NA	NA	NA	NA	NA	NA	NA
TRINITY_DN9738_c0_g1	8.97409	NA	NA	NA	NA	NA	NA	NA	NA	NA
TRINITY_DN2624_c0_g1	8.9643	NA	NA	NA	NA	NA	NA	NA	NA	NA
TRINITY_DN2219_c0_g1	8.96292	NA	NA	NA	NA	NA	NA	NA	NA	NA
TRINITY_DN4063_c1_g1	8.96015	NA	NA	NA	NA	NA	NA	NA	NA	NA
TRINITY_DN8985_c0_g1	8.95562	NA	NA	NA	NA	NA	NA	NA	NA	NA
TRINITY_DN7873_c0_g1	8.95403	NA	NA	NA	NA	NA	NA	NA	NA	NA
TRINITY_DN12828_c0_g1	8.95298	NA	NA	NA	NA	NA	NA	NA	NA	NA
TRINITY_DN66588_c0_g1	8.95003	NA	NA	NA	NA	NA	NA	NA	NA	NA
TRINITY_DN71651_c0_g1	8.94779	NA	NA	NA	NA	NA	NA	NA	NA	NA
TRINITY_DN6172_c0_g1	8.9337	NA	NA	NA	NA	NA	NA	NA	NA	NA
TRINITY_DN15487_c0_g1	8.92842	NA	NA	NA	NA	NA	NA	NA	NA	NA
TRINITY_DN70169_c0_g1	8.92662	NA	NA	NA	NA	NA	NA	NA	NA	NA
TRINITY_DN35977_c0_g1	8.92413	NA	NA	NA	NA	NA	NA	NA	NA	NA
TRINITY_DN49_c10_g1	8.88025	NA	NA	NA	NA	NA	NA	NA	NA	NA
TRINITY_DN2495_c0_g1	8.87954	NA	NA	NA	NA	NA	NA	NA	NA	NA
TRINITY_DN1033_c4_g1	8.87311	NA	NA	NA	NA	NA	NA	NA	NA	NA
TRINITY_DN9616_c0_g1	8.87078	NA	NA	NA	NA	NA	NA	NA	NA	NA
TRINITY_DN3812_c0_g1	8.8664	NA	NA	NA	NA	NA	NA	NA	NA	NA
TRINITY_DN3737_c0_g1	8.85506	NA	NA	NA	NA	NA	NA	NA	NA	NA
TRINITY_DN14686_c0_g1	8.85327	NA	NA	NA	NA	NA	NA	NA	NA	NA
TRINITY_DN2461_c0_g1	8.83894	NA	NA	NA	NA	NA	NA	NA	NA	NA
TRINITY_DN13961_c0_g1	8.83647	NA	NA	NA	NA	NA	NA	NA	NA	NA
TRINITY_DN10575_c2_g1	8.83629	NA	NA	NA	NA	NA	NA	NA	NA	NA
TRINITY_DN214_c3_g1	8.83076	NA	NA	NA	NA	NA	NA	NA	NA	NA
TRINITY_DN419_c4_g1	8.83028	NA	NA	NA	NA	NA	NA	NA	NA	NA
TRINITY_DN10770_c0_g1	8.81642	NA	NA	NA	NA	NA	NA	NA	NA	NA
TRINITY_DN10377_c0_g2	8.78166	NA	NA	NA	NA	NA	NA	NA	NA	NA
TRINITY_DN8656_c0_g1	8.76162	NA	NA	NA	NA	NA	NA	NA	NA	NA
TRINITY_DN6411_c0_g1	8.7582	NA	NA	NA	NA	NA	NA	NA	NA	NA
TRINITY_DN4529_c0_g1	8.75756	NA	NA	NA	NA	NA	NA	NA	NA	NA
TRINITY_DN822_c11_g1	8.75385	NA	NA	NA	NA	NA	NA	NA	NA	NA
TRINITY_DN29113_c0_g1	8.75277	NA	NA	NA	NA	NA	NA	NA	NA	NA
TRINITY_DN562_c1_g2	8.74009	NA	NA	NA	NA	NA	NA	NA	NA	NA
TRINITY_DN8077_c3_g1	8.73936	NA	NA	NA	NA	NA	NA	NA	NA	NA
TRINITY_DN47175_c0_g1	8.73263	NA	NA	NA	NA	NA	NA	NA	NA	NA
TRINITY_DN288_c5_g1	8.70871	NA	NA	NA	NA	NA	NA	NA	NA	NA
TRINITY_DN4959_c2_g2	8.70846	NA	NA	NA	NA	NA	NA	NA	NA	NA
TRINITY_DN1776_c1_g1	8.70816	NA	NA	NA	NA	NA	NA	NA	NA	NA
TRINITY_DN57500_c0_g1	8.6994	NA	NA	NA	NA	NA	NA	NA	NA	NA
TRINITY_DN12395_c0_g1	8.69806	NA	NA	NA	NA	NA	NA	NA	NA	NA
TRINITY_DN1080_c12_g1	8.69413	NA	NA	NA	NA	NA	NA	NA	NA	NA
TRINITY_DN21063_c0_g1	8.69282	NA	NA	NA	NA	NA	NA	NA	NA	NA
TRINITY_DN28803_c0_g1	8.68262	NA	NA	NA	NA	NA	NA	NA	NA	NA
TRINITY_DN26627_c1_g1	8.6697	NA	NA	NA	NA	NA	NA	NA	NA	NA
TRINITY_DN6954_c0_g1	8.66035	NA	NA	NA	NA	NA	NA	NA	NA	NA
TRINITY_DN787_c0_g2	8.65639	NA	NA	NA	NA	NA	NA	NA	NA	NA
TRINITY_DN13622_c1_g1	8.65248	NA	NA	NA	NA	NA	NA	NA	NA	NA
TRINITY_DN61884_c0_g1	8.65081	NA	NA	NA	NA	NA	NA	NA	NA	NA
TRINITY_DN226_c0_g1	8.64909	NA	NA	NA	NA	NA	NA	NA	NA	NA
TRINITY_DN15050_c0_g1	8.64701	NA	NA	NA	NA	NA	NA	NA	NA	NA
TRINITY_DN2531_c0_g2	8.64175	NA	NA	NA	NA	NA	NA	NA	NA	NA
TRINITY_DN2338_c3_g1	8.63373	NA	NA	NA	NA	NA	NA	NA	NA	NA
TRINITY_DN14489_c0_g1	8.63367	NA	NA	NA	NA	NA	NA	NA	NA	NA
TRINITY_DN11990_c0_g1	8.62857	NA	NA	NA	NA	NA	NA	NA	NA	NA
TRINITY_DN17329_c0_g1	8.61976	NA	NA	NA	NA	NA	NA	NA	NA	NA
TRINITY_DN26565_c0_g1	8.61671	NA	NA	NA	NA	NA	NA	NA	NA	NA
TRINITY_DN13050_c0_g1	8.60765	NA	NA	NA	NA	NA	NA	NA	NA	NA
TRINITY_DN5042_c0_g3	8.60589	NA	NA	NA	NA	NA	NA	NA	NA	NA
TRINITY_DN4123_c0_g1	8.59748	NA	NA	NA	NA	NA	NA	NA	NA	NA
TRINITY_DN27242_c0_g6	8.59252	NA	NA	NA	NA	NA	NA	NA	NA	NA
TRINITY_DN7661_c0_g1	8.56547	NA	NA	NA	NA	NA	NA	NA	NA	NA
TRINITY_DN2561_c0_g2	8.56012	NA	NA	NA	NA	NA	NA	NA	NA	NA
TRINITY_DN1122_c0_g1	8.5565	NA	NA	NA	NA	NA	NA	NA	NA	NA
TRINITY_DN236_c2_g1	8.54568	NA	NA	NA	NA	NA	NA	NA	NA	NA
TRINITY_DN27263_c2_g1	8.54416	NA	NA	NA	NA	NA	NA	NA	NA	NA
TRINITY_DN16873_c0_g1	8.53523	NA	NA	NA	NA	NA	NA	NA	NA	NA
TRINITY_DN24781_c0_g1	8.53333	NA	NA	NA	NA	NA	NA	NA	NA	NA
TRINITY_DN30990_c0_g1	8.52349	NA	NA	NA	NA	NA	NA	NA	NA	NA
TRINITY_DN1318_c0_g1	8.52308	NA	NA	NA	NA	NA	NA	NA	NA	NA
TRINITY_DN6179_c0_g1	8.51844	NA	NA	NA	NA	NA	NA	NA	NA	NA
TRINITY_DN13379_c0_g1	8.51811	NA	NA	NA	NA	NA	NA	NA	NA	NA
TRINITY_DN65989_c0_g1	8.51162	NA	NA	NA	NA	NA	NA	NA	NA	NA
TRINITY_DN2721_c0_g12	8.50914	NA	NA	NA	NA	NA	NA	NA	NA	NA
TRINITY_DN34828_c1_g1	8.50745	NA	NA	NA	NA	NA	NA	NA	NA	NA
TRINITY_DN5015_c1_g1	8.5053	NA	NA	NA	NA	NA	NA	NA	NA	NA
TRINITY_DN64_c2_g1	8.50497	NA	NA	NA	NA	NA	NA	NA	NA	NA
TRINITY_DN1278_c0_g1	8.50471	NA	NA	NA	NA	NA	NA	NA	NA	NA
TRINITY_DN227_c9_g1	8.50267	NA	NA	NA	NA	NA	NA	NA	NA	NA
TRINITY_DN66176_c0_g1	8.5023	NA	NA	NA	NA	NA	NA	NA	NA	NA
TRINITY_DN17897_c0_g1	8.49822	NA	NA	NA	NA	NA	NA	NA	NA	NA
TRINITY_DN758_c6_g1	8.48973	NA	NA	NA	NA	NA	NA	NA	NA	NA
TRINITY_DN43864_c0_g1	8.48599	NA	NA	NA	NA	NA	NA	NA	NA	NA
TRINITY_DN2785_c0_g1	8.47689	NA	NA	NA	NA	NA	NA	NA	NA	NA
TRINITY_DN5037_c0_g1	8.45078	NA	NA	NA	NA	NA	NA	NA	NA	NA
TRINITY_DN10862_c1_g1	8.45014	NA	NA	NA	NA	NA	NA	NA	NA	NA
TRINITY_DN536_c0_g1	8.44938	NA	NA	NA	NA	NA	NA	NA	NA	NA
TRINITY_DN24540_c0_g1	8.4489	NA	NA	NA	NA	NA	NA	NA	NA	NA
TRINITY_DN8878_c0_g1	8.44804	NA	NA	NA	NA	NA	NA	NA	NA	NA
TRINITY_DN959_c0_g1	8.44351	NA	NA	NA	NA	NA	NA	NA	NA	NA
TRINITY_DN8638_c0_g1	8.44297	NA	NA	NA	NA	NA	NA	NA	NA	NA
TRINITY_DN39618_c1_g1	8.41883	NA	NA	NA	NA	NA	NA	NA	NA	NA
TRINITY_DN7877_c5_g1	8.41581	NA	NA	NA	NA	NA	NA	NA	NA	NA
TRINITY_DN1769_c0_g1	8.40998	NA	NA	NA	NA	NA	NA	NA	NA	NA
TRINITY_DN2803_c0_g1	8.40752	NA	NA	NA	NA	NA	NA	NA	NA	NA
TRINITY_DN22249_c0_g1	8.40406	NA	NA	NA	NA	NA	NA	NA	NA	NA
TRINITY_DN3751_c0_g1	8.40401	NA	NA	NA	NA	NA	NA	NA	NA	NA
TRINITY_DN4331_c0_g4	8.39775	NA	NA	NA	NA	NA	NA	NA	NA	NA
TRINITY_DN19245_c0_g1	8.38789	NA	NA	NA	NA	NA	NA	NA	NA	NA
TRINITY_DN13769_c1_g1	8.38227	NA	NA	NA	NA	NA	NA	NA	NA	NA
TRINITY_DN4369_c0_g4	8.38101	NA	NA	NA	NA	NA	NA	NA	NA	NA
TRINITY_DN4915_c0_g1	8.37834	NA	NA	NA	NA	NA	NA	NA	NA	NA
TRINITY_DN101_c1_g2	8.35814	NA	NA	NA	NA	NA	NA	NA	NA	NA
TRINITY_DN618_c3_g2	8.35761	NA	NA	NA	NA	NA	NA	NA	NA	NA
TRINITY_DN12284_c0_g1	8.33815	NA	NA	NA	NA	NA	NA	NA	NA	NA
TRINITY_DN2388_c0_g2	8.33803	NA	NA	NA	NA	NA	NA	NA	NA	NA
TRINITY_DN58673_c0_g1	8.32271	NA	NA	NA	NA	NA	NA	NA	NA	NA
TRINITY_DN1326_c0_g1	8.31513	NA	NA	NA	NA	NA	NA	NA	NA	NA
TRINITY_DN5546_c0_g1	8.31447	NA	NA	NA	NA	NA	NA	NA	NA	NA
TRINITY_DN1160_c9_g1	8.31386	NA	NA	NA	NA	NA	NA	NA	NA	NA
TRINITY_DN322_c2_g1	8.30937	NA	NA	NA	NA	NA	NA	NA	NA	NA
TRINITY_DN34_c4_g1	8.30662	NA	NA	NA	NA	NA	NA	NA	NA	NA
TRINITY_DN3576_c1_g1	8.30345	NA	NA	NA	NA	NA	NA	NA	NA	NA
TRINITY_DN9445_c2_g1	8.29564	NA	NA	NA	NA	NA	NA	NA	NA	NA
TRINITY_DN10468_c2_g1	8.28352	NA	NA	NA	NA	NA	NA	NA	NA	NA
TRINITY_DN815_c1_g1	8.28282	NA	NA	NA	NA	NA	NA	NA	NA	NA
TRINITY_DN16226_c0_g5	8.27635	NA	NA	NA	NA	NA	NA	NA	NA	NA
TRINITY_DN61576_c0_g1	8.27333	NA	NA	NA	NA	NA	NA	NA	NA	NA
TRINITY_DN656_c1_g1	8.2692	NA	NA	NA	NA	NA	NA	NA	NA	NA
TRINITY_DN53906_c0_g1	8.25611	NA	NA	NA	NA	NA	NA	NA	NA	NA
TRINITY_DN52784_c0_g1	8.24757	NA	NA	NA	NA	NA	NA	NA	NA	NA
TRINITY_DN4409_c1_g1	8.2337	NA	NA	NA	NA	NA	NA	NA	NA	NA
TRINITY_DN12372_c2_g2	8.2236	NA	NA	NA	NA	NA	NA	NA	NA	NA
TRINITY_DN25413_c0_g1	8.21606	NA	NA	NA	NA	NA	NA	NA	NA	NA
TRINITY_DN39565_c0_g1	8.21359	NA	NA	NA	NA	NA	NA	NA	NA	NA
TRINITY_DN6919_c1_g3	8.21211	NA	NA	NA	NA	NA	NA	NA	NA	NA
TRINITY_DN61708_c0_g1	8.20758	NA	NA	NA	NA	NA	NA	NA	NA	NA
TRINITY_DN9208_c0_g1	8.20104	NA	NA	NA	NA	NA	NA	NA	NA	NA
TRINITY_DN4197_c0_g1	8.19759	NA	NA	NA	NA	NA	NA	NA	NA	NA
TRINITY_DN460_c0_g1	8.19467	NA	NA	NA	NA	NA	NA	NA	NA	NA
TRINITY_DN4667_c0_g1	8.18421	NA	NA	NA	NA	NA	NA	NA	NA	NA
TRINITY_DN21344_c0_g1	8.18048	NA	NA	NA	NA	NA	NA	NA	NA	NA
TRINITY_DN48155_c0_g1	8.17872	NA	NA	NA	NA	NA	NA	NA	NA	NA
TRINITY_DN4164_c0_g1	8.17854	NA	NA	NA	NA	NA	NA	NA	NA	NA
TRINITY_DN1931_c0_g6	8.17144	NA	NA	NA	NA	NA	NA	NA	NA	NA
TRINITY_DN448_c0_g1	8.16584	NA	NA	NA	NA	NA	NA	NA	NA	NA
TRINITY_DN7688_c0_g1	8.15979	NA	NA	NA	NA	NA	NA	NA	NA	NA
TRINITY_DN2497_c4_g2	8.15899	NA	NA	NA	NA	NA	NA	NA	NA	NA
TRINITY_DN456_c8_g1	8.15832	NA	NA	NA	NA	NA	NA	NA	NA	NA
TRINITY_DN8779_c0_g1	8.14623	NA	NA	NA	NA	NA	NA	NA	NA	NA
TRINITY_DN17939_c3_g1	8.14386	NA	NA	NA	NA	NA	NA	NA	NA	NA
TRINITY_DN3548_c0_g1	8.13576	NA	NA	NA	NA	NA	NA	NA	NA	NA
TRINITY_DN4046_c0_g1	8.12554	NA	NA	NA	NA	NA	NA	NA	NA	NA
TRINITY_DN1726_c0_g1	8.12405	NA	NA	NA	NA	NA	NA	NA	NA	NA
TRINITY_DN1692_c0_g1	8.1194	NA	NA	NA	NA	NA	NA	NA	NA	NA
TRINITY_DN4832_c1_g3	8.09487	NA	NA	NA	NA	NA	NA	NA	NA	NA
TRINITY_DN5267_c0_g1	8.09242	NA	NA	NA	NA	NA	NA	NA	NA	NA
TRINITY_DN2421_c3_g1	8.08979	NA	NA	NA	NA	NA	NA	NA	NA	NA
TRINITY_DN3808_c0_g1	8.0813	NA	NA	NA	NA	NA	NA	NA	NA	NA
TRINITY_DN47634_c0_g1	8.07694	NA	NA	NA	NA	NA	NA	NA	NA	NA
TRINITY_DN2453_c2_g1	8.07461	NA	NA	NA	NA	NA	NA	NA	NA	NA
TRINITY_DN14258_c3_g1	8.07402	NA	NA	NA	NA	NA	NA	NA	NA	NA
TRINITY_DN8383_c1_g1	8.06871	NA	NA	NA	NA	NA	NA	NA	NA	NA
TRINITY_DN846_c1_g1	8.06665	NA	NA	NA	NA	NA	NA	NA	NA	NA
TRINITY_DN534_c0_g1	8.05761	NA	NA	NA	NA	NA	NA	NA	NA	NA
TRINITY_DN19818_c0_g1	8.04926	NA	NA	NA	NA	NA	NA	NA	NA	NA
TRINITY_DN5474_c1_g3	8.04206	NA	NA	NA	NA	NA	NA	NA	NA	NA
TRINITY_DN1078_c0_g1	8.03473	NA	NA	NA	NA	NA	NA	NA	NA	NA
TRINITY_DN36570_c0_g1	8.03277	NA	NA	NA	NA	NA	NA	NA	NA	NA
TRINITY_DN126_c2_g3	8.02971	NA	NA	NA	NA	NA	NA	NA	NA	NA
TRINITY_DN6532_c0_g1	8.02173	NA	NA	NA	NA	NA	NA	NA	NA	NA
TRINITY_DN4442_c1_g1	8.01506	NA	NA	NA	NA	NA	NA	NA	NA	NA
TRINITY_DN58457_c0_g1	8.01129	NA	NA	NA	NA	NA	NA	NA	NA	NA
TRINITY_DN13812_c0_g1	8.00285	NA	NA	NA	NA	NA	NA	NA	NA	NA
TRINITY_DN1448_c6_g1	7.99508	NA	NA	NA	NA	NA	NA	NA	NA	NA
TRINITY_DN57493_c0_g2	7.97945	NA	NA	NA	NA	NA	NA	NA	NA	NA
TRINITY_DN1765_c0_g1	7.97876	NA	NA	NA	NA	NA	NA	NA	NA	NA
TRINITY_DN1975_c0_g1	7.97861	NA	NA	NA	NA	NA	NA	NA	NA	NA
TRINITY_DN580_c4_g1	7.97777	NA	NA	NA	NA	NA	NA	NA	NA	NA
TRINITY_DN11186_c2_g1	7.97572	NA	NA	NA	NA	NA	NA	NA	NA	NA
TRINITY_DN767_c0_g1	7.97546	NA	NA	NA	NA	NA	NA	NA	NA	NA
TRINITY_DN3050_c0_g1	7.97441	NA	NA	NA	NA	NA	NA	NA	NA	NA
TRINITY_DN6478_c0_g1	7.97059	NA	NA	NA	NA	NA	NA	NA	NA	NA
TRINITY_DN70634_c0_g1	7.96914	NA	NA	NA	NA	NA	NA	NA	NA	NA
TRINITY_DN16918_c0_g2	7.9689	NA	NA	NA	NA	NA	NA	NA	NA	NA
TRINITY_DN33016_c0_g1	7.96866	NA	NA	NA	NA	NA	NA	NA	NA	NA
TRINITY_DN6692_c1_g1	7.96663	NA	NA	NA	NA	NA	NA	NA	NA	NA
TRINITY_DN39328_c1_g1	7.96067	NA	NA	NA	NA	NA	NA	NA	NA	NA
TRINITY_DN6257_c4_g1	7.96034	NA	NA	NA	NA	NA	NA	NA	NA	NA
TRINITY_DN5314_c0_g1	7.94512	NA	NA	NA	NA	NA	NA	NA	NA	NA
TRINITY_DN3234_c8_g1	7.94208	NA	NA	NA	NA	NA	NA	NA	NA	NA
TRINITY_DN9794_c1_g1	7.94194	NA	NA	NA	NA	NA	NA	NA	NA	NA
TRINITY_DN4576_c0_g1	7.93606	NA	NA	NA	NA	NA	NA	NA	NA	NA
TRINITY_DN2084_c1_g1	7.9351	NA	NA	NA	NA	NA	NA	NA	NA	NA
TRINITY_DN5915_c0_g1	7.9335	NA	NA	NA	NA	NA	NA	NA	NA	NA
TRINITY_DN5374_c0_g1	7.93298	NA	NA	NA	NA	NA	NA	NA	NA	NA
TRINITY_DN5259_c0_g1	7.93092	NA	NA	NA	NA	NA	NA	NA	NA	NA
TRINITY_DN1753_c4_g1	7.92956	NA	NA	NA	NA	NA	NA	NA	NA	NA
TRINITY_DN1128_c8_g1	7.9285	NA	NA	NA	NA	NA	NA	NA	NA	NA
TRINITY_DN26254_c0_g2	7.92608	NA	NA	NA	NA	NA	NA	NA	NA	NA
TRINITY_DN18150_c0_g1	7.92347	NA	NA	NA	NA	NA	NA	NA	NA	NA
TRINITY_DN2676_c0_g2	7.92317	NA	NA	NA	NA	NA	NA	NA	NA	NA
TRINITY_DN2191_c0_g1	7.92224	NA	NA	NA	NA	NA	NA	NA	NA	NA
TRINITY_DN1504_c0_g1	7.91986	NA	NA	NA	NA	NA	NA	NA	NA	NA
TRINITY_DN904_c1_g2	7.90558	NA	NA	NA	NA	NA	NA	NA	NA	NA
TRINITY_DN4881_c1_g1	7.90526	NA	NA	NA	NA	NA	NA	NA	NA	NA
TRINITY_DN3899_c5_g1	7.90442	NA	NA	NA	NA	NA	NA	NA	NA	NA
TRINITY_DN25042_c1_g1	7.90429	NA	NA	NA	NA	NA	NA	NA	NA	NA
TRINITY_DN19878_c0_g1	7.89436	NA	NA	NA	NA	NA	NA	NA	NA	NA
TRINITY_DN18383_c0_g1	7.89237	NA	NA	NA	NA	NA	NA	NA	NA	NA
TRINITY_DN10485_c0_g1	7.89058	NA	NA	NA	NA	NA	NA	NA	NA	NA
TRINITY_DN28979_c0_g1	7.88709	NA	NA	NA	NA	NA	NA	NA	NA	NA
TRINITY_DN3268_c1_g1	7.879	NA	NA	NA	NA	NA	NA	NA	NA	NA
TRINITY_DN1181_c4_g2	7.87075	NA	NA	NA	NA	NA	NA	NA	NA	NA
TRINITY_DN53312_c0_g1	7.87073	NA	NA	NA	NA	NA	NA	NA	NA	NA
TRINITY_DN28438_c4_g1	7.8704	NA	NA	NA	NA	NA	NA	NA	NA	NA
TRINITY_DN1360_c0_g1	7.86391	NA	NA	NA	NA	NA	NA	NA	NA	NA
TRINITY_DN2818_c3_g1	7.8596	NA	NA	NA	NA	NA	NA	NA	NA	NA
TRINITY_DN4828_c0_g1	7.85275	NA	NA	NA	NA	NA	NA	NA	NA	NA
TRINITY_DN15159_c0_g1	7.84152	NA	NA	NA	NA	NA	NA	NA	NA	NA
TRINITY_DN55039_c0_g1	7.83515	NA	NA	NA	NA	NA	NA	NA	NA	NA
TRINITY_DN44875_c0_g1	7.83167	NA	NA	NA	NA	NA	NA	NA	NA	NA
TRINITY_DN23773_c0_g2	7.82835	NA	NA	NA	NA	NA	NA	NA	NA	NA
TRINITY_DN363_c0_g1	7.82608	NA	NA	NA	NA	NA	NA	NA	NA	NA
TRINITY_DN1675_c0_g1	7.82531	NA	NA	NA	NA	NA	NA	NA	NA	NA
TRINITY_DN509_c17_g1	7.82357	NA	NA	NA	NA	NA	NA	NA	NA	NA
TRINITY_DN10446_c0_g1	7.82211	NA	NA	NA	NA	NA	NA	NA	NA	NA
TRINITY_DN9757_c1_g1	7.82046	NA	NA	NA	NA	NA	NA	NA	NA	NA
TRINITY_DN56961_c0_g1	7.81617	NA	NA	NA	NA	NA	NA	NA	NA	NA
TRINITY_DN265_c1_g1	7.81418	NA	NA	NA	NA	NA	NA	NA	NA	NA
TRINITY_DN833_c5_g1	7.81262	NA	NA	NA	NA	NA	NA	NA	NA	NA
TRINITY_DN10229_c0_g1	7.81051	NA	NA	NA	NA	NA	NA	NA	NA	NA
TRINITY_DN61563_c0_g1	7.80973	NA	NA	NA	NA	NA	NA	NA	NA	NA
TRINITY_DN71067_c0_g1	7.80919	NA	NA	NA	NA	NA	NA	NA	NA	NA
TRINITY_DN13317_c1_g2	7.80551	NA	NA	NA	NA	NA	NA	NA	NA	NA
TRINITY_DN8794_c0_g1	7.80522	NA	NA	NA	NA	NA	NA	NA	NA	NA
TRINITY_DN4000_c0_g1	7.80412	NA	NA	NA	NA	NA	NA	NA	NA	NA
TRINITY_DN66053_c0_g1	7.79697	NA	NA	NA	NA	NA	NA	NA	NA	NA
TRINITY_DN9061_c3_g1	7.79389	NA	NA	NA	NA	NA	NA	NA	NA	NA
TRINITY_DN39834_c0_g1	7.79235	NA	NA	NA	NA	NA	NA	NA	NA	NA
TRINITY_DN5069_c0_g1	7.79231	NA	NA	NA	NA	NA	NA	NA	NA	NA
TRINITY_DN34885_c0_g1	7.78875	NA	NA	NA	NA	NA	NA	NA	NA	NA
TRINITY_DN3408_c5_g1	7.78733	NA	NA	NA	NA	NA	NA	NA	NA	NA
TRINITY_DN49409_c0_g1	7.78699	NA	NA	NA	NA	NA	NA	NA	NA	NA
TRINITY_DN7810_c0_g1	7.78528	NA	NA	NA	NA	NA	NA	NA	NA	NA
TRINITY_DN13532_c0_g1	7.77597	NA	NA	NA	NA	NA	NA	NA	NA	NA
TRINITY_DN1373_c3_g2	7.77203	NA	NA	NA	NA	NA	NA	NA	NA	NA
TRINITY_DN57526_c0_g1	7.77116	NA	NA	NA	NA	NA	NA	NA	NA	NA
TRINITY_DN17662_c0_g1	7.76901	NA	NA	NA	NA	NA	NA	NA	NA	NA
TRINITY_DN1627_c0_g1	7.76777	NA	NA	NA	NA	NA	NA	NA	NA	NA
TRINITY_DN9026_c1_g2	7.76639	NA	NA	NA	NA	NA	NA	NA	NA	NA
TRINITY_DN14157_c0_g1	7.75189	NA	NA	NA	NA	NA	NA	NA	NA	NA
TRINITY_DN73983_c0_g1	7.74696	NA	NA	NA	NA	NA	NA	NA	NA	NA
TRINITY_DN7817_c0_g1	7.73919	NA	NA	NA	NA	NA	NA	NA	NA	NA
TRINITY_DN136_c3_g1	7.72906	NA	NA	NA	NA	NA	NA	NA	NA	NA
TRINITY_DN61595_c0_g1	7.72883	NA	NA	NA	NA	NA	NA	NA	NA	NA
TRINITY_DN1108_c1_g4	7.7282	NA	NA	NA	NA	NA	NA	NA	NA	NA
TRINITY_DN2795_c0_g2	7.7257	NA	NA	NA	NA	NA	NA	NA	NA	NA
TRINITY_DN29482_c3_g1	7.71974	NA	NA	NA	NA	NA	NA	NA	NA	NA
TRINITY_DN39678_c0_g1	7.71394	NA	NA	NA	NA	NA	NA	NA	NA	NA
TRINITY_DN1748_c5_g1	7.71065	NA	NA	NA	NA	NA	NA	NA	NA	NA
TRINITY_DN1387_c4_g1	7.70749	NA	NA	NA	NA	NA	NA	NA	NA	NA
TRINITY_DN11771_c0_g1	7.70559	NA	NA	NA	NA	NA	NA	NA	NA	NA
TRINITY_DN4408_c4_g1	7.70285	NA	NA	NA	NA	NA	NA	NA	NA	NA
TRINITY_DN47032_c1_g1	7.69414	NA	NA	NA	NA	NA	NA	NA	NA	NA
TRINITY_DN385_c1_g1	7.69194	NA	NA	NA	NA	NA	NA	NA	NA	NA
TRINITY_DN2057_c1_g1	7.687	NA	NA	NA	NA	NA	NA	NA	NA	NA
TRINITY_DN6015_c2_g1	7.68564	NA	NA	NA	NA	NA	NA	NA	NA	NA
TRINITY_DN4259_c1_g1	7.68028	NA	NA	NA	NA	NA	NA	NA	NA	NA
TRINITY_DN39162_c2_g1	7.67646	NA	NA	NA	NA	NA	NA	NA	NA	NA
TRINITY_DN736_c1_g1	7.67142	NA	NA	NA	NA	NA	NA	NA	NA	NA
TRINITY_DN108_c7_g1	7.66443	NA	NA	NA	NA	NA	NA	NA	NA	NA
TRINITY_DN70893_c0_g1	7.64916	NA	NA	NA	NA	NA	NA	NA	NA	NA
TRINITY_DN19380_c0_g1	7.64879	NA	NA	NA	NA	NA	NA	NA	NA	NA
TRINITY_DN16733_c0_g1	7.64676	NA	NA	NA	NA	NA	NA	NA	NA	NA
TRINITY_DN4229_c1_g1	7.63802	NA	NA	NA	NA	NA	NA	NA	NA	NA
TRINITY_DN16378_c0_g1	7.63527	NA	NA	NA	NA	NA	NA	NA	NA	NA
TRINITY_DN3780_c1_g1	7.6338	NA	NA	NA	NA	NA	NA	NA	NA	NA
TRINITY_DN2127_c0_g2	7.62498	NA	NA	NA	NA	NA	NA	NA	NA	NA
TRINITY_DN7009_c0_g1	7.61565	NA	NA	NA	NA	NA	NA	NA	NA	NA
TRINITY_DN4302_c0_g1	7.61461	NA	NA	NA	NA	NA	NA	NA	NA	NA
TRINITY_DN5175_c1_g1	7.61159	NA	NA	NA	NA	NA	NA	NA	NA	NA
TRINITY_DN6752_c0_g1	7.60767	NA	NA	NA	NA	NA	NA	NA	NA	NA
TRINITY_DN12667_c0_g1	7.5985	NA	NA	NA	NA	NA	NA	NA	NA	NA
TRINITY_DN33114_c2_g1	7.59113	NA	NA	NA	NA	NA	NA	NA	NA	NA
TRINITY_DN78_c0_g1	7.5761	NA	NA	NA	NA	NA	NA	NA	NA	NA
TRINITY_DN7245_c1_g1	7.5751	NA	NA	NA	NA	NA	NA	NA	NA	NA
TRINITY_DN58344_c0_g1	7.57237	NA	NA	NA	NA	NA	NA	NA	NA	NA
TRINITY_DN20264_c0_g1	7.57158	NA	NA	NA	NA	NA	NA	NA	NA	NA
TRINITY_DN21769_c0_g1	7.57025	NA	NA	NA	NA	NA	NA	NA	NA	NA
TRINITY_DN15271_c0_g4	7.56349	NA	NA	NA	NA	NA	NA	NA	NA	NA
TRINITY_DN109_c2_g2	7.56194	NA	NA	NA	NA	NA	NA	NA	NA	NA
TRINITY_DN238_c8_g2	7.55965	NA	NA	NA	NA	NA	NA	NA	NA	NA
TRINITY_DN34412_c0_g1	7.55859	NA	NA	NA	NA	NA	NA	NA	NA	NA
TRINITY_DN269_c7_g1	7.5584	NA	NA	NA	NA	NA	NA	NA	NA	NA
TRINITY_DN5208_c0_g3	7.55091	NA	NA	NA	NA	NA	NA	NA	NA	NA
TRINITY_DN5243_c1_g1	7.54906	NA	NA	NA	NA	NA	NA	NA	NA	NA
TRINITY_DN2071_c0_g1	7.54688	NA	NA	NA	NA	NA	NA	NA	NA	NA
TRINITY_DN18444_c2_g1	7.54675	NA	NA	NA	NA	NA	NA	NA	NA	NA
TRINITY_DN9707_c0_g1	7.53865	NA	NA	NA	NA	NA	NA	NA	NA	NA
TRINITY_DN850_c0_g1	7.53159	NA	NA	NA	NA	NA	NA	NA	NA	NA
TRINITY_DN26974_c0_g1	7.53056	NA	NA	NA	NA	NA	NA	NA	NA	NA
TRINITY_DN7116_c0_g1	7.51143	NA	NA	NA	NA	NA	NA	NA	NA	NA
TRINITY_DN480_c0_g3	7.51012	NA	NA	NA	NA	NA	NA	NA	NA	NA
TRINITY_DN98_c8_g1	7.51009	NA	NA	NA	NA	NA	NA	NA	NA	NA
TRINITY_DN5202_c0_g1	7.50612	NA	NA	NA	NA	NA	NA	NA	NA	NA
TRINITY_DN3407_c0_g1	7.50443	NA	NA	NA	NA	NA	NA	NA	NA	NA
TRINITY_DN35815_c1_g2	7.49577	NA	NA	NA	NA	NA	NA	NA	NA	NA
TRINITY_DN8348_c1_g1	7.49502	NA	NA	NA	NA	NA	NA	NA	NA	NA
TRINITY_DN505_c2_g1	7.493	NA	NA	NA	NA	NA	NA	NA	NA	NA
TRINITY_DN3677_c2_g1	7.48645	NA	NA	NA	NA	NA	NA	NA	NA	NA
TRINITY_DN6116_c1_g1	7.47287	NA	NA	NA	NA	NA	NA	NA	NA	NA
TRINITY_DN10326_c0_g2	7.46858	NA	NA	NA	NA	NA	NA	NA	NA	NA
TRINITY_DN804_c0_g1	7.46716	NA	NA	NA	NA	NA	NA	NA	NA	NA
TRINITY_DN1003_c0_g1	7.46693	NA	NA	NA	NA	NA	NA	NA	NA	NA
TRINITY_DN3280_c0_g4	7.46653	NA	NA	NA	NA	NA	NA	NA	NA	NA
TRINITY_DN9747_c6_g1	7.46486	NA	NA	NA	NA	NA	NA	NA	NA	NA
TRINITY_DN52718_c0_g1	7.46347	NA	NA	NA	NA	NA	NA	NA	NA	NA
TRINITY_DN4570_c0_g1	7.45615	NA	NA	NA	NA	NA	NA	NA	NA	NA
TRINITY_DN4142_c0_g1	7.4548	NA	NA	NA	NA	NA	NA	NA	NA	NA
TRINITY_DN14074_c2_g1	7.44985	NA	NA	NA	NA	NA	NA	NA	NA	NA
TRINITY_DN2608_c3_g1	7.44751	NA	NA	NA	NA	NA	NA	NA	NA	NA
TRINITY_DN8213_c0_g1	7.44744	NA	NA	NA	NA	NA	NA	NA	NA	NA
TRINITY_DN752_c4_g1	7.4455	NA	NA	NA	NA	NA	NA	NA	NA	NA
TRINITY_DN16930_c0_g1	7.44157	NA	NA	NA	NA	NA	NA	NA	NA	NA
TRINITY_DN8406_c0_g1	7.44147	NA	NA	NA	NA	NA	NA	NA	NA	NA
TRINITY_DN4772_c0_g1	7.44007	NA	NA	NA	NA	NA	NA	NA	NA	NA
TRINITY_DN17184_c0_g1	7.43445	NA	NA	NA	NA	NA	NA	NA	NA	NA
TRINITY_DN4954_c0_g1	7.4343	NA	NA	NA	NA	NA	NA	NA	NA	NA
TRINITY_DN8218_c0_g1	7.43297	NA	NA	NA	NA	NA	NA	NA	NA	NA
TRINITY_DN21636_c0_g2	7.42855	NA	NA	NA	NA	NA	NA	NA	NA	NA
TRINITY_DN5015_c1_g2	7.42443	NA	NA	NA	NA	NA	NA	NA	NA	NA
TRINITY_DN12851_c0_g1	7.41809	NA	NA	NA	NA	NA	NA	NA	NA	NA
TRINITY_DN2448_c0_g1	7.4178	NA	NA	NA	NA	NA	NA	NA	NA	NA
TRINITY_DN34771_c1_g1	7.41656	NA	NA	NA	NA	NA	NA	NA	NA	NA
TRINITY_DN5239_c0_g1	7.41551	NA	NA	NA	NA	NA	NA	NA	NA	NA
TRINITY_DN1198_c0_g1	7.40829	NA	NA	NA	NA	NA	NA	NA	NA	NA
TRINITY_DN14482_c0_g1	7.40796	NA	NA	NA	NA	NA	NA	NA	NA	NA
TRINITY_DN64215_c0_g1	7.40731	NA	NA	NA	NA	NA	NA	NA	NA	NA
TRINITY_DN856_c7_g1	7.40548	NA	NA	NA	NA	NA	NA	NA	NA	NA
TRINITY_DN17637_c0_g1	7.40392	NA	NA	NA	NA	NA	NA	NA	NA	NA
TRINITY_DN543_c0_g1	7.40234	NA	NA	NA	NA	NA	NA	NA	NA	NA
TRINITY_DN897_c1_g1	7.40179	NA	NA	NA	NA	NA	NA	NA	NA	NA
TRINITY_DN10377_c0_g1	7.40115	NA	NA	NA	NA	NA	NA	NA	NA	NA
TRINITY_DN48243_c0_g1	7.39706	NA	NA	NA	NA	NA	NA	NA	NA	NA
TRINITY_DN9985_c0_g1	7.39617	NA	NA	NA	NA	NA	NA	NA	NA	NA
TRINITY_DN4773_c1_g1	7.39446	NA	NA	NA	NA	NA	NA	NA	NA	NA
TRINITY_DN13771_c0_g1	7.38803	NA	NA	NA	NA	NA	NA	NA	NA	NA
TRINITY_DN1514_c0_g1	7.38601	NA	NA	NA	NA	NA	NA	NA	NA	NA
TRINITY_DN1132_c3_g2	7.38517	NA	NA	NA	NA	NA	NA	NA	NA	NA
TRINITY_DN453_c2_g1	7.38343	NA	NA	NA	NA	NA	NA	NA	NA	NA
TRINITY_DN61697_c0_g1	7.38212	NA	NA	NA	NA	NA	NA	NA	NA	NA
TRINITY_DN43900_c1_g1	7.37291	NA	NA	NA	NA	NA	NA	NA	NA	NA
TRINITY_DN4635_c3_g1	7.36874	NA	NA	NA	NA	NA	NA	NA	NA	NA
TRINITY_DN9729_c0_g1	7.36259	NA	NA	NA	NA	NA	NA	NA	NA	NA
TRINITY_DN1085_c2_g1	7.35965	NA	NA	NA	NA	NA	NA	NA	NA	NA
TRINITY_DN13558_c1_g1	7.35598	NA	NA	NA	NA	NA	NA	NA	NA	NA
TRINITY_DN66033_c0_g1	7.34839	NA	NA	NA	NA	NA	NA	NA	NA	NA
TRINITY_DN2410_c3_g1	7.34411	NA	NA	NA	NA	NA	NA	NA	NA	NA
TRINITY_DN869_c0_g1	7.3428	NA	NA	NA	NA	NA	NA	NA	NA	NA
TRINITY_DN383_c1_g1	7.34267	NA	NA	NA	NA	NA	NA	NA	NA	NA
TRINITY_DN1971_c0_g5	7.33976	NA	NA	NA	NA	NA	NA	NA	NA	NA
TRINITY_DN3390_c2_g2	7.33617	NA	NA	NA	NA	NA	NA	NA	NA	NA
TRINITY_DN4338_c0_g1	7.33523	NA	NA	NA	NA	NA	NA	NA	NA	NA
TRINITY_DN70500_c0_g1	7.33111	NA	NA	NA	NA	NA	NA	NA	NA	NA
TRINITY_DN4872_c0_g1	7.32012	NA	NA	NA	NA	NA	NA	NA	NA	NA
TRINITY_DN9553_c0_g2	7.31322	NA	NA	NA	NA	NA	NA	NA	NA	NA
TRINITY_DN4047_c1_g5	7.31261	NA	NA	NA	NA	NA	NA	NA	NA	NA
TRINITY_DN15657_c0_g1	7.30577	NA	NA	NA	NA	NA	NA	NA	NA	NA
TRINITY_DN7642_c0_g4	7.30333	NA	NA	NA	NA	NA	NA	NA	NA	NA
TRINITY_DN2531_c0_g1	7.29506	NA	NA	NA	NA	NA	NA	NA	NA	NA
TRINITY_DN142_c0_g2	7.28976	NA	NA	NA	NA	NA	NA	NA	NA	NA
TRINITY_DN10910_c0_g1	7.28772	NA	NA	NA	NA	NA	NA	NA	NA	NA
TRINITY_DN889_c0_g3	7.27459	NA	NA	NA	NA	NA	NA	NA	NA	NA
TRINITY_DN3976_c0_g1	7.26926	NA	NA	NA	NA	NA	NA	NA	NA	NA
TRINITY_DN5289_c1_g1	7.26414	NA	NA	NA	NA	NA	NA	NA	NA	NA
TRINITY_DN1423_c1_g3	7.26168	NA	NA	NA	NA	NA	NA	NA	NA	NA
TRINITY_DN8280_c0_g1	7.25718	NA	NA	NA	NA	NA	NA	NA	NA	NA
TRINITY_DN658_c0_g3	7.25273	NA	NA	NA	NA	NA	NA	NA	NA	NA
TRINITY_DN4863_c0_g1	7.25057	NA	NA	NA	NA	NA	NA	NA	NA	NA
TRINITY_DN7803_c0_g1	7.25048	NA	NA	NA	NA	NA	NA	NA	NA	NA
TRINITY_DN42787_c0_g1	7.24968	NA	NA	NA	NA	NA	NA	NA	NA	NA
TRINITY_DN2159_c10_g1	7.24499	NA	NA	NA	NA	NA	NA	NA	NA	NA
TRINITY_DN5079_c1_g1	7.24042	NA	NA	NA	NA	NA	NA	NA	NA	NA
TRINITY_DN5609_c1_g1	7.2391	NA	NA	NA	NA	NA	NA	NA	NA	NA
TRINITY_DN4448_c1_g1	7.21885	NA	NA	NA	NA	NA	NA	NA	NA	NA
TRINITY_DN59124_c0_g1	7.2143	NA	NA	NA	NA	NA	NA	NA	NA	NA
TRINITY_DN2455_c0_g1	7.21038	NA	NA	NA	NA	NA	NA	NA	NA	NA
TRINITY_DN6912_c7_g1	7.20992	NA	NA	NA	NA	NA	NA	NA	NA	NA
TRINITY_DN18205_c0_g1	7.20631	NA	NA	NA	NA	NA	NA	NA	NA	NA
TRINITY_DN10064_c0_g2	7.20515	NA	NA	NA	NA	NA	NA	NA	NA	NA
TRINITY_DN2405_c0_g1	7.20157	NA	NA	NA	NA	NA	NA	NA	NA	NA
TRINITY_DN1929_c2_g3	7.19967	NA	NA	NA	NA	NA	NA	NA	NA	NA
TRINITY_DN5736_c0_g1	7.19963	NA	NA	NA	NA	NA	NA	NA	NA	NA
TRINITY_DN3934_c0_g1	7.19929	NA	NA	NA	NA	NA	NA	NA	NA	NA
TRINITY_DN1103_c0_g1	7.19424	NA	NA	NA	NA	NA	NA	NA	NA	NA
TRINITY_DN412_c7_g1	7.19071	NA	NA	NA	NA	NA	NA	NA	NA	NA
TRINITY_DN5798_c6_g1	7.1872	NA	NA	NA	NA	NA	NA	NA	NA	NA
TRINITY_DN241_c0_g1	7.18701	NA	NA	NA	NA	NA	NA	NA	NA	NA
TRINITY_DN9094_c0_g2	7.18345	NA	NA	NA	NA	NA	NA	NA	NA	NA
TRINITY_DN3089_c1_g1	7.18076	NA	NA	NA	NA	NA	NA	NA	NA	NA
TRINITY_DN3656_c6_g1	7.179	NA	NA	NA	NA	NA	NA	NA	NA	NA
TRINITY_DN3314_c0_g1	7.17289	NA	NA	NA	NA	NA	NA	NA	NA	NA
TRINITY_DN21150_c0_g1	7.16941	NA	NA	NA	NA	NA	NA	NA	NA	NA
TRINITY_DN5077_c0_g2	7.16828	NA	NA	NA	NA	NA	NA	NA	NA	NA
TRINITY_DN18745_c0_g1	7.16611	NA	NA	NA	NA	NA	NA	NA	NA	NA
TRINITY_DN9735_c0_g1	7.15959	NA	NA	NA	NA	NA	NA	NA	NA	NA
TRINITY_DN3945_c2_g1	7.15816	NA	NA	NA	NA	NA	NA	NA	NA	NA
TRINITY_DN3686_c0_g3	7.15746	NA	NA	NA	NA	NA	NA	NA	NA	NA
TRINITY_DN12865_c0_g1	7.1567	NA	NA	NA	NA	NA	NA	NA	NA	NA
TRINITY_DN12954_c0_g1	7.15187	NA	NA	NA	NA	NA	NA	NA	NA	NA
TRINITY_DN3770_c0_g1	7.14927	NA	NA	NA	NA	NA	NA	NA	NA	NA
TRINITY_DN422_c7_g1	7.14865	NA	NA	NA	NA	NA	NA	NA	NA	NA
TRINITY_DN707_c0_g1	7.14745	NA	NA	NA	NA	NA	NA	NA	NA	NA
TRINITY_DN8045_c1_g1	7.14558	NA	NA	NA	NA	NA	NA	NA	NA	NA
TRINITY_DN5775_c0_g1	7.14373	NA	NA	NA	NA	NA	NA	NA	NA	NA
TRINITY_DN1213_c0_g1	7.13998	NA	NA	NA	NA	NA	NA	NA	NA	NA
TRINITY_DN20572_c0_g1	7.1357	NA	NA	NA	NA	NA	NA	NA	NA	NA
TRINITY_DN52690_c0_g1	7.12961	NA	NA	NA	NA	NA	NA	NA	NA	NA
TRINITY_DN51602_c0_g1	7.12913	NA	NA	NA	NA	NA	NA	NA	NA	NA
TRINITY_DN4404_c1_g1	7.12698	NA	NA	NA	NA	NA	NA	NA	NA	NA
TRINITY_DN17364_c1_g1	7.10632	NA	NA	NA	NA	NA	NA	NA	NA	NA
TRINITY_DN914_c1_g2	7.10617	NA	NA	NA	NA	NA	NA	NA	NA	NA
TRINITY_DN2038_c1_g2	7.10238	NA	NA	NA	NA	NA	NA	NA	NA	NA
TRINITY_DN5279_c2_g1	7.10061	NA	NA	NA	NA	NA	NA	NA	NA	NA
TRINITY_DN444_c2_g2	7.08231	NA	NA	NA	NA	NA	NA	NA	NA	NA
TRINITY_DN8189_c1_g1	7.07796	NA	NA	NA	NA	NA	NA	NA	NA	NA
TRINITY_DN2000_c1_g2	7.07588	NA	NA	NA	NA	NA	NA	NA	NA	NA
TRINITY_DN405_c1_g1	7.07453	NA	NA	NA	NA	NA	NA	NA	NA	NA
TRINITY_DN1042_c2_g1	7.07377	NA	NA	NA	NA	NA	NA	NA	NA	NA
TRINITY_DN12080_c0_g1	7.06944	TRINITY_DN12080_c0_g1_i3.p1	2-406[+]	.	.	.	.	.	.	.
TRINITY_DN12080_c0_g1	7.06944	.	.	CX171_ARATH^CX171_ARATH^Q:245-376,H:33-74^70.455%ID^E:8.51e-12^RecName: Full=Cytochrome c oxidase copper chaperone 1;^Eukaryota; Viridiplantae; Streptophyta; Embryophyta; Tracheophyta; Spermatophyta; Magnoliopsida; eudicotyledons; Gunneridae; Pentapetalae; rosids; malvids; Brassicales; Brassicaceae; Camelineae; Arabidopsis	.	.	KEGG:ath:AT3G15352	GO:0005758^cellular_component^mitochondrial intermembrane space`GO:0016531^molecular_function^copper chaperone activity`GO:0005507^molecular_function^copper ion binding`GO:0009617^biological_process^response to bacterium`GO:0046688^biological_process^response to copper ion	.	.
TRINITY_DN64959_c0_g1	7.06872	NA	NA	NA	NA	NA	NA	NA	NA	NA
TRINITY_DN21_c1_g2	7.06853	NA	NA	NA	NA	NA	NA	NA	NA	NA
TRINITY_DN15497_c0_g2	7.06609	NA	NA	NA	NA	NA	NA	NA	NA	NA
TRINITY_DN4884_c2_g1	7.06398	NA	NA	NA	NA	NA	NA	NA	NA	NA
TRINITY_DN2976_c3_g1	7.05788	NA	NA	NA	NA	NA	NA	NA	NA	NA
TRINITY_DN1206_c4_g1	7.05237	NA	NA	NA	NA	NA	NA	NA	NA	NA
TRINITY_DN5751_c0_g1	7.04661	NA	NA	NA	NA	NA	NA	NA	NA	NA
TRINITY_DN6218_c0_g1	7.04199	NA	NA	NA	NA	NA	NA	NA	NA	NA
TRINITY_DN5_c0_g1	7.03313	NA	NA	NA	NA	NA	NA	NA	NA	NA
TRINITY_DN618_c3_g1	7.0328	NA	NA	NA	NA	NA	NA	NA	NA	NA
TRINITY_DN18486_c0_g1	7.03065	NA	NA	NA	NA	NA	NA	NA	NA	NA
TRINITY_DN8054_c1_g1	7.02946	NA	NA	NA	NA	NA	NA	NA	NA	NA
TRINITY_DN4095_c3_g1	7.02511	NA	NA	NA	NA	NA	NA	NA	NA	NA
TRINITY_DN3941_c0_g1	7.01928	NA	NA	NA	NA	NA	NA	NA	NA	NA
TRINITY_DN1382_c0_g1	7.01052	NA	NA	NA	NA	NA	NA	NA	NA	NA
TRINITY_DN58495_c0_g1	7.00281	NA	NA	NA	NA	NA	NA	NA	NA	NA
TRINITY_DN7876_c0_g1	6.99547	NA	NA	NA	NA	NA	NA	NA	NA	NA
TRINITY_DN1100_c13_g1	6.99248	NA	NA	NA	NA	NA	NA	NA	NA	NA
TRINITY_DN10076_c0_g1	6.98908	NA	NA	NA	NA	NA	NA	NA	NA	NA
TRINITY_DN21004_c0_g1	6.98851	NA	NA	NA	NA	NA	NA	NA	NA	NA
TRINITY_DN7198_c0_g1	6.98787	NA	NA	NA	NA	NA	NA	NA	NA	NA
TRINITY_DN122_c1_g1	6.98686	NA	NA	NA	NA	NA	NA	NA	NA	NA
TRINITY_DN520_c0_g1	6.98595	NA	NA	NA	NA	NA	NA	NA	NA	NA
TRINITY_DN2617_c1_g1	6.98584	NA	NA	NA	NA	NA	NA	NA	NA	NA
TRINITY_DN57432_c0_g1	6.98488	NA	NA	NA	NA	NA	NA	NA	NA	NA
TRINITY_DN2713_c0_g3	6.98475	NA	NA	NA	NA	NA	NA	NA	NA	NA
TRINITY_DN15721_c0_g2	6.98165	NA	NA	NA	NA	NA	NA	NA	NA	NA
TRINITY_DN230_c0_g1	6.97555	NA	NA	NA	NA	NA	NA	NA	NA	NA
TRINITY_DN11755_c3_g1	6.97322	NA	NA	NA	NA	NA	NA	NA	NA	NA
TRINITY_DN10724_c1_g1	6.96071	NA	NA	NA	NA	NA	NA	NA	NA	NA
TRINITY_DN6751_c0_g2	6.95812	NA	NA	NA	NA	NA	NA	NA	NA	NA
TRINITY_DN5623_c3_g1	6.95215	NA	NA	NA	NA	NA	NA	NA	NA	NA
TRINITY_DN4979_c0_g1	6.95145	NA	NA	NA	NA	NA	NA	NA	NA	NA
TRINITY_DN4524_c1_g1	6.94204	NA	NA	NA	NA	NA	NA	NA	NA	NA
TRINITY_DN1324_c3_g1	6.93479	NA	NA	NA	NA	NA	NA	NA	NA	NA
TRINITY_DN5092_c0_g2	6.93342	NA	NA	NA	NA	NA	NA	NA	NA	NA
TRINITY_DN849_c0_g1	6.92974	NA	NA	NA	NA	NA	NA	NA	NA	NA
TRINITY_DN2845_c5_g1	6.92244	NA	NA	NA	NA	NA	NA	NA	NA	NA
TRINITY_DN4296_c2_g1	6.92129	NA	NA	NA	NA	NA	NA	NA	NA	NA
TRINITY_DN7655_c0_g1	6.91917	NA	NA	NA	NA	NA	NA	NA	NA	NA
TRINITY_DN2104_c0_g1	6.91667	NA	NA	NA	NA	NA	NA	NA	NA	NA
TRINITY_DN6280_c0_g1	6.91494	NA	NA	NA	NA	NA	NA	NA	NA	NA
TRINITY_DN57919_c0_g1	6.91122	NA	NA	NA	NA	NA	NA	NA	NA	NA
TRINITY_DN48117_c0_g1	6.90831	NA	NA	NA	NA	NA	NA	NA	NA	NA
TRINITY_DN3649_c0_g1	6.90782	NA	NA	NA	NA	NA	NA	NA	NA	NA
TRINITY_DN13438_c0_g1	6.90344	NA	NA	NA	NA	NA	NA	NA	NA	NA
TRINITY_DN4184_c0_g1	6.90318	NA	NA	NA	NA	NA	NA	NA	NA	NA
TRINITY_DN3230_c0_g1	6.9006	NA	NA	NA	NA	NA	NA	NA	NA	NA
TRINITY_DN1920_c0_g2	6.89794	NA	NA	NA	NA	NA	NA	NA	NA	NA
TRINITY_DN2990_c3_g2	6.89492	NA	NA	NA	NA	NA	NA	NA	NA	NA
TRINITY_DN897_c1_g4	6.88563	NA	NA	NA	NA	NA	NA	NA	NA	NA
TRINITY_DN29218_c0_g1	6.86408	NA	NA	NA	NA	NA	NA	NA	NA	NA
TRINITY_DN3870_c0_g1	6.8618	NA	NA	NA	NA	NA	NA	NA	NA	NA
TRINITY_DN2728_c0_g1	6.85915	NA	NA	NA	NA	NA	NA	NA	NA	NA
TRINITY_DN4277_c2_g2	6.85905	NA	NA	NA	NA	NA	NA	NA	NA	NA
TRINITY_DN5946_c1_g1	6.85648	NA	NA	NA	NA	NA	NA	NA	NA	NA
TRINITY_DN4750_c0_g4	6.85167	NA	NA	NA	NA	NA	NA	NA	NA	NA
TRINITY_DN4930_c1_g1	6.85053	NA	NA	NA	NA	NA	NA	NA	NA	NA
TRINITY_DN16179_c0_g1	6.84909	NA	NA	NA	NA	NA	NA	NA	NA	NA
TRINITY_DN14211_c2_g1	6.8463	NA	NA	NA	NA	NA	NA	NA	NA	NA
TRINITY_DN1487_c1_g1	6.83947	NA	NA	NA	NA	NA	NA	NA	NA	NA
TRINITY_DN7309_c0_g1	6.83924	NA	NA	NA	NA	NA	NA	NA	NA	NA
TRINITY_DN8095_c1_g1	6.83923	NA	NA	NA	NA	NA	NA	NA	NA	NA
TRINITY_DN20127_c1_g1	6.82902	NA	NA	NA	NA	NA	NA	NA	NA	NA
TRINITY_DN3555_c1_g1	6.82492	NA	NA	NA	NA	NA	NA	NA	NA	NA
TRINITY_DN325_c0_g1	6.8176	NA	NA	NA	NA	NA	NA	NA	NA	NA
TRINITY_DN6682_c0_g2	6.81684	NA	NA	NA	NA	NA	NA	NA	NA	NA
TRINITY_DN126_c2_g2	6.81353	NA	NA	NA	NA	NA	NA	NA	NA	NA
TRINITY_DN270_c11_g1	6.80968	NA	NA	NA	NA	NA	NA	NA	NA	NA
TRINITY_DN8240_c0_g1	6.80671	NA	NA	NA	NA	NA	NA	NA	NA	NA
TRINITY_DN10630_c0_g1	6.80517	NA	NA	NA	NA	NA	NA	NA	NA	NA
TRINITY_DN2267_c4_g1	6.80475	NA	NA	NA	NA	NA	NA	NA	NA	NA
TRINITY_DN4768_c0_g1	6.80456	NA	NA	NA	NA	NA	NA	NA	NA	NA
TRINITY_DN1272_c0_g1	6.8024	NA	NA	NA	NA	NA	NA	NA	NA	NA
TRINITY_DN4484_c0_g1	6.79919	NA	NA	NA	NA	NA	NA	NA	NA	NA
TRINITY_DN61813_c0_g1	6.79889	NA	NA	NA	NA	NA	NA	NA	NA	NA
TRINITY_DN8348_c2_g1	6.79837	NA	NA	NA	NA	NA	NA	NA	NA	NA
TRINITY_DN3152_c0_g1	6.79759	NA	NA	NA	NA	NA	NA	NA	NA	NA
TRINITY_DN18048_c0_g1	6.79699	NA	NA	NA	NA	NA	NA	NA	NA	NA
TRINITY_DN23582_c2_g1	6.79659	NA	NA	NA	NA	NA	NA	NA	NA	NA
TRINITY_DN2079_c0_g1	6.79582	NA	NA	NA	NA	NA	NA	NA	NA	NA
TRINITY_DN9127_c2_g1	6.79386	NA	NA	NA	NA	NA	NA	NA	NA	NA
TRINITY_DN48687_c0_g1	6.78827	NA	NA	NA	NA	NA	NA	NA	NA	NA
TRINITY_DN813_c0_g4	6.7865	NA	NA	NA	NA	NA	NA	NA	NA	NA
TRINITY_DN2532_c1_g1	6.78633	NA	NA	NA	NA	NA	NA	NA	NA	NA
TRINITY_DN359_c8_g1	6.77979	NA	NA	NA	NA	NA	NA	NA	NA	NA
TRINITY_DN33047_c0_g1	6.76298	NA	NA	NA	NA	NA	NA	NA	NA	NA
TRINITY_DN62810_c0_g1	6.7616	NA	NA	NA	NA	NA	NA	NA	NA	NA
TRINITY_DN1498_c1_g1	6.75757	NA	NA	NA	NA	NA	NA	NA	NA	NA
TRINITY_DN5718_c0_g1	6.74563	NA	NA	NA	NA	NA	NA	NA	NA	NA
TRINITY_DN741_c5_g1	6.74335	NA	NA	NA	NA	NA	NA	NA	NA	NA
TRINITY_DN1700_c0_g1	6.74196	NA	NA	NA	NA	NA	NA	NA	NA	NA
TRINITY_DN596_c0_g3	6.73721	NA	NA	NA	NA	NA	NA	NA	NA	NA
TRINITY_DN1072_c0_g1	6.73665	NA	NA	NA	NA	NA	NA	NA	NA	NA
TRINITY_DN4425_c0_g2	6.73513	NA	NA	NA	NA	NA	NA	NA	NA	NA
[truncated: 13,408 more rows]
